# Supplementary material for: Diverse human extracellular RNAs are widely detected in human plasma
Source: Nat Commun. 2016 Apr 26;7:11106. doi: 10.1038/ncomms11106 (PMC4853467; doi:10.1038/ncomms11106)
Supplement: Supplementary Data 1 — Complete List of miRNA, piRNA and snoRNAs Expressed by RNAseq in 40 Participants of the Framingham Heart Study [file ncomms11106-s2.xls]

## Sheet: Sheet1
miRNA/tRNA/piRNA/snoRNA	N (%)	Mean±SD 1k RPM	Range 1k RPM
hsa-miR-451a	40 (100)	328403.47 ± 136199.16	(86167.75, 654651.25)
hsa-miR-223-3p	40 (100)	137957.11 ± 61951.04	(45905.16, 309988.28)
hsa-miR-29b-3p	40 (100)	118459.88 ± 73830.80	(18246.01, 310051.53)
hsa-miR-23a-3p	40 (100)	41116.77 ± 14028.03	(17181.08, 67576.90)
hsa-miR-19b-3p	40 (100)	31415.67 ± 4207.49	(24272.00, 39510.34)
hsa-miR-486-5p	40 (100)	17064.57 ± 6697.05	(7267.71, 46108.18)
hsa-miR-191-5p	40 (100)	14155.37 ± 6691.88	(4984.83, 41426.34)
hsa-miR-16-5p	40 (100)	10626.72 ± 2213.15	(6513.11, 15492.12)
hsa-miR-30d-5p	40 (100)	9933.22 ± 2796.00	(5180.03, 16561.39)
hsa-miR-21-5p	40 (100)	9069.71 ± 2979.41	(3785.97, 17323.54)
hsa-miR-222-3p	40 (100)	8767.63 ± 5401.06	(1644.91, 25425.30)
hsa-miR-19a-3p	40 (100)	8321.80 ± 1356.05	(5990.76, 11478.61)
hsa-miR-126-5p	40 (100)	7991.42 ± 2626.61	(2864.02, 13664.54)
hsa-miR-150-5p	40 (100)	7958.92 ± 4008.78	(2382.23, 25075.15)
hsa-miR-20a-5p	40 (100)	7019.79 ± 2131.36	(3498.21, 13027.69)
hsa-miR-126-3p	40 (100)	6832.52 ± 2036.51	(2247.35, 12006.16)
hsa-miR-15a-5p	40 (100)	6248.94 ± 2064.72	(3410.00, 15673.62)
hsa-miR-142-5p	40 (100)	6217.99 ± 1546.45	(3659.34, 10827.76)
hsa-miR-15b-5p	40 (100)	6080.55 ± 1763.14	(2816.61, 10956.79)
hsa-miR-199a-3p	40 (100)	5709.05 ± 2347.02	(1751.86, 11992.01)
hsa-miR-342-3p	40 (100)	5564.52 ± 1956.95	(1987.67, 12673.65)
hsa-miR-26a-5p	40 (100)	5265.23 ± 1986.42	(1823.96, 11258.54)
hsa-miR-101-3p	40 (100)	5141.78 ± 976.41	(3568.24, 7331.93)
hsa-miR-140-3p	40 (100)	4475.59 ± 783.89	(2669.59, 6278.76)
hsa-let-7b-5p	40 (100)	4418.95 ± 1296.63	(2023.87, 7208.78)
hsa-miR-103a-3p	40 (100)	4376.33 ± 985.75	(2816.64, 6755.18)
hsa-miR-146a-5p	40 (100)	4181.50 ± 1436.75	(1866.91, 7878.61)
hsa-miR-484	40 (100)	4072.84 ± 1479.79	(1722.04, 9209.37)
hsa-miR-24-3p	40 (100)	3913.02 ± 1232.75	(1867.92, 7068.87)
hsa-miR-185-5p	40 (100)	3912.96 ± 1175.08	(2063.61, 7907.90)
hsa-miR-145-5p	40 (100)	3837.63 ± 1667.41	(1394.91, 7794.77)
hsa-miR-335-5p	40 (100)	3820.39 ± 1738.42	(1329.48, 9738.02)
hsa-miR-200c-3p	40 (100)	3523.42 ± 2303.83	(548.87, 10562.99)
hsa-miR-29a-3p	40 (100)	3489.97 ± 1091.00	(1095.29, 6581.14)
hsa-miR-27a-3p	40 (100)	3393.08 ± 1197.87	(1359.15, 6140.66)
hsa-miR-30c-5p	40 (100)	3162.99 ± 648.27	(2012.64, 5285.10)
hsa-miR-144-3p	40 (100)	2940.73 ± 986.36	(1326.65, 5547.73)
hsa-miR-30e-5p	40 (100)	2878.41 ± 834.49	(1795.82, 5496.25)
hsa-miR-92a-3p	40 (100)	2849.68 ± 743.42	(1501.57, 4553.05)
hsa-miR-106b-5p	40 (100)	2826.76 ± 759.63	(1080.94, 4821.32)
hsa-miR-425-5p	40 (100)	2745.14 ± 471.63	(1596.09, 3965.45)
hsa-miR-1260b	40 (100)	2645.75 ± 1531.78	(886.39, 6994.06)
hsa-miR-130a-3p	40 (100)	2643.25 ± 1229.36	(1111.54, 6194.96)
hsa-miR-30b-5p	40 (100)	2541.44 ± 842.32	(929.62, 5918.05)
hsa-miR-320a	40 (100)	2488.83 ± 891.51	(1321.68, 6731.30)
hsa-miR-17-5p	40 (100)	2389.62 ± 817.61	(655.11, 4511.80)
hsa-miR-122-5p	40 (100)	2336.94 ± 1644.06	(308.49, 7287.74)
hsa-miR-423-5p	40 (100)	2323.60 ± 912.01	(1515.62, 7304.53)
hsa-let-7a-5p	40 (100)	2280.39 ± 485.06	(1474.01, 3813.50)
hsa-miR-93-5p	40 (100)	2231.04 ± 588.36	(1015.43, 3857.72)
hsa-miR-29c-3p	40 (100)	2220.94 ± 710.53	(1354.67, 4266.99)
hsa-miR-376c-3p	40 (100)	2171.72 ± 1302.75	(415.62, 6487.79)
hsa-miR-22-3p	40 (100)	1994.93 ± 1024.81	(1235.53, 7877.76)
hsa-miR-23b-3p	40 (100)	1992.83 ± 635.30	(546.11, 4042.95)
hsa-miR-148a-3p	40 (100)	1809.44 ± 553.34	(898.64, 3402.89)
hsa-miR-200b-3p	40 (100)	1721.94 ± 1058.82	(281.84, 4966.46)
hsa-let-7g-5p	40 (100)	1691.99 ± 333.64	(1015.43, 2484.31)
hsa-miR-134-5p	40 (100)	1685.12 ± 1132.93	(238.11, 4929.39)
hsa-miR-10b-5p	40 (100)	1643.76 ± 592.58	(503.16, 2662.54)
hsa-miR-30a-5p	40 (100)	1623.22 ± 651.12	(556.85, 3397.04)
hsa-let-7f-5p	40 (100)	1555.07 ± 321.91	(941.89, 2531.79)
hsa-miR-221-3p	40 (100)	1496.66 ± 610.02	(635.42, 4012.58)
hsa-miR-34a-5p	40 (100)	1462.99 ± 937.32	(202.70, 4159.98)
hsa-miR-197-3p	40 (100)	1437.64 ± 481.36	(713.99, 2758.64)
hsa-miR-26b-5p	40 (100)	1433.31 ± 332.04	(540.47, 2379.37)
hsa-miR-151a-5p	30 (75)	1407.41 ± 1411.84	(0.00, 4770.83)
hsa-miR-181a-5p	40 (100)	1287.69 ± 374.10	(527.70, 2168.19)
hsa-miR-216b-5p	40 (100)	1203.31 ± 752.46	(189.03, 2980.77)
hsa-miR-181b-5p	40 (100)	1151.27 ± 702.29	(237.43, 3131.83)
hsa-miR-4433b-5p	40 (100)	1089.88 ± 775.65	(66.60, 3316.20)
hsa-miR-1260a	40 (100)	1051.48 ± 514.80	(313.96, 2361.97)
hsa-miR-144-5p	40 (100)	994.58 ± 311.66	(304.12, 1592.83)
hsa-miR-151b	38 (95)	923.37 ± 1129.22	(0.00, 3887.50)
hsa-miR-424-5p	40 (100)	918.63 ± 367.48	(379.32, 2026.55)
hsa-miR-10a-5p	40 (100)	906.79 ± 335.49	(366.63, 1558.77)
hsa-miR-125a-5p	40 (100)	899.96 ± 354.65	(311.18, 1950.55)
hsa-miR-139-5p	40 (100)	866.62 ± 318.91	(190.22, 1841.89)
hsa-miR-376a-3p	40 (100)	858.25 ± 520.26	(157.65, 2508.95)
hsa-miR-148b-3p	40 (100)	813.75 ± 211.47	(466.19, 1516.23)
hsa-miR-340-5p	40 (100)	808.29 ± 290.87	(319.08, 1344.03)
hsa-miR-574-3p	40 (100)	796.90 ± 351.42	(271.59, 1647.29)
hsa-miR-27b-3p	40 (100)	767.94 ± 260.67	(259.25, 1260.89)
hsa-miR-186-5p	40 (100)	759.76 ± 169.79	(367.47, 1071.39)
hsa-miR-18a-5p	40 (100)	721.25 ± 263.36	(228.83, 1374.06)
hsa-miR-125b-5p	40 (100)	708.44 ± 294.84	(236.20, 1305.54)
hsa-miR-192-5p	40 (100)	704.41 ± 312.47	(245.23, 1319.28)
hsa-miR-374b-5p	40 (100)	686.03 ± 304.62	(259.11, 1930.49)
hsa-let-7d-3p	40 (100)	677.97 ± 195.29	(268.25, 1100.71)
hsa-let-7d-5p	40 (100)	673.57 ± 238.21	(147.40, 1574.45)
hsa-miR-99a-5p	40 (100)	593.89 ± 244.07	(260.78, 1203.57)
hsa-miR-16-2-3p	40 (100)	587.81 ± 213.15	(148.45, 1124.42)
hsa-miR-25-3p	40 (100)	517.17 ± 152.22	(229.15, 848.32)
hsa-miR-423-3p	40 (100)	510.74 ± 203.04	(229.31, 1040.35)
hsa-let-7b-3p	40 (100)	481.75 ± 138.09	(134.13, 733.30)
hsa-miR-361-5p	40 (100)	470.14 ± 135.87	(185.62, 767.85)
hsa-miR-106a-5p	40 (100)	465.00 ± 131.46	(222.56, 752.92)
hsa-miR-660-5p	40 (100)	462.18 ± 173.44	(181.97, 981.04)
hsa-miR-625-3p	40 (100)	460.71 ± 209.65	(180.77, 1038.78)
hsa-miR-205-5p	40 (100)	458.04 ± 277.45	(98.18, 1523.14)
hsa-miR-146b-5p	40 (100)	447.12 ± 175.16	(65.51, 842.69)
hsa-miR-128-3p	40 (100)	436.58 ± 136.46	(241.24, 876.40)
hsa-miR-766-3p	40 (100)	420.13 ± 194.00	(150.31, 1131.39)
hsa-miR-885-5p	40 (100)	398.93 ± 280.24	(26.83, 1042.35)
hsa-miR-497-5p	40 (100)	395.18 ± 248.56	(68.96, 1223.08)
hsa-miR-100-5p	40 (100)	373.10 ± 164.35	(94.48, 720.63)
hsa-miR-365a-3p	40 (100)	370.23 ± 187.65	(94.48, 835.51)
hsa-miR-15b-3p	40 (100)	336.84 ± 104.87	(180.77, 576.79)
hsa-miR-590-5p	40 (100)	308.85 ± 118.15	(119.43, 547.29)
hsa-miR-20b-5p	40 (100)	306.62 ± 111.74	(105.81, 575.94)
hsa-let-7i-5p	40 (100)	301.04 ± 85.99	(136.69, 497.85)
hsa-miR-505-3p	40 (100)	297.08 ± 88.00	(118.12, 533.60)
hsa-miR-143-3p	40 (100)	289.41 ± 123.48	(85.32, 589.60)
hsa-miR-664a-3p	40 (100)	279.34 ± 112.93	(57.08, 538.00)
hsa-miR-326	40 (100)	271.00 ± 150.51	(79.84, 680.77)
hsa-miR-494-3p	40 (100)	254.09 ± 180.20	(43.00, 800.01)
hsa-miR-483-3p	40 (100)	251.43 ± 114.94	(50.69, 523.79)
hsa-miR-142-3p	40 (100)	248.88 ± 116.00	(57.33, 566.87)
hsa-miR-518e-5p	40 (100)	236.90 ± 192.22	(23.25, 796.86)
hsa-miR-1307-5p	40 (100)	224.14 ± 98.09	(49.13, 493.06)
hsa-miR-129-2-3p	40 (100)	220.20 ± 169.59	(20.46, 778.33)
hsa-miR-4770	40 (100)	217.81 ± 171.78	(21.39, 833.92)
hsa-miR-378a-3p	40 (100)	215.79 ± 101.62	(61.70, 537.77)
hsa-miR-195-5p	40 (100)	208.27 ± 88.05	(67.06, 455.04)
hsa-miR-199a-5p	40 (100)	207.53 ± 103.81	(66.88, 451.45)
hsa-miR-99b-5p	40 (100)	202.71 ± 67.30	(82.98, 409.45)
hsa-miR-1306-5p	40 (100)	196.31 ± 79.87	(80.48, 491.29)
hsa-miR-301a-3p	40 (100)	194.24 ± 86.44	(49.13, 443.06)
hsa-miR-32-5p	40 (100)	192.22 ± 69.12	(71.48, 413.73)
hsa-miR-214-3p	40 (100)	187.16 ± 105.04	(47.24, 555.50)
hsa-miR-652-3p	40 (100)	184.32 ± 79.72	(57.08, 491.34)
hsa-miR-129-5p	40 (100)	181.97 ± 146.10	(10.23, 524.09)
hsa-miR-7-1-3p	40 (100)	180.89 ± 85.46	(62.40, 449.84)
hsa-miR-495-3p	40 (100)	175.05 ± 106.15	(23.89, 496.26)
hsa-miR-1	40 (100)	169.70 ± 106.58	(43.59, 603.65)
hsa-miR-124-3p	40 (100)	167.70 ± 100.13	(24.48, 456.67)
hsa-miR-485-3p	39 (98)	165.08 ± 128.04	(0.00, 577.56)
hsa-miR-363-3p	40 (100)	164.19 ± 69.02	(25.34, 409.45)
hsa-miR-206	40 (100)	158.76 ± 103.11	(30.18, 518.88)
hsa-miR-362-3p	40 (100)	156.97 ± 72.75	(53.65, 366.32)
hsa-miR-215-5p	40 (100)	155.77 ± 118.04	(21.64, 704.25)
hsa-miR-339-5p	40 (100)	155.56 ± 75.16	(28.66, 321.88)
hsa-miR-28-3p	40 (100)	154.64 ± 59.50	(28.66, 275.08)
hsa-miR-744-5p	40 (100)	154.28 ± 84.80	(30.81, 474.71)
hsa-miR-376b-3p	38 (95)	152.39 ± 113.71	(0.00, 419.33)
hsa-miR-1246	40 (100)	151.23 ± 108.19	(39.92, 468.12)
hsa-miR-4429	40 (100)	147.47 ± 136.00	(35.74, 656.68)
hsa-miR-21-3p	40 (100)	143.23 ± 98.10	(31.88, 426.23)
hsa-miR-503-5p	40 (100)	142.68 ± 79.92	(49.54, 444.76)
hsa-miR-421	40 (100)	142.38 ± 72.16	(32.76, 342.13)
hsa-miR-141-3p	40 (100)	142.05 ± 95.72	(21.56, 408.86)
hsa-miR-151a-3p	40 (100)	141.10 ± 61.98	(38.22, 269.00)
hsa-miR-22-5p	40 (100)	132.32 ± 48.57	(30.03, 228.83)
hsa-miR-28-5p	40 (100)	132.29 ± 53.45	(54.48, 283.44)
hsa-miR-584-5p	39 (98)	129.18 ± 96.98	(0.00, 547.98)
hsa-miR-17-3p	40 (100)	123.38 ± 56.14	(26.83, 222.38)
hsa-miR-1271-5p	40 (100)	121.95 ± 92.06	(16.74, 456.67)
hsa-miR-409-3p	39 (98)	121.69 ± 89.28	(0.00, 406.04)
hsa-miR-345-5p	40 (100)	118.48 ± 48.42	(19.03, 214.43)
hsa-miR-130b-3p	40 (100)	111.89 ± 37.17	(26.44, 217.93)
hsa-miR-155-5p	40 (100)	107.32 ± 80.75	(19.36, 389.16)
hsa-miR-98-5p	40 (100)	106.17 ± 52.54	(38.80, 268.04)
hsa-miR-132-3p	39 (98)	102.14 ± 56.15	(0.00, 283.53)
hsa-let-7f-1-3p	40 (100)	101.58 ± 35.90	(28.54, 178.55)
hsa-miR-194-5p	40 (100)	99.54 ± 68.17	(18.90, 304.47)
hsa-miR-487b-3p	40 (100)	96.88 ± 69.43	(4.78, 278.77)
hsa-miR-203a	40 (100)	95.13 ± 79.24	(6.26, 403.39)
hsa-let-7a-3p	40 (100)	94.05 ± 41.62	(21.79, 231.46)
hsa-miR-590-3p	39 (98)	91.46 ± 46.10	(0.00, 217.30)
hsa-miR-4433-5p	35 (88)	88.79 ± 82.28	(0.00, 346.64)
hsa-miR-31-3p	40 (100)	88.71 ± 56.07	(10.25, 264.10)
hsa-miR-324-3p	39 (98)	88.17 ± 41.17	(0.00, 174.37)
hsa-miR-625-5p	40 (100)	86.71 ± 45.26	(8.25, 197.43)
hsa-miR-107	40 (100)	84.93 ± 57.58	(18.15, 356.03)
hsa-miR-323a-3p	40 (100)	84.18 ± 76.59	(10.90, 395.59)
hsa-miR-92b-3p	40 (100)	81.19 ± 31.05	(28.54, 163.78)
hsa-miR-532-3p	40 (100)	80.86 ± 35.15	(13.41, 163.87)
hsa-miR-152-3p	40 (100)	80.18 ± 38.46	(17.87, 184.87)
hsa-miR-204-5p	40 (100)	79.96 ± 45.90	(18.22, 201.47)
hsa-miR-133a-3p	40 (100)	79.85 ± 66.59	(19.03, 333.57)
hsa-miR-3613-3p	40 (100)	78.69 ± 32.80	(32.76, 176.46)
hsa-let-7e-5p	40 (100)	77.67 ± 48.91	(16.38, 205.71)
hsa-miR-486-3p	40 (100)	76.05 ± 37.62	(17.87, 193.29)
hsa-miR-659-3p	40 (100)	73.60 ± 59.90	(10.82, 240.91)
hsa-miR-224-5p	39 (98)	70.98 ± 55.41	(0.00, 247.60)
hsa-miR-98-3p	40 (100)	70.71 ± 35.40	(13.41, 147.40)
hsa-miR-576-5p	39 (98)	70.40 ± 32.70	(0.00, 165.17)
hsa-miR-425-3p	40 (100)	70.05 ± 35.53	(8.81, 135.99)
hsa-miR-193a-5p	39 (98)	67.17 ± 39.15	(0.00, 190.28)
hsa-miR-223-5p	38 (95)	64.58 ± 51.92	(0.00, 286.64)
hsa-miR-106b-3p	40 (100)	63.66 ± 33.10	(9.45, 121.81)
hsa-miR-550a-3p	40 (100)	63.33 ± 23.42	(9.62, 119.86)
hsa-miR-193b-3p	40 (100)	63.24 ± 45.34	(8.97, 203.85)
hsa-miR-329-3p	40 (100)	62.90 ± 49.19	(3.49, 253.43)
hsa-miR-652-5p	40 (100)	61.05 ± 37.57	(5.93, 163.78)
hsa-miR-374a-5p	40 (100)	60.67 ± 31.13	(10.90, 145.49)
hsa-miR-1307-3p	38 (95)	60.13 ± 49.75	(0.00, 292.54)
hsa-miR-3615	39 (98)	60.05 ± 35.81	(0.00, 154.06)
hsa-miR-181a-2-3p	39 (98)	57.75 ± 36.11	(0.00, 185.24)
hsa-miR-122-3p	37 (92)	56.60 ± 45.21	(0.00, 178.69)
hsa-miR-183-5p	40 (100)	56.60 ± 36.57	(6.16, 166.89)
hsa-miR-361-3p	40 (100)	55.82 ± 34.80	(5.93, 159.99)
hsa-miR-130b-5p	39 (98)	55.34 ± 35.82	(0.00, 174.06)
hsa-miR-338-3p	39 (98)	54.05 ± 25.75	(0.00, 122.82)
hsa-miR-582-5p	40 (100)	53.43 ± 42.11	(8.81, 213.28)
hsa-miR-182-5p	39 (98)	52.11 ± 37.02	(0.00, 134.99)
hsa-let-7c-5p	39 (98)	51.56 ± 26.98	(0.00, 108.96)
hsa-miR-382-3p	38 (95)	50.86 ± 30.80	(0.00, 134.50)
hsa-miR-369-3p	38 (95)	50.80 ± 31.73	(0.00, 114.51)
hsa-miR-33a-3p	40 (100)	48.55 ± 28.87	(3.23, 126.71)
hsa-miR-613	40 (100)	47.21 ± 44.85	(3.72, 185.32)
hsa-miR-382-5p	36 (90)	45.59 ± 32.07	(0.00, 114.65)
hsa-miR-877-3p	38 (95)	44.33 ± 30.08	(0.00, 122.82)
hsa-miR-654-3p	39 (98)	44.19 ± 43.38	(0.00, 254.84)
hsa-miR-181c-5p	39 (98)	44.01 ± 26.49	(0.00, 106.37)
hsa-miR-501-3p	39 (98)	43.71 ± 19.62	(0.00, 94.81)
hsa-miR-185-3p	40 (100)	43.46 ± 33.95	(0.93, 147.54)
hsa-miR-34c-5p	40 (100)	43.22 ± 32.80	(2.28, 117.08)
hsa-miR-9-3p	39 (98)	42.51 ± 39.12	(0.00, 207.85)
hsa-miR-656-3p	39 (98)	41.96 ± 29.29	(0.00, 142.41)
hsa-miR-551b-3p	40 (100)	41.70 ± 26.19	(9.20, 142.71)
hsa-miR-375	40 (100)	40.96 ± 31.60	(3.23, 142.21)
hsa-miR-558	40 (100)	40.23 ± 36.04	(3.34, 167.48)
hsa-miR-93-3p	37 (92)	39.32 ± 25.27	(0.00, 95.11)
hsa-miR-3157-5p	39 (98)	39.02 ± 37.92	(0.00, 171.25)
hsa-miR-338-5p	38 (95)	38.76 ± 27.78	(0.00, 151.17)
hsa-miR-323b-3p	35 (88)	38.50 ± 35.77	(0.00, 139.39)
hsa-miR-552-3p	35 (88)	38.01 ± 97.67	(0.00, 605.98)
hsa-miR-190a-3p	36 (90)	37.35 ± 38.59	(0.00, 190.07)
hsa-miR-3158-3p	40 (100)	36.72 ± 28.81	(1.50, 110.11)
hsa-miR-140-5p	39 (98)	35.91 ± 21.33	(0.00, 85.03)
hsa-miR-499a-3p	39 (98)	35.18 ± 34.77	(0.00, 166.78)
hsa-miR-483-5p	39 (98)	34.91 ± 23.36	(0.00, 106.37)
hsa-miR-29c-5p	39 (98)	34.52 ± 16.82	(0.00, 76.21)
hsa-miR-324-5p	39 (98)	33.45 ± 18.75	(0.00, 76.11)
hsa-miR-181a-3p	38 (95)	33.43 ± 29.63	(0.00, 163.78)
hsa-miR-1304-3p	36 (90)	33.22 ± 39.20	(0.00, 219.74)
hsa-miR-651-5p	40 (100)	32.66 ± 39.20	(0.93, 180.16)
hsa-miR-1247-5p	39 (98)	32.59 ± 29.18	(0.00, 96.96)
hsa-miR-320b	36 (90)	32.55 ± 29.37	(0.00, 131.02)
hsa-miR-500a-3p	35 (88)	32.13 ± 25.83	(0.00, 111.19)
hsa-miR-520f-3p	17 (42)	31.76 ± 48.82	(0.00, 185.32)
hsa-miR-505-5p	36 (90)	31.03 ± 25.35	(0.00, 107.71)
hsa-miR-381-3p	33 (82)	30.94 ± 30.87	(0.00, 134.66)
hsa-miR-136-3p	36 (90)	30.69 ± 28.55	(0.00, 145.72)
hsa-miR-1537-3p	34 (85)	30.21 ± 26.22	(0.00, 136.08)
hsa-miR-26b-3p	38 (95)	29.78 ± 17.12	(0.00, 59.23)
hsa-miR-7-5p	38 (95)	29.41 ± 35.29	(0.00, 220.73)
hsa-miR-502-3p	36 (90)	29.26 ± 26.50	(0.00, 124.26)
hsa-miR-330-3p	35 (88)	28.73 ± 21.87	(0.00, 95.04)
hsa-miR-628-3p	36 (90)	28.43 ± 18.48	(0.00, 67.78)
hsa-miR-454-3p	36 (90)	28.25 ± 23.58	(0.00, 104.68)
hsa-miR-95-3p	35 (88)	27.75 ± 25.15	(0.00, 111.19)
hsa-miR-1301-3p	36 (90)	27.64 ± 25.85	(0.00, 134.50)
hsa-miR-380-3p	39 (98)	27.49 ± 18.29	(0.00, 74.13)
hsa-miR-543	36 (90)	27.25 ± 26.88	(0.00, 114.04)
hsa-miR-33a-5p	37 (92)	26.09 ± 22.30	(0.00, 103.93)
hsa-miR-877-5p	36 (90)	26.05 ± 21.37	(0.00, 100.50)
hsa-miR-598-3p	35 (88)	25.73 ± 20.43	(0.00, 88.64)
hsa-miR-339-3p	40 (100)	25.65 ± 17.81	(4.02, 98.27)
hsa-miR-210-3p	37 (92)	25.54 ± 24.54	(0.00, 135.57)
hsa-miR-542-3p	36 (90)	25.33 ± 21.62	(0.00, 100.73)
hsa-miR-452-5p	35 (88)	25.28 ± 21.83	(0.00, 123.71)
hsa-miR-496	36 (90)	25.00 ± 25.22	(0.00, 126.71)
hsa-miR-5193	36 (90)	24.94 ± 19.34	(0.00, 67.78)
hsa-miR-579-3p	37 (92)	24.53 ± 18.18	(0.00, 76.21)
hsa-miR-1249	36 (90)	24.41 ± 18.81	(0.00, 76.11)
hsa-miR-487a-3p	32 (80)	24.33 ± 25.78	(0.00, 110.77)
hsa-miR-337-3p	31 (78)	24.05 ± 28.27	(0.00, 120.71)
hsa-miR-545-3p	31 (78)	23.64 ± 19.29	(0.00, 68.04)
hsa-miR-629-5p	37 (92)	23.48 ± 14.22	(0.00, 57.02)
hsa-miR-596	36 (90)	23.04 ± 24.51	(0.00, 89.35)
hsa-miR-340-3p	36 (90)	22.78 ± 14.09	(0.00, 52.26)
hsa-miR-4732-5p	34 (85)	22.69 ± 17.48	(0.00, 81.89)
hsa-miR-454-5p	36 (90)	22.24 ± 16.38	(0.00, 71.21)
hsa-miR-328-3p	32 (80)	21.97 ± 20.04	(0.00, 99.04)
hsa-miR-30e-3p	34 (85)	21.93 ± 19.13	(0.00, 80.40)
hsa-miR-145-3p	34 (85)	21.77 ± 19.08	(0.00, 84.02)
hsa-miR-200a-3p	37 (92)	21.70 ± 14.81	(0.00, 59.10)
hsa-miR-6803-3p	34 (85)	21.14 ± 18.94	(0.00, 102.29)
hsa-miR-654-5p	36 (90)	20.87 ± 18.98	(0.00, 74.28)
hsa-miR-624-5p	31 (78)	20.78 ± 21.59	(0.00, 119.76)
hsa-miR-520c-3p	24 (60)	20.72 ± 29.50	(0.00, 111.66)
hsa-miR-193a-3p	35 (88)	20.65 ± 16.86	(0.00, 70.28)
hsa-miR-548d-3p	35 (88)	20.40 ± 14.78	(0.00, 52.90)
hsa-miR-18b-5p	35 (88)	20.30 ± 13.34	(0.00, 55.46)
hsa-miR-320d	37 (92)	20.25 ± 16.66	(0.00, 65.18)
hsa-miR-490-3p	39 (98)	20.16 ± 17.54	(0.00, 67.33)
hsa-miR-335-3p	33 (82)	20.06 ± 22.00	(0.00, 92.43)
hsa-miR-411-3p	32 (80)	19.64 ± 27.19	(0.00, 124.63)
hsa-miR-7977	35 (88)	19.53 ± 18.20	(0.00, 85.09)
hsa-miR-564	31 (78)	18.52 ± 31.18	(0.00, 166.78)
hsa-miR-96-5p	33 (82)	17.85 ± 12.98	(0.00, 41.22)
hsa-miR-212-3p	34 (85)	17.64 ± 16.92	(0.00, 74.13)
hsa-miR-34a-3p	32 (80)	17.62 ± 14.59	(0.00, 58.82)
hsa-miR-4446-3p	35 (88)	17.28 ± 20.07	(0.00, 110.77)
hsa-miR-4433b-3p	33 (82)	17.23 ± 25.28	(0.00, 126.59)
hsa-miR-582-3p	33 (82)	17.13 ± 20.21	(0.00, 88.88)
hsa-miR-409-5p	34 (85)	17.01 ± 15.02	(0.00, 73.31)
hsa-miR-627-5p	28 (70)	17.01 ± 20.96	(0.00, 108.96)
hsa-miR-296-5p	36 (90)	16.93 ± 12.17	(0.00, 52.89)
hsa-miR-331-3p	34 (85)	16.90 ± 12.67	(0.00, 47.40)
hsa-miR-30a-3p	32 (80)	16.50 ± 14.66	(0.00, 65.38)
hsa-miR-6511b-3p	34 (85)	16.41 ± 15.37	(0.00, 65.38)
hsa-miR-532-5p	31 (78)	16.37 ± 12.27	(0.00, 48.39)
hsa-miR-2355-5p	32 (80)	16.36 ± 20.78	(0.00, 120.71)
hsa-miR-664a-5p	34 (85)	16.30 ± 15.77	(0.00, 75.58)
hsa-miR-181c-3p	31 (78)	16.29 ± 16.52	(0.00, 85.03)
hsa-miR-199b-5p	34 (85)	16.21 ± 12.13	(0.00, 41.27)
hsa-miR-24-2-5p	33 (82)	16.14 ± 15.47	(0.00, 74.13)
hsa-miR-2110	31 (78)	15.92 ± 14.35	(0.00, 52.90)
hsa-miR-377-3p	33 (82)	15.34 ± 12.50	(0.00, 41.48)
hsa-miR-450b-5p	29 (72)	15.17 ± 20.55	(0.00, 98.27)
hsa-let-7f-2-3p	32 (80)	15.11 ± 14.96	(0.00, 67.22)
hsa-miR-433-3p	31 (78)	14.62 ± 14.35	(0.00, 52.26)
hsa-miR-181d-5p	36 (90)	14.45 ± 12.74	(0.00, 50.69)
hsa-miR-664b-3p	31 (78)	14.30 ± 19.66	(0.00, 114.65)
hsa-miR-642a-5p	25 (62)	14.30 ± 22.43	(0.00, 123.40)
hsa-miR-589-5p	33 (82)	14.22 ± 11.07	(0.00, 55.59)
hsa-miR-154-3p	26 (65)	14.19 ± 20.77	(0.00, 94.94)
hsa-miR-378a-5p	30 (75)	14.14 ± 13.19	(0.00, 53.33)
hsa-miR-136-5p	34 (85)	13.89 ± 13.43	(0.00, 66.14)
hsa-miR-342-5p	31 (78)	13.66 ± 13.62	(0.00, 53.33)
hsa-miR-769-5p	30 (75)	13.49 ± 16.34	(0.00, 75.58)
hsa-miR-337-5p	30 (75)	13.38 ± 12.79	(0.00, 49.30)
hsa-miR-1229-3p	36 (90)	13.38 ± 10.37	(0.00, 49.52)
hsa-miR-545-5p	28 (70)	13.07 ± 12.69	(0.00, 52.26)
hsa-miR-1251-5p	32 (80)	13.06 ± 17.09	(0.00, 72.74)
hsa-miR-221-5p	33 (82)	12.87 ± 14.63	(0.00, 80.48)
hsa-miR-101-5p	31 (78)	12.86 ± 16.31	(0.00, 81.89)
hsa-miR-320c	32 (80)	12.73 ± 13.25	(0.00, 57.77)
hsa-miR-1180-3p	35 (88)	12.70 ± 10.12	(0.00, 52.16)
hsa-miR-942-5p	32 (80)	12.60 ± 11.54	(0.00, 47.24)
hsa-miR-1185-1-3p	30 (75)	12.54 ± 12.97	(0.00, 43.41)
hsa-miR-941	32 (80)	12.53 ± 10.49	(0.00, 47.24)
hsa-miR-548e-3p	34 (85)	12.49 ± 9.30	(0.00, 44.07)
hsa-miR-1226-3p	29 (72)	12.45 ± 15.61	(0.00, 59.52)
hsa-miR-301b	29 (72)	12.30 ± 14.17	(0.00, 66.13)
hsa-miR-616-5p	31 (78)	12.16 ± 17.36	(0.00, 99.20)
hsa-miR-432-5p	27 (68)	11.63 ± 13.46	(0.00, 63.29)
hsa-miR-424-3p	32 (80)	11.62 ± 11.23	(0.00, 41.48)
hsa-miR-1228-5p	29 (72)	11.29 ± 13.41	(0.00, 61.45)
hsa-miR-629-3p	31 (78)	11.28 ± 13.64	(0.00, 74.22)
hsa-miR-208b-3p	21 (52)	11.05 ± 41.33	(0.00, 262.05)
hsa-miR-3065-5p	27 (68)	10.89 ± 12.44	(0.00, 49.48)
hsa-miR-3620-3p	29 (72)	10.85 ± 10.40	(0.00, 39.56)
hsa-miR-1273h-3p	30 (75)	10.84 ± 10.37	(0.00, 33.44)
hsa-miR-362-5p	34 (85)	10.82 ± 15.70	(0.00, 84.02)
hsa-miR-3940-3p	32 (80)	10.76 ± 11.04	(0.00, 55.59)
hsa-miR-31-5p	32 (80)	10.75 ± 10.14	(0.00, 44.67)
hsa-miR-548b-3p	27 (68)	10.67 ± 16.41	(0.00, 66.60)
hsa-miR-410-3p	24 (60)	10.61 ± 13.35	(0.00, 62.81)
hsa-miR-190a-5p	32 (80)	10.60 ± 10.74	(0.00, 47.24)
hsa-miR-3120-3p	29 (72)	10.58 ± 12.16	(0.00, 57.02)
hsa-miR-521	21 (52)	10.53 ± 17.09	(0.00, 66.03)
hsa-miR-455-3p	28 (70)	10.46 ± 10.28	(0.00, 41.48)
hsa-miR-6511a-3p	27 (68)	10.32 ± 21.85	(0.00, 129.72)
hsa-miR-18b-3p	26 (65)	10.26 ± 15.31	(0.00, 81.89)
hsa-miR-1908-5p	32 (80)	10.08 ± 9.52	(0.00, 39.56)
hsa-miR-4284	30 (75)	10.06 ± 12.51	(0.00, 55.59)
hsa-miR-581	28 (70)	9.93 ± 13.88	(0.00, 50.69)
hsa-miR-4454	27 (68)	9.77 ± 13.94	(0.00, 67.22)
hsa-miR-601	32 (80)	9.76 ± 9.55	(0.00, 37.35)
hsa-miR-744-3p	29 (72)	9.66 ± 9.73	(0.00, 37.11)
hsa-miR-525-5p	31 (78)	9.62 ± 9.47	(0.00, 41.48)
hsa-miR-146a-3p	25 (62)	9.47 ± 11.50	(0.00, 53.19)
hsa-miR-517a-3p	13 (32)	9.40 ± 31.11	(0.00, 167.20)
hsa-miR-665	22 (55)	9.32 ± 10.84	(0.00, 36.85)
hsa-miR-1976	25 (62)	9.29 ± 11.41	(0.00, 37.69)
hsa-miR-589-3p	29 (72)	9.25 ± 9.04	(0.00, 32.76)
hsa-miR-139-3p	23 (58)	9.23 ± 23.48	(0.00, 147.40)
hsa-miR-499a-5p	24 (60)	9.15 ± 12.04	(0.00, 53.61)
hsa-miR-889-3p	29 (72)	9.05 ± 10.60	(0.00, 50.81)
hsa-miR-620	31 (78)	8.92 ± 11.58	(0.00, 49.13)
hsa-miR-4685-3p	30 (75)	8.74 ± 9.47	(0.00, 35.74)
hsa-miR-18a-3p	23 (58)	8.71 ± 10.38	(0.00, 38.06)
hsa-miR-429	23 (58)	8.53 ± 12.63	(0.00, 66.03)
hsa-miR-369-5p	26 (65)	8.52 ± 9.78	(0.00, 47.47)
hsa-miR-576-3p	30 (75)	8.48 ± 8.93	(0.00, 42.95)
hsa-miR-384	26 (65)	8.42 ± 12.03	(0.00, 55.59)
hsa-miR-10a-3p	25 (62)	8.41 ± 11.30	(0.00, 54.48)
hsa-miR-551a	24 (60)	8.40 ± 15.60	(0.00, 92.43)
hsa-miR-556-3p	28 (70)	8.38 ± 12.78	(0.00, 76.38)
hsa-miR-106a-3p	25 (62)	8.14 ± 8.44	(0.00, 32.69)
hsa-miR-450a-5p	24 (60)	8.13 ± 12.18	(0.00, 53.61)
hsa-miR-127-3p	26 (65)	8.09 ± 8.18	(0.00, 33.61)
hsa-miR-671-5p	26 (65)	8.06 ± 8.45	(0.00, 33.61)
hsa-miR-493-5p	26 (65)	7.96 ± 9.06	(0.00, 37.81)
hsa-miR-103a-2-5p	28 (70)	7.92 ± 7.86	(0.00, 28.54)
hsa-miR-148b-5p	27 (68)	7.75 ± 8.13	(0.00, 25.34)
hsa-miR-498	23 (58)	7.66 ± 10.42	(0.00, 37.06)
hsa-miR-193b-5p	21 (52)	7.46 ± 11.56	(0.00, 43.59)
hsa-miR-5010-5p	25 (62)	7.42 ± 11.05	(0.00, 47.47)
hsa-miR-628-5p	25 (62)	7.35 ± 10.23	(0.00, 47.77)
hsa-miR-6503-5p	21 (52)	7.21 ± 15.31	(0.00, 88.88)
hsa-miR-4687-5p	24 (60)	7.08 ± 10.61	(0.00, 49.52)
hsa-miR-559	26 (65)	6.97 ± 10.78	(0.00, 49.13)
hsa-miR-301a-5p	23 (58)	6.96 ± 9.60	(0.00, 37.79)
hsa-miR-4485	26 (65)	6.80 ± 7.09	(0.00, 25.03)
hsa-miR-4732-3p	23 (58)	6.74 ± 11.77	(0.00, 65.51)
hsa-miR-148a-5p	24 (60)	6.72 ± 7.88	(0.00, 25.03)
hsa-miR-3143	22 (55)	6.65 ± 8.31	(0.00, 32.76)
hsa-miR-1304-5p	23 (58)	6.62 ± 11.37	(0.00, 65.38)
hsa-miR-208a-3p	23 (58)	6.42 ± 9.87	(0.00, 49.13)
hsa-miR-2116-3p	24 (60)	6.39 ± 9.67	(0.00, 47.24)
hsa-miR-570-3p	25 (62)	6.38 ± 8.72	(0.00, 38.01)
hsa-miR-378c	24 (60)	6.13 ± 7.15	(0.00, 21.79)
hsa-miR-511-3p	26 (65)	6.12 ± 7.19	(0.00, 30.81)
hsa-miR-655-3p	23 (58)	6.05 ± 6.96	(0.00, 24.65)
hsa-miR-188-5p	22 (55)	6.05 ± 7.42	(0.00, 26.95)
hsa-miR-5581-3p	22 (55)	5.99 ± 10.09	(0.00, 52.34)
hsa-miR-20a-3p	25 (62)	5.93 ± 6.16	(0.00, 26.70)
hsa-miR-154-5p	21 (52)	5.84 ± 11.35	(0.00, 67.06)
hsa-miR-4772-5p	21 (52)	5.54 ± 7.59	(0.00, 26.80)
hsa-miR-411-5p	20 (50)	5.35 ± 8.26	(0.00, 32.16)
hsa-miR-489-3p	24 (60)	5.32 ± 6.88	(0.00, 26.92)
hsa-miR-135a-5p	28 (70)	5.28 ± 5.57	(0.00, 19.11)
hsa-let-7g-3p	23 (58)	5.23 ± 6.58	(0.00, 21.01)
hsa-miR-3667-5p	19 (48)	5.22 ± 10.03	(0.00, 47.28)
hsa-miR-1287-5p	19 (48)	5.21 ± 8.09	(0.00, 28.54)
hsa-miR-125b-2-3p	25 (62)	5.20 ± 6.01	(0.00, 24.65)
hsa-miR-4772-3p	17 (42)	5.18 ± 19.14	(0.00, 119.86)
hsa-miR-331-5p	18 (45)	5.18 ± 7.88	(0.00, 33.01)
hsa-miR-29b-2-5p	22 (55)	5.10 ± 5.86	(0.00, 18.60)
hsa-miR-539-5p	15 (38)	5.06 ± 10.70	(0.00, 47.57)
hsa-miR-6515-3p	21 (52)	5.06 ± 7.42	(0.00, 32.76)
hsa-miR-6810-3p	16 (40)	5.06 ± 9.12	(0.00, 34.45)
hsa-miR-19b-1-5p	22 (55)	4.96 ± 6.36	(0.00, 19.84)
hsa-miR-5100	23 (58)	4.96 ± 5.49	(0.00, 17.78)
hsa-miR-3617-5p	16 (40)	4.92 ± 9.99	(0.00, 43.59)
hsa-miR-520h	7 (18)	4.89 ± 14.22	(0.00, 74.13)
hsa-miR-2355-3p	23 (58)	4.89 ± 6.54	(0.00, 26.83)
hsa-miR-10b-3p	21 (52)	4.87 ± 6.20	(0.00, 21.79)
hsa-miR-1292-5p	16 (40)	4.74 ± 15.08	(0.00, 93.89)
hsa-miR-217	25 (62)	4.74 ± 5.44	(0.00, 19.24)
hsa-miR-660-3p	21 (52)	4.71 ± 6.17	(0.00, 19.24)
hsa-miR-485-5p	18 (45)	4.70 ± 8.47	(0.00, 39.68)
hsa-miR-181b-3p	21 (52)	4.59 ± 5.93	(0.00, 19.74)
hsa-miR-935	19 (48)	4.51 ± 7.39	(0.00, 32.76)
hsa-miR-431-5p	20 (50)	4.49 ± 7.26	(0.00, 31.50)
hsa-miR-548q	13 (32)	4.44 ± 12.72	(0.00, 65.51)
hsa-miR-3200-5p	21 (52)	4.43 ± 5.96	(0.00, 23.89)
hsa-miR-6793-3p	19 (48)	4.40 ± 6.43	(0.00, 24.76)
hsa-miR-518b	20 (50)	4.25 ± 6.79	(0.00, 28.86)
hsa-miR-641	20 (50)	4.19 ± 6.18	(0.00, 23.64)
hsa-miR-7110-3p	20 (50)	4.16 ± 5.68	(0.00, 18.49)
hsa-miR-23b-5p	17 (42)	4.16 ± 7.96	(0.00, 37.11)
hsa-miR-1227-3p	22 (55)	4.15 ± 5.82	(0.00, 25.03)
hsa-miR-539-3p	18 (45)	4.08 ± 8.66	(0.00, 49.13)
hsa-miR-4422	16 (40)	4.06 ± 11.34	(0.00, 65.18)
hsa-miR-5010-3p	18 (45)	4.03 ± 7.67	(0.00, 38.38)
hsa-miR-211-5p	17 (42)	4.03 ± 6.74	(0.00, 29.55)
hsa-miR-632	18 (45)	3.94 ± 6.31	(0.00, 23.74)
hsa-miR-3200-3p	20 (50)	3.92 ± 5.08	(0.00, 16.59)
hsa-miR-873-5p	19 (48)	3.86 ± 5.66	(0.00, 21.79)
hsa-miR-3605-3p	19 (48)	3.84 ± 7.29	(0.00, 38.06)
hsa-miR-183-3p	22 (55)	3.82 ± 4.46	(0.00, 18.49)
hsa-miR-3679-5p	19 (48)	3.81 ± 7.72	(0.00, 31.65)
hsa-miR-675-3p	16 (40)	3.81 ± 7.03	(0.00, 26.45)
hsa-miR-4659b-5p	7 (18)	3.75 ± 21.13	(0.00, 133.76)
hsa-miR-302c-5p	20 (50)	3.75 ± 6.39	(0.00, 32.76)
hsa-miR-99a-3p	16 (40)	3.70 ± 6.12	(0.00, 24.74)
hsa-miR-218-5p	19 (48)	3.70 ± 7.00	(0.00, 28.54)
hsa-let-7e-3p	20 (50)	3.63 ± 5.41	(0.00, 23.64)
hsa-miR-3138	20 (50)	3.62 ± 6.53	(0.00, 31.65)
hsa-miR-150-3p	20 (50)	3.61 ± 6.58	(0.00, 32.76)
hsa-miR-299-5p	16 (40)	3.58 ± 6.40	(0.00, 31.65)
hsa-miR-1228-3p	17 (42)	3.56 ± 5.94	(0.00, 26.80)
hsa-miR-192-3p	19 (48)	3.55 ± 4.83	(0.00, 16.51)
hsa-miR-370-3p	15 (38)	3.54 ± 5.90	(0.00, 21.06)
hsa-miR-4659b-3p	11 (28)	3.54 ± 9.47	(0.00, 53.65)
hsa-miR-584-3p	16 (40)	3.28 ± 5.35	(0.00, 18.49)
hsa-miR-548o-3p	17 (42)	3.26 ± 5.38	(0.00, 18.53)
hsa-miR-522-3p	11 (28)	3.18 ± 8.38	(0.00, 47.40)
hsa-miR-4662a-5p	17 (42)	3.15 ± 5.45	(0.00, 21.01)
hsa-miR-363-5p	12 (30)	3.12 ± 7.41	(0.00, 37.06)
hsa-miR-200b-5p	14 (35)	3.11 ± 6.05	(0.00, 29.63)
hsa-miR-191-3p	18 (45)	3.10 ± 5.08	(0.00, 18.90)
hsa-miR-495-5p	12 (30)	3.08 ± 8.32	(0.00, 44.35)
hsa-miR-15a-3p	17 (42)	3.08 ± 6.46	(0.00, 32.76)
hsa-miR-4646-3p	16 (40)	3.07 ± 6.64	(0.00, 35.26)
hsa-miR-6516-5p	18 (45)	3.06 ± 4.68	(0.00, 16.51)
hsa-miR-642a-3p	16 (40)	3.01 ± 6.10	(0.00, 26.80)
hsa-miR-320e	22 (55)	2.99 ± 4.05	(0.00, 14.33)
hsa-miR-29a-5p	21 (52)	2.96 ± 3.81	(0.00, 14.52)
hsa-let-7i-3p	12 (30)	2.94 ± 7.48	(0.00, 40.24)
hsa-miR-138-5p	17 (42)	2.94 ± 4.84	(0.00, 19.24)
hsa-miR-9-5p	14 (35)	2.92 ± 7.77	(0.00, 41.48)
hsa-miR-202-5p	13 (32)	2.91 ± 5.66	(0.00, 26.38)
hsa-miR-34b-3p	8 (20)	2.89 ± 7.56	(0.00, 37.11)
hsa-miR-196b-3p	15 (38)	2.86 ± 7.13	(0.00, 37.06)
hsa-miR-548j-5p	15 (38)	2.86 ± 5.14	(0.00, 18.53)
hsa-miR-6852-5p	10 (25)	2.83 ± 8.23	(0.00, 48.09)
hsa-miR-758-3p	17 (42)	2.81 ± 4.76	(0.00, 20.10)
hsa-miR-605-5p	9 (22)	2.77 ± 6.77	(0.00, 29.55)
hsa-miR-6756-3p	13 (32)	2.71 ± 7.06	(0.00, 35.55)
hsa-miR-1254	12 (30)	2.70 ± 6.55	(0.00, 32.69)
hsa-miR-1237-3p	11 (28)	2.66 ± 7.51	(0.00, 41.27)
hsa-miR-3529-3p	9 (22)	2.63 ± 8.27	(0.00, 48.09)
hsa-miR-548ai	14 (35)	2.63 ± 5.13	(0.00, 20.02)
hsa-miR-4324	16 (40)	2.62 ± 5.49	(0.00, 23.64)
hsa-miR-5583-5p	7 (18)	2.59 ± 12.65	(0.00, 79.83)
hsa-miR-6503-3p	15 (38)	2.58 ± 4.64	(0.00, 18.00)
hsa-miR-1277-3p	12 (30)	2.58 ± 5.49	(0.00, 19.01)
hsa-miR-92a-1-5p	12 (30)	2.56 ± 6.19	(0.00, 30.81)
hsa-miR-125a-3p	15 (38)	2.53 ± 6.61	(0.00, 40.24)
hsa-miR-6734-3p	16 (40)	2.50 ± 4.67	(0.00, 17.95)
hsa-miR-214-5p	16 (40)	2.46 ± 4.45	(0.00, 17.63)
hsa-miR-23a-5p	14 (35)	2.44 ± 4.30	(0.00, 18.53)
hsa-miR-4799-5p	13 (32)	2.43 ± 8.01	(0.00, 49.30)
hsa-miR-5189-5p	11 (28)	2.43 ± 5.47	(0.00, 22.50)
hsa-miR-219b-5p	15 (38)	2.38 ± 4.43	(0.00, 16.81)
hsa-miR-379-5p	16 (40)	2.37 ± 4.45	(0.00, 18.56)
hsa-miR-511-5p	15 (38)	2.36 ± 4.19	(0.00, 19.39)
hsa-miR-615-3p	17 (42)	2.35 ± 3.90	(0.00, 15.02)
hsa-miR-3194-5p	15 (38)	2.31 ± 5.63	(0.00, 28.54)
hsa-miR-550a-3-5p	10 (25)	2.30 ± 6.32	(0.00, 33.07)
hsa-miR-26a-1-3p	12 (30)	2.26 ± 6.04	(0.00, 30.75)
hsa-miR-1197	13 (32)	2.23 ± 5.48	(0.00, 31.68)
hsa-miR-6797-3p	15 (38)	2.22 ± 4.21	(0.00, 18.67)
hsa-miR-671-3p	15 (38)	2.22 ± 3.59	(0.00, 12.32)
hsa-miR-497-3p	16 (40)	2.20 ± 3.14	(0.00, 9.21)
hsa-miR-6884-3p	2 (5)	2.20 ± 11.53	(0.00, 71.48)
hsa-miR-379-3p	17 (42)	2.19 ± 3.37	(0.00, 12.67)
hsa-miR-519d-3p	7 (18)	2.19 ± 6.97	(0.00, 36.29)
hsa-miR-99b-3p	13 (32)	2.17 ± 5.34	(0.00, 28.54)
hsa-miR-550a-5p	12 (30)	2.17 ± 4.16	(0.00, 16.17)
hsa-miR-887-3p	12 (30)	2.16 ± 4.11	(0.00, 12.60)
hsa-miR-548l	9 (22)	2.16 ± 5.36	(0.00, 21.79)
hsa-miR-133a-5p	12 (30)	2.16 ± 5.77	(0.00, 32.95)
hsa-miR-378d	14 (35)	2.15 ± 3.96	(0.00, 18.53)
hsa-miR-5683	12 (30)	2.15 ± 5.53	(0.00, 31.40)
hsa-miR-6891-5p	10 (25)	2.15 ± 4.76	(0.00, 19.03)
hsa-miR-188-3p	11 (28)	2.13 ± 7.36	(0.00, 44.67)
hsa-miR-942-3p	13 (32)	2.11 ± 4.37	(0.00, 21.79)
hsa-miR-32-3p	16 (40)	2.11 ± 3.31	(0.00, 11.85)
hsa-miR-548ax	16 (40)	2.10 ± 3.58	(0.00, 17.57)
hsa-miR-6777-3p	8 (20)	2.09 ± 6.15	(0.00, 31.12)
hsa-miR-196b-5p	12 (30)	2.09 ± 4.73	(0.00, 23.71)
hsa-miR-653-5p	13 (32)	2.08 ± 3.47	(0.00, 12.45)
hsa-miR-499b-3p	8 (20)	2.06 ± 6.87	(0.00, 38.47)
hsa-miR-548aq-5p	4 (10)	2.06 ± 11.81	(0.00, 74.69)
hsa-miR-6731-3p	13 (32)	2.01 ± 3.75	(0.00, 14.01)
hsa-miR-518e-3p	9 (22)	2.00 ± 5.79	(0.00, 32.66)
hsa-miR-6743-3p	10 (25)	2.00 ± 7.20	(0.00, 43.59)
hsa-miR-637	11 (28)	2.00 ± 4.26	(0.00, 21.01)
hsa-miR-374c-5p	15 (38)	2.00 ± 3.83	(0.00, 18.49)
hsa-miR-3912-3p	14 (35)	1.99 ± 3.62	(0.00, 13.35)
hsa-miR-1185-2-3p	13 (32)	1.99 ± 4.68	(0.00, 21.56)
hsa-miR-374a-3p	11 (28)	1.98 ± 4.36	(0.00, 20.94)
hsa-miR-3177-3p	10 (25)	1.97 ± 5.02	(0.00, 24.74)
hsa-miR-922	10 (25)	1.97 ± 4.44	(0.00, 18.53)
hsa-miR-3944-5p	7 (18)	1.95 ± 6.18	(0.00, 32.69)
hsa-miR-3909	10 (25)	1.92 ± 6.96	(0.00, 43.00)
hsa-miR-624-3p	12 (30)	1.90 ± 3.55	(0.00, 12.67)
hsa-miR-224-3p	13 (32)	1.90 ± 3.99	(0.00, 16.51)
hsa-miR-548a-5p	12 (30)	1.90 ± 6.55	(0.00, 40.24)
hsa-miR-548ao-5p	9 (22)	1.89 ± 5.73	(0.00, 29.63)
hsa-miR-1343-3p	16 (40)	1.89 ± 2.86	(0.00, 9.62)
hsa-miR-1323	8 (20)	1.89 ± 5.19	(0.00, 25.40)
hsa-miR-5589-3p	8 (20)	1.88 ± 6.91	(0.00, 41.48)
hsa-miR-204-3p	12 (30)	1.87 ± 4.72	(0.00, 26.92)
hsa-miR-1973	16 (40)	1.87 ± 3.37	(0.00, 13.41)
hsa-miR-548as-3p	9 (22)	1.81 ± 5.12	(0.00, 24.76)
hsa-miR-29b-1-5p	13 (32)	1.80 ± 4.53	(0.00, 23.72)
hsa-miR-758-5p	12 (30)	1.80 ± 4.51	(0.00, 24.90)
hsa-miR-1277-5p	14 (35)	1.79 ± 3.44	(0.00, 13.23)
hsa-miR-3190-3p	3 (8)	1.79 ± 8.98	(0.00, 55.59)
hsa-miR-1270	14 (35)	1.78 ± 3.06	(0.00, 13.41)
hsa-miR-885-3p	15 (38)	1.75 ± 2.75	(0.00, 8.93)
hsa-miR-874-5p	11 (28)	1.73 ± 3.90	(0.00, 18.53)
hsa-miR-766-5p	15 (38)	1.71 ± 3.15	(0.00, 14.36)
hsa-miR-377-5p	12 (30)	1.68 ± 3.80	(0.00, 18.49)
hsa-miR-373-3p	12 (30)	1.68 ± 3.48	(0.00, 13.96)
hsa-miR-548at-5p	6 (15)	1.68 ± 4.86	(0.00, 19.03)
hsa-miR-1184	7 (18)	1.68 ± 4.67	(0.00, 18.67)
hsa-miR-6513-3p	12 (30)	1.67 ± 3.62	(0.00, 16.81)
hsa-miR-493-3p	9 (22)	1.66 ± 3.68	(0.00, 15.00)
hsa-miR-376a-5p	12 (30)	1.66 ± 3.35	(0.00, 12.37)
hsa-miR-487a-5p	9 (22)	1.65 ± 4.39	(0.00, 19.01)
hsa-miR-6765-5p	1 (2)	1.64 ± 10.36	(0.00, 65.51)
hsa-miR-7975	9 (22)	1.61 ± 4.60	(0.00, 22.62)
hsa-miR-155-3p	8 (20)	1.60 ± 4.29	(0.00, 18.53)
hsa-miR-6747-3p	11 (28)	1.60 ± 3.80	(0.00, 18.90)
hsa-miR-6833-3p	12 (30)	1.59 ± 3.26	(0.00, 13.41)
hsa-miR-542-5p	12 (30)	1.58 ± 3.55	(0.00, 16.51)
hsa-miR-33b-5p	8 (20)	1.56 ± 4.58	(0.00, 21.79)
hsa-miR-219a-5p	14 (35)	1.55 ± 2.95	(0.00, 13.23)
hsa-miR-4511	8 (20)	1.52 ± 4.97	(0.00, 26.83)
hsa-miR-132-5p	11 (28)	1.52 ± 3.81	(0.00, 18.49)
hsa-miR-3928-3p	7 (18)	1.51 ± 4.40	(0.00, 23.74)
hsa-miR-24-1-5p	14 (35)	1.49 ± 2.93	(0.00, 12.37)
hsa-miR-500a-5p	12 (30)	1.48 ± 3.59	(0.00, 18.67)
hsa-miR-708-5p	11 (28)	1.47 ± 3.46	(0.00, 17.78)
hsa-miR-3115	3 (8)	1.47 ± 8.78	(0.00, 55.59)
hsa-miR-633	7 (18)	1.47 ± 3.92	(0.00, 18.49)
hsa-miR-34b-5p	5 (12)	1.46 ± 5.09	(0.00, 26.80)
hsa-miR-455-5p	6 (15)	1.45 ± 4.95	(0.00, 25.11)
hsa-miR-4659a-3p	5 (12)	1.44 ± 5.61	(0.00, 31.65)
hsa-miR-4466	9 (22)	1.44 ± 3.45	(0.00, 16.38)
hsa-miR-3140-5p	13 (32)	1.43 ± 2.67	(0.00, 9.62)
hsa-miR-3074-3p	8 (20)	1.42 ± 4.43	(0.00, 25.03)
hsa-miR-7-2-3p	10 (25)	1.40 ± 3.46	(0.00, 16.38)
hsa-miR-548i	2 (5)	1.39 ± 7.59	(0.00, 47.57)
hsa-miR-519d-5p	4 (10)	1.38 ± 4.44	(0.00, 19.03)
hsa-miR-6802-3p	13 (32)	1.38 ± 3.55	(0.00, 17.78)
hsa-miR-138-1-3p	9 (22)	1.35 ± 3.86	(0.00, 18.67)
hsa-miR-548av-5p	10 (25)	1.34 ± 3.77	(0.00, 21.79)
hsa-miR-3684	6 (15)	1.33 ± 4.83	(0.00, 28.86)
hsa-miR-373-5p	10 (25)	1.32 ± 3.22	(0.00, 16.38)
hsa-miR-3150a-5p	7 (18)	1.31 ± 5.14	(0.00, 31.65)
hsa-miR-630	4 (10)	1.31 ± 5.54	(0.00, 32.76)
hsa-miR-6752-3p	8 (20)	1.30 ± 4.42	(0.00, 25.46)
hsa-miR-519a-3p	8 (20)	1.30 ± 3.57	(0.00, 14.33)
hsa-miR-491-3p	9 (22)	1.30 ± 3.18	(0.00, 12.67)
hsa-miR-515-5p	9 (22)	1.28 ± 2.85	(0.00, 11.21)
hsa-miR-760	9 (22)	1.25 ± 2.63	(0.00, 9.62)
hsa-miR-20b-3p	6 (15)	1.24 ± 4.20	(0.00, 23.71)
hsa-miR-551b-5p	7 (18)	1.24 ± 3.73	(0.00, 19.03)
hsa-miR-7111-3p	8 (20)	1.23 ± 3.62	(0.00, 19.03)
hsa-miR-186-3p	10 (25)	1.23 ± 2.59	(0.00, 11.85)
hsa-miR-3145-5p	7 (18)	1.23 ± 4.06	(0.00, 18.49)
hsa-miR-4677-3p	10 (25)	1.22 ± 2.78	(0.00, 12.06)
hsa-miR-548j-3p	9 (22)	1.22 ± 2.87	(0.00, 11.71)
hsa-miR-6516-3p	4 (10)	1.22 ± 6.54	(0.00, 41.27)
hsa-miR-34c-3p	9 (22)	1.21 ± 3.40	(0.00, 18.56)
hsa-miR-1273d	6 (15)	1.21 ± 4.21	(0.00, 23.71)
hsa-miR-3173-5p	9 (22)	1.21 ± 2.70	(0.00, 11.85)
hsa-miR-153-3p	10 (25)	1.21 ± 2.87	(0.00, 12.06)
hsa-miR-6877-5p	9 (22)	1.20 ± 2.52	(0.00, 9.45)
hsa-miR-3913-3p	12 (30)	1.19 ± 2.45	(0.00, 8.40)
hsa-miR-6070	1 (2)	1.19 ± 7.52	(0.00, 47.57)
hsa-miR-939-5p	6 (15)	1.19 ± 5.91	(0.00, 37.06)
hsa-miR-27b-5p	9 (22)	1.18 ± 3.31	(0.00, 18.90)
hsa-miR-6815-5p	8 (20)	1.17 ± 3.31	(0.00, 13.23)
hsa-miR-502-5p	7 (18)	1.17 ± 4.64	(0.00, 26.73)
hsa-miR-210-5p	11 (28)	1.15 ± 3.16	(0.00, 18.53)
hsa-miR-1255a	5 (12)	1.15 ± 4.24	(0.00, 23.43)
hsa-miR-548ac	8 (20)	1.15 ± 3.40	(0.00, 17.45)
hsa-miR-1283	8 (20)	1.14 ± 2.94	(0.00, 12.56)
hsa-miR-501-5p	11 (28)	1.14 ± 2.42	(0.00, 10.48)
hsa-miR-3605-5p	5 (12)	1.14 ± 3.50	(0.00, 18.53)
hsa-miR-190b	7 (18)	1.13 ± 3.40	(0.00, 15.82)
hsa-miR-940	11 (28)	1.13 ± 2.73	(0.00, 13.23)
hsa-miR-187-5p	7 (18)	1.12 ± 4.02	(0.00, 23.71)
hsa-miR-4742-3p	8 (20)	1.12 ± 2.70	(0.00, 12.06)
hsa-miR-3622a-3p	3 (8)	1.10 ± 5.40	(0.00, 33.01)
hsa-miR-504-5p	7 (18)	1.09 ± 3.28	(0.00, 18.53)
hsa-miR-374b-3p	11 (28)	1.08 ± 2.46	(0.00, 9.62)
hsa-miR-299-3p	5 (12)	1.08 ± 4.79	(0.00, 28.86)
hsa-miR-6716-3p	4 (10)	1.07 ± 5.98	(0.00, 37.81)
hsa-miR-6886-3p	9 (22)	1.07 ± 3.22	(0.00, 17.95)
hsa-miR-6799-3p	5 (12)	1.07 ± 5.61	(0.00, 35.46)
hsa-miR-4326	9 (22)	1.06 ± 2.55	(0.00, 12.32)
hsa-miR-4676-5p	12 (30)	1.05 ± 2.07	(0.00, 9.00)
hsa-miR-518f-3p	4 (10)	1.05 ± 4.71	(0.00, 28.34)
hsa-miR-650	8 (20)	1.05 ± 3.18	(0.00, 17.57)
hsa-miR-5189-3p	9 (22)	1.05 ± 3.07	(0.00, 17.57)
hsa-miR-587	6 (15)	1.05 ± 3.34	(0.00, 18.53)
hsa-miR-6894-3p	6 (15)	1.05 ± 3.37	(0.00, 16.16)
hsa-miR-412-5p	8 (20)	1.05 ± 3.03	(0.00, 16.38)
hsa-miR-4473	6 (15)	1.04 ± 2.92	(0.00, 13.41)
hsa-miR-4667-3p	11 (28)	1.04 ± 2.38	(0.00, 9.62)
hsa-miR-548aw	8 (20)	1.03 ± 2.64	(0.00, 11.85)
hsa-miR-4701-5p	6 (15)	1.03 ± 3.50	(0.00, 18.90)
hsa-miR-133b	7 (18)	1.02 ± 3.89	(0.00, 23.70)
hsa-miR-6735-5p	8 (20)	1.02 ± 3.02	(0.00, 15.82)
hsa-miR-6892-3p	9 (22)	1.01 ± 2.94	(0.00, 15.82)
hsa-miR-6882-5p	9 (22)	1.01 ± 2.17	(0.00, 8.25)
hsa-miR-526b-5p	5 (12)	1.01 ± 4.65	(0.00, 28.66)
chr1-68-GlyGCC	40 (100)	7916.49 ± 5328.85	(170.06, 25602.68)
chr1-116-GluCTC	38 (95)	2239.29 ± 1949.33	(0.00, 7190.25)
chr1-59-GluCTC	14 (35)	1000.26 ± 1727.21	(0.00, 5455.17)
chr7-5-CysGCA	40 (100)	907.13 ± 427.30	(156.01, 1796.52)
chr16-34-GlyCCC	40 (100)	874.76 ± 779.21	(260.21, 5024.55)
chr1-69-AspGTC	40 (100)	540.12 ± 271.28	(121.85, 1246.34)
chr1-90-ValCAC	40 (100)	410.17 ± 229.31	(15.82, 881.19)
chr11-5-LysTTT	28 (70)	405.47 ± 392.16	(0.00, 1131.39)
chr1-35-GlyGCC	40 (100)	404.77 ± 234.36	(85.99, 1107.66)
chr13-3-GluTTC	40 (100)	366.36 ± 176.92	(58.17, 870.98)
chr19-13-ValCAC	40 (100)	350.33 ± 122.26	(136.08, 685.51)
chr16-25-GlyGCC	26 (65)	341.93 ± 2137.05	(0.00, 13519.90)
chr14-3-ProTGG	40 (100)	288.19 ± 219.12	(18.90, 1398.56)
chr12-5-AspGTC	40 (100)	282.03 ± 170.29	(57.51, 932.37)
chr6-113-AlaTGC	40 (100)	281.64 ± 145.67	(44.98, 644.15)
chr1-132-GlyCCC	40 (100)	263.52 ± 690.28	(13.66, 3616.40)
chr1-54-LysTTT	34 (85)	248.54 ± 357.47	(0.00, 1111.89)
chr14-13-LysCTT	38 (95)	237.22 ± 125.64	(0.00, 618.41)
chr1-85-ValCAC	40 (100)	236.41 ± 186.65	(6.98, 807.01)
chr1-126-CysGCA	40 (100)	203.02 ± 101.72	(31.32, 439.16)
chr1-32-MetCAT	40 (100)	196.60 ± 136.27	(5.93, 637.08)
chr11-11-LysTTT	32 (80)	186.91 ± 140.76	(0.00, 445.34)
chr19-2-GlyTCC	39 (98)	173.46 ± 162.08	(0.00, 704.04)
chr6-52-ArgTCT	40 (100)	158.75 ± 87.01	(34.16, 444.42)
chr6-148-SerTGA	40 (100)	147.29 ± 99.98	(26.76, 542.30)
chr6-31-SerGCT	40 (100)	139.88 ± 87.14	(26.07, 456.30)
chr1-9-ArgTCT	39 (98)	125.08 ± 69.09	(0.00, 323.48)
chr1-34-LeuCAG	40 (100)	108.30 ± 92.32	(2.79, 500.74)
chr11-3-ArgTCT	31 (78)	103.01 ± 85.70	(0.00, 285.42)
chr11-15-PheGAA	40 (100)	93.47 ± 69.04	(3.63, 268.68)
chr11-17-ValTAC	40 (100)	93.27 ± 69.74	(9.69, 315.04)
chr3-11-ArgACG	39 (98)	92.34 ± 68.51	(0.00, 271.13)
chr5-15-ValAAC	40 (100)	89.94 ± 73.36	(8.25, 296.50)
chr2-13-AlaCGC	37 (92)	89.30 ± 69.90	(0.00, 278.97)
chr12-2-SerCGA	40 (100)	83.68 ± 109.37	(22.42, 723.07)
chr2-3-AlaAGC	40 (100)	81.93 ± 51.65	(8.25, 212.91)
chr17-34-IleAAT	35 (88)	81.29 ± 80.46	(0.00, 257.91)
chr6-78-LeuAAG	39 (98)	79.37 ± 84.19	(0.00, 437.65)
chr16-27-LeuTAG	38 (95)	77.12 ± 86.88	(0.00, 513.76)
chr17-10-GlyTCC	37 (92)	76.45 ± 96.41	(0.00, 426.64)
chr1-56-ThrTGT	40 (100)	76.03 ± 74.15	(6.34, 399.59)
chr6-80-IleAAT	34 (85)	75.86 ± 98.06	(0.00, 346.38)
chr6-106-PheGAA	40 (100)	74.44 ± 59.03	(6.58, 240.91)
chr1-119-LysCTT	38 (95)	74.17 ± 57.34	(0.00, 268.25)
chr7-10-CysGCA	40 (100)	70.43 ± 38.81	(7.40, 177.96)
chr6-4-ArgTCG	40 (100)	69.25 ± 63.67	(3.72, 304.45)
chr1-117-GlyTCC	40 (100)	68.61 ± 50.21	(8.81, 277.97)
chr1-52-ProCGG	36 (90)	67.26 ± 99.50	(0.00, 387.36)
chr14-1-LeuAAG	39 (98)	66.97 ± 91.57	(0.00, 523.27)
chr6-88-PheGAA	39 (98)	64.47 ± 57.19	(0.00, 304.45)
chr1-26-AsnGTT	31 (78)	63.81 ± 124.05	(0.00, 761.12)
chr14-7-ArgACG	39 (98)	62.05 ± 44.16	(0.00, 193.92)
chr6-38-IleAAT	39 (98)	58.18 ± 44.30	(0.00, 178.69)
chr6-108-AlaAGC	38 (95)	57.73 ± 51.67	(0.00, 250.17)
chr3-7-CysGCA	37 (92)	57.24 ± 105.24	(0.00, 529.01)
chr2-2-TyrGTA	39 (98)	56.85 ± 71.92	(0.00, 361.53)
chr6-67-AlaAGC	40 (100)	56.16 ± 67.79	(2.28, 409.10)
chr1-130-GlyCCC	39 (98)	54.40 ± 40.59	(0.00, 218.82)
chr13-5-GluTTC	40 (100)	52.76 ± 59.20	(4.74, 352.42)
chr6-147-SerAGA	21 (52)	51.74 ± 74.60	(0.00, 275.91)
chr2-21-SerTGA	38 (95)	50.89 ± 33.74	(0.00, 133.20)
chr14-18-TyrGTA	37 (92)	50.71 ± 61.08	(0.00, 304.45)
chr6-14-TyrGTA	25 (62)	50.14 ± 75.15	(0.00, 290.71)
chr17-16-GlnTTG	18 (45)	49.73 ± 122.64	(0.00, 694.52)
chr6-16-TyrGTA	30 (75)	47.27 ± 70.78	(0.00, 277.97)
chr6-152-ValCAC	34 (85)	46.76 ± 147.15	(0.00, 817.73)
chr1-111-HisGTG	37 (92)	46.51 ± 30.35	(0.00, 111.19)
chr15-7-GlnCTG	35 (88)	46.44 ± 43.75	(0.00, 151.89)
chr19-8-SeC(e)TCA	36 (90)	44.86 ± 43.04	(0.00, 259.44)
chr6-115-ValAAC	40 (100)	44.53 ± 35.74	(2.85, 163.45)
chr1-98-ValCAC	6 (15)	44.37 ± 160.57	(0.00, 759.45)
chr8-10-MetCAT	37 (92)	43.31 ± 36.89	(0.00, 165.92)
chr14-6-ProTGG	22 (55)	43.09 ± 59.90	(0.00, 217.85)
chr15-4-ArgTCG	36 (90)	42.31 ± 34.83	(0.00, 134.13)
chr6-83-LeuTAA	38 (95)	41.09 ± 31.24	(0.00, 133.20)
chr6-64-GlnTTG	38 (95)	40.90 ± 33.45	(0.00, 118.26)
chr17-23-ArgCCG	36 (90)	38.93 ± 31.89	(0.00, 133.20)
chr16-23-LysTTT	8 (20)	37.24 ± 85.05	(0.00, 338.38)
chr17-13-GlyCCC	39 (98)	36.58 ± 27.46	(0.00, 105.88)
chr6-35-SerCGA	35 (88)	36.38 ± 40.74	(0.00, 205.50)
chr6-75-MetCAT	36 (90)	35.88 ± 30.20	(0.00, 130.76)
chr7-3-ArgCCT	35 (88)	35.80 ± 36.05	(0.00, 134.50)
chr17-12-TrpCCA	36 (90)	35.64 ± 44.52	(0.00, 199.79)
chr6-120-AlaAGC	28 (70)	32.65 ± 47.52	(0.00, 166.78)
chr6-135-ThrAGT	30 (75)	31.91 ± 34.74	(0.00, 135.92)
chr6-149-LysTTT	39 (98)	31.36 ± 44.52	(0.00, 285.42)
chr17-41-SerCGA	37 (92)	28.83 ± 32.81	(0.00, 133.20)
chr12-13-AlaTGC	30 (75)	28.72 ± 38.25	(0.00, 134.66)
chr17-14-ThrCGT	40 (100)	27.82 ± 28.10	(3.63, 163.78)
chr1-5-GluTTC	33 (82)	26.89 ± 22.70	(0.00, 80.41)
chr10-2-SerTGA	36 (90)	26.74 ± 28.04	(0.00, 159.56)
chr11-16-ValTAC	24 (60)	25.81 ± 95.25	(0.00, 599.38)
chr6-51-SerTGA	9 (22)	24.93 ± 55.90	(0.00, 246.81)
chr1-86-ArgTCT	33 (82)	24.80 ± 50.28	(0.00, 285.42)
chr1-89-AsnGTT	26 (65)	24.68 ± 32.84	(0.00, 116.15)
chr6-43-SerGCT	29 (72)	23.53 ± 49.04	(0.00, 228.86)
chr6-163-IleAAT	8 (20)	22.79 ± 85.74	(0.00, 475.70)
chr2-5-IleTAT	37 (92)	22.67 ± 20.53	(0.00, 92.66)
chr3-10-GluCTC	33 (82)	21.95 ± 33.23	(0.00, 190.28)
chr12-7-AspGTC	24 (60)	21.58 ± 66.72	(0.00, 417.12)
chr6-104-AlaTGC	27 (68)	21.20 ± 43.18	(0.00, 185.24)
chr6-105-AlaAGC	37 (92)	20.97 ± 20.87	(0.00, 86.57)
chr12-6-TrpCCA	33 (82)	20.73 ± 24.03	(0.00, 102.85)
chr6-145-SerAGA	8 (20)	20.71 ± 51.83	(0.00, 196.53)
chr6-130-GlnTTG	16 (40)	20.32 ± 40.37	(0.00, 166.15)
chr15-10-SerGCT	30 (75)	19.61 ± 33.83	(0.00, 187.78)
chr6-122-AlaTGC	20 (50)	19.12 ± 73.86	(0.00, 467.38)
chr14-2-LeuTAG	29 (72)	18.96 ± 38.04	(0.00, 207.03)
chr6-124-ArgTCG	30 (75)	18.80 ± 20.22	(0.00, 92.66)
chr14-20-ThrTGT	20 (50)	18.54 ± 26.91	(0.00, 107.22)
chr2-17-GluTTC	38 (95)	18.26 ± 17.31	(0.00, 85.49)
chr6-15-TyrGTA	11 (28)	18.25 ± 46.52	(0.00, 174.34)
chr16-22-MetCAT	32 (80)	18.09 ± 26.85	(0.00, 125.04)
chr9-4-ArgTCT	8 (20)	18.08 ± 40.69	(0.00, 139.28)
chr6-136-ValAAC	16 (40)	17.92 ± 69.57	(0.00, 333.57)
chr12-8-AlaTGC	27 (68)	17.58 ± 30.96	(0.00, 139.33)
chr16-17-LeuCAG	21 (52)	17.21 ± 33.92	(0.00, 136.08)
chr6-60-ThrAGT	23 (58)	16.71 ± 25.44	(0.00, 98.60)
chr6-62-SerGCT	25 (62)	16.70 ± 23.03	(0.00, 92.66)
chr6-110-AlaTGC	26 (65)	16.53 ± 39.48	(0.00, 241.21)
chr16-1-ArgCCG	27 (68)	16.43 ± 21.37	(0.00, 88.64)
chr6-54-ThrCGT	35 (88)	16.19 ± 16.31	(0.00, 65.38)
chr6-42-GlnCTG	26 (65)	15.89 ± 32.86	(0.00, 159.66)
chr17-35-SerAGA	14 (35)	15.78 ± 43.70	(0.00, 204.11)
chr6-69-ThrAGT	26 (65)	15.73 ± 19.56	(0.00, 57.77)
chr1-136-UNK	27 (68)	15.51 ± 37.34	(0.00, 221.53)
chr1-49-GluTTC	34 (85)	15.45 ± 13.35	(0.00, 56.02)
chr2-14-TyrATA	35 (88)	15.36 ± 17.06	(0.00, 67.06)
chr6-141-LeuCAA	21 (52)	15.00 ± 36.63	(0.00, 210.30)
chr6-127-ThrTGT	32 (80)	14.86 ± 19.64	(0.00, 99.59)
chr6-65-AlaAGC	29 (72)	14.57 ± 24.82	(0.00, 102.85)
chr10-6-ValTAC	35 (88)	14.24 ± 17.91	(0.00, 93.89)
chr11-12-ProTGG	34 (85)	12.97 ± 16.28	(0.00, 79.12)
chr5-13-ThrTGT	17 (42)	12.63 ± 20.31	(0.00, 86.57)
chr17-30-CysGCA	21 (52)	12.06 ± 28.35	(0.00, 133.20)
chr5-24-LysCTT	34 (85)	11.96 ± 13.88	(0.00, 69.69)
chr2-16-LysTTT	35 (88)	11.76 ± 11.43	(0.00, 49.13)
chr6-66-AlaTGC	15 (38)	11.63 ± 48.74	(0.00, 304.45)
chr17-15-CysGCA	24 (60)	11.45 ± 12.94	(0.00, 53.19)
chr16-15-ThrCGT	28 (70)	11.41 ± 14.31	(0.00, 55.59)
chr6-101-AlaAGC	29 (72)	11.06 ± 12.31	(0.00, 55.67)
chr17-28-CysGCA	19 (48)	10.88 ± 32.00	(0.00, 196.14)
chr19-7-LysTTT	30 (75)	10.88 ± 11.37	(0.00, 41.37)
chr16-11-ProAGG	12 (30)	10.75 ± 31.32	(0.00, 132.05)
chr5-22-AspGTC	33 (82)	10.31 ± 12.19	(0.00, 49.13)
chr6-94-AlaAGC	31 (78)	9.72 ± 10.98	(0.00, 41.87)
chr14-21-ThrTGT	29 (72)	9.59 ± 12.28	(0.00, 54.94)
chr6-72-PheGAA	18 (45)	9.57 ± 18.48	(0.00, 75.08)
chrX-5-IleGAT	30 (75)	9.55 ± 9.88	(0.00, 48.09)
chr17-6-TrpCCA	25 (62)	9.48 ± 14.52	(0.00, 74.13)
chr6-137-SerCGA	10 (25)	9.39 ± 24.17	(0.00, 87.85)
chr17-21-ArgCCT	21 (52)	9.28 ± 22.41	(0.00, 111.19)
chr1-107-AsnGTT	8 (20)	9.23 ± 20.49	(0.00, 72.74)
chr6-153-IleAAT	18 (45)	9.07 ± 19.02	(0.00, 98.07)
chr6-125-ThrCGT	14 (35)	8.93 ± 20.75	(0.00, 111.19)
chr17-19-ArgTCG	13 (32)	8.66 ± 14.79	(0.00, 55.06)
chr6-143-LysTTT	33 (82)	8.63 ± 8.62	(0.00, 37.06)
chr7-7-CysGCA	18 (45)	8.61 ± 18.45	(0.00, 95.14)
chr19-6-LysCTT	19 (48)	8.56 ± 24.59	(0.00, 114.59)
chr17-4-ArgTCT	27 (68)	8.53 ± 11.77	(0.00, 48.85)
chr6-74-LeuCAA	7 (18)	8.52 ± 34.96	(0.00, 218.82)
chr14-17-TyrGTA	32 (80)	8.36 ± 10.96	(0.00, 61.85)
chr6-61-MetCAT	3 (8)	8.19 ± 51.52	(0.00, 325.91)
chr6-166-AlaAGC	22 (55)	8.18 ± 18.71	(0.00, 91.49)
chr6-59-IleAAT	19 (48)	8.08 ± 11.62	(0.00, 43.07)
chr6-161-AlaAGC	26 (65)	7.86 ± 10.55	(0.00, 40.24)
chr6-37-ValAAC	28 (70)	7.86 ± 10.19	(0.00, 47.47)
chr7-8-CysGCA	19 (48)	7.84 ± 13.38	(0.00, 61.85)
chr1-99-ValCAC	24 (60)	7.67 ± 10.68	(0.00, 55.63)
chr14-4-ThrTGT	7 (18)	7.64 ± 24.85	(0.00, 132.22)
chr9-6-AspGTC	24 (60)	7.59 ± 12.28	(0.00, 50.05)
chr2-9-LeuTAA	27 (68)	7.39 ± 11.00	(0.00, 53.19)
chr20-5-IleAAT	24 (60)	7.36 ± 14.03	(0.00, 76.11)
chr6-3-ArgTCG	9 (22)	7.35 ± 20.04	(0.00, 94.94)
chr12-9-IleAAT	32 (80)	7.27 ± 6.97	(0.00, 26.83)
chr6-34-ThrAGT	5 (12)	7.16 ± 28.56	(0.00, 161.74)
chr1-66-LeuCAA	16 (40)	7.01 ± 18.90	(0.00, 107.29)
chr3-3-AspGTC	22 (55)	6.94 ± 17.33	(0.00, 106.49)
chr16-13-LysCTT	26 (65)	6.79 ± 7.70	(0.00, 32.76)
chr7-11-CysGCA	13 (32)	6.75 ± 13.48	(0.00, 48.09)
chr1-47-AsnGTT	8 (20)	6.71 ± 20.93	(0.00, 96.96)
chr19-5-LysCTT	26 (65)	6.70 ± 9.20	(0.00, 47.57)
chr17-39-TrpCCA	18 (45)	6.55 ± 11.26	(0.00, 38.06)
chr1-91-GlyCCC	18 (45)	6.52 ± 9.91	(0.00, 33.07)
chr1-113-AsnGTT	22 (55)	6.50 ± 11.81	(0.00, 58.57)
chr6-119-AlaCGC	8 (20)	6.49 ± 26.20	(0.00, 160.82)
chr14-12-LysTTT	26 (65)	6.45 ± 9.57	(0.00, 46.86)
chr12-3-GlnCTG	4 (10)	6.41 ± 35.73	(0.00, 224.98)
chr1-15-GlnCTG	19 (48)	6.25 ± 9.23	(0.00, 28.86)
chr6-131-GlnCTG	14 (35)	6.19 ± 18.44	(0.00, 96.18)
chr16-2-ArgCCT	21 (52)	6.17 ± 9.42	(0.00, 37.81)
chr11-18-AlaTGC	24 (60)	6.02 ± 10.26	(0.00, 48.09)
chr6-134-LeuTAA	25 (62)	5.75 ± 10.13	(0.00, 59.26)
chr6-112-PheGAA	18 (45)	5.75 ± 11.10	(0.00, 55.67)
chr3-8-GluCTC	18 (45)	5.60 ± 11.36	(0.00, 56.02)
chr6-146-GlnCTG	6 (15)	5.45 ± 20.19	(0.00, 118.64)
chr6-126-LeuAAG	8 (20)	5.42 ± 23.77	(0.00, 149.38)
chr1-8-LysCTT	25 (62)	5.26 ± 6.82	(0.00, 30.81)
chr7-20-CysGCA	17 (42)	5.20 ± 8.28	(0.00, 29.63)
chr6-50-SerAGA	13 (32)	5.16 ± 14.21	(0.00, 70.07)
chr6-40-ValTAC	16 (40)	5.11 ± 21.03	(0.00, 133.20)
chr6-21-MetCAT	7 (18)	5.07 ± 19.00	(0.00, 107.30)
chr17-42-LeuTAG	16 (40)	4.89 ± 10.43	(0.00, 42.02)
chr6-57-IleAAT	19 (48)	4.88 ± 8.55	(0.00, 37.35)
chr17-17-SupTTA	20 (50)	4.79 ± 6.73	(0.00, 21.33)
chr1-82-GlyTCC	21 (52)	4.73 ± 9.63	(0.00, 54.48)
chr6-157-ValCAC	16 (40)	4.65 ± 15.83	(0.00, 98.27)
chr1-103-AsnGTT	7 (18)	4.64 ± 20.78	(0.00, 120.71)
chr7-19-CysGCA	21 (52)	4.48 ± 6.27	(0.00, 25.03)
chr4-4-GlnTTG	22 (55)	4.47 ± 7.98	(0.00, 38.06)
chr2-8-ProAGG	21 (52)	4.39 ± 7.30	(0.00, 37.11)
chr1-58-LeuCAA	6 (15)	4.38 ± 14.86	(0.00, 71.48)
chr8-8-UNK	23 (58)	4.37 ± 6.90	(0.00, 37.06)
chr16-18-GlyGCC	23 (58)	4.25 ± 5.28	(0.00, 23.74)
chr6-103-PheGAA	10 (25)	4.24 ± 17.14	(0.00, 106.64)
chr11-8-SerGCT	7 (18)	4.14 ± 10.66	(0.00, 47.99)
chr1-112-GlnCTG	11 (28)	4.04 ± 9.90	(0.00, 44.35)
chr6-30-ProCGG	13 (32)	3.92 ± 15.98	(0.00, 101.25)
chr11-4-LeuTAA	12 (30)	3.91 ± 9.58	(0.00, 53.65)
chr16-10-LysCTT	16 (40)	3.82 ± 8.30	(0.00, 38.06)
chr17-18-ArgCCT	12 (30)	3.81 ± 7.06	(0.00, 27.91)
chr1-133-GluTTC	5 (12)	3.80 ± 11.31	(0.00, 50.92)
chr7-9-TyrGTA	18 (45)	3.64 ± 6.07	(0.00, 25.34)
chr15-3-CysGCA	16 (40)	3.59 ± 6.95	(0.00, 37.06)
chr1-51-LysCTT	14 (35)	3.50 ± 9.77	(0.00, 59.32)
chr6-41-SerACT	11 (28)	3.38 ± 11.04	(0.00, 67.39)
chr8-12-TyrGTA	12 (30)	3.36 ± 9.59	(0.00, 55.63)
chr1-106-HisGTG	5 (12)	3.30 ± 10.07	(0.00, 42.87)
chr16-31-ProTGG	13 (32)	3.30 ± 6.61	(0.00, 29.55)
chr6-162-MetCAT	12 (30)	3.09 ± 9.68	(0.00, 52.04)
chr6-56-PheGAA	12 (30)	3.08 ± 6.94	(0.00, 28.34)
chr17-36-ThrAGT	16 (40)	3.07 ± 6.34	(0.00, 33.01)
chr6-85-GluTTC	16 (40)	3.07 ± 5.20	(0.00, 23.69)
chr1-14-ArgCCT	12 (30)	3.04 ± 8.92	(0.00, 52.89)
chr1-124-AsnGTT	9 (22)	3.04 ± 7.59	(0.00, 32.69)
chr6-172-SerTGA	4 (10)	3.02 ± 17.60	(0.00, 111.39)
chr2-24-GluCTC	14 (35)	2.99 ± 6.05	(0.00, 25.34)
chr20-6-LeuAAG	9 (22)	2.92 ± 9.47	(0.00, 55.67)
chr16-32-LysCTT	12 (30)	2.91 ± 13.44	(0.00, 85.03)
chr1-92-PheGAA	14 (35)	2.89 ± 4.94	(0.00, 17.78)
chr7-25-CysGCA	4 (10)	2.73 ± 9.24	(0.00, 40.24)
chr1-43-GlyGCC	18 (45)	2.72 ± 4.40	(0.00, 16.51)
chr3-9-GlnTTG	11 (28)	2.68 ± 6.24	(0.00, 24.90)
chr7-16-CysGCA	14 (35)	2.68 ± 5.18	(0.00, 18.53)
chr6-133-ValCAC	15 (38)	2.66 ± 5.74	(0.00, 24.76)
chr7-17-CysGCA	15 (38)	2.62 ± 4.58	(0.00, 14.36)
chrX-2-LeuTAA	12 (30)	2.62 ± 6.60	(0.00, 30.81)
chr6-70-AlaCGC	17 (42)	2.45 ± 4.09	(0.00, 17.63)
chr7-21-CysGCA	10 (25)	2.41 ± 6.59	(0.00, 37.06)
chr6-32-ValCAC	12 (30)	2.36 ± 5.85	(0.00, 26.83)
chr1-44-AspGTC	13 (32)	2.31 ± 4.40	(0.00, 16.38)
chr11-13-PheGAA	4 (10)	2.29 ± 9.09	(0.00, 44.07)
chr1-93-AsnGTT	14 (35)	2.27 ± 4.39	(0.00, 18.49)
chr15-6-LysCTT	16 (40)	2.24 ± 4.14	(0.00, 17.63)
chr6-39-IleAAT	11 (28)	2.19 ± 5.37	(0.00, 19.03)
chr5-16-LeuAAG	10 (25)	2.18 ± 4.53	(0.00, 20.02)
chr1-127-LysCTT	11 (28)	2.15 ± 4.66	(0.00, 18.53)
chr16-5-LysCTT	6 (15)	2.10 ± 6.59	(0.00, 28.54)
chr14-9-AlaAGC	13 (32)	1.99 ± 3.62	(0.00, 12.67)
chr16-4-ProAGG	15 (38)	1.99 ± 3.00	(0.00, 9.51)
chr14-10-IleAAT	2 (5)	1.97 ± 8.75	(0.00, 43.59)
chr1-46-AspGTC	9 (22)	1.95 ± 6.76	(0.00, 41.48)
chr2-1-GlyCCC	16 (40)	1.95 ± 3.26	(0.00, 12.45)
chr2-11-GlnTTG	7 (18)	1.94 ± 5.94	(0.00, 32.69)
chr9-3-TrpCCA	10 (25)	1.91 ± 5.43	(0.00, 28.54)
chr11-1-LeuCAA	9 (22)	1.88 ± 6.72	(0.00, 41.27)
chr19-9-LysTTT	6 (15)	1.79 ± 9.95	(0.00, 63.02)
chr1-110-GluTTC	13 (32)	1.78 ± 3.83	(0.00, 18.53)
chr6-86-ValTAC	12 (30)	1.77 ± 3.91	(0.00, 17.63)
chr1-48-AspGTC	12 (30)	1.69 ± 3.81	(0.00, 19.03)
chr2-7-ProAGG	14 (35)	1.68 ± 3.39	(0.00, 15.02)
chr17-1-UNK	7 (18)	1.67 ± 5.32	(0.00, 28.54)
chr13-4-GluCTC	11 (28)	1.66 ± 3.66	(0.00, 16.38)
chr16-33-ProAGG	10 (25)	1.66 ± 3.67	(0.00, 12.93)
chr6-165-IleAAT	8 (20)	1.64 ± 4.69	(0.00, 26.80)
chr6-95-AlaAGC	8 (20)	1.64 ± 6.23	(0.00, 37.06)
chr1-65-ProAGG	3 (8)	1.63 ± 8.34	(0.00, 51.70)
chr18-4-LysCTT	8 (20)	1.61 ± 5.03	(0.00, 28.34)
chr6-155-LeuTAA	11 (28)	1.60 ± 3.64	(0.00, 17.57)
chr7-18-CysGCA	8 (20)	1.60 ± 4.37	(0.00, 18.49)
chr1-55-LysTTT	7 (18)	1.53 ± 6.20	(0.00, 38.06)
chr1-20-AsnATT	6 (15)	1.53 ± 5.82	(0.00, 35.26)
chr6-53-LysTTT	9 (22)	1.52 ± 3.38	(0.00, 13.41)
chrX-3-GluCTC	4 (10)	1.51 ± 7.90	(0.00, 49.79)
chrX-1-GlnTTG	5 (12)	1.49 ± 4.89	(0.00, 23.70)
chr6-26-UNK	8 (20)	1.45 ± 3.75	(0.00, 16.08)
chr19-3-LysTTT	8 (20)	1.45 ± 4.53	(0.00, 26.83)
chr18-3-GlyTCC	11 (28)	1.42 ± 2.77	(0.00, 9.18)
chr5-1-CysACA	9 (22)	1.41 ± 3.26	(0.00, 12.60)
chr6-17-TyrGTA	4 (10)	1.40 ± 4.71	(0.00, 18.90)
chr18-2-GlyTCC	4 (10)	1.39 ± 7.16	(0.00, 45.00)
chr6-160-AlaAGC	6 (15)	1.31 ± 4.59	(0.00, 25.34)
chr5-17-LeuAAG	11 (28)	1.30 ± 3.43	(0.00, 19.03)
chr3-2-ValAAC	13 (32)	1.28 ± 3.06	(0.00, 17.57)
chr11-7-ArgCCT	9 (22)	1.23 ± 2.74	(0.00, 9.51)
chr8-9-PheGAA	4 (10)	1.22 ± 6.40	(0.00, 40.24)
chr1-120-GlnCTG	7 (18)	1.21 ± 4.18	(0.00, 23.71)
chr6-10-AlaCGC	3 (8)	1.21 ± 5.84	(0.00, 35.56)
chr2-12-GluCTC	6 (15)	1.18 ± 3.75	(0.00, 20.02)
chr9-2-ArgTCG	7 (18)	1.14 ± 3.43	(0.00, 18.53)
chr20-7-GluCTC	7 (18)	1.13 ± 3.60	(0.00, 19.01)
chr3-4-HisGTG	5 (12)	1.13 ± 3.60	(0.00, 19.03)
chr6-20-AlaAGC	11 (28)	1.12 ± 3.34	(0.00, 19.01)
chr19-10-IleTAT	8 (20)	1.10 ± 2.76	(0.00, 12.06)
chr10-3-LeuCAA	6 (15)	1.00 ± 3.05	(0.00, 11.85)
PIR54042 27	40 (100)	2295.39 ± 1922.55	(501.24, 9061.42)
PIR2888 30	40 (100)	1684.62 ± 781.21	(527.17, 5003.44)
PIR58596 31	40 (100)	1604.31 ± 954.01	(428.89, 4679.61)
PIR43376 32	40 (100)	327.78 ± 199.74	(98.27, 825.33)
PIR57581 31	39 (98)	312.29 ± 167.68	(0.00, 755.83)
PIR54043 26	40 (100)	59.41 ± 60.57	(5.01, 259.09)
PIR59288 32	33 (82)	57.53 ± 49.33	(0.00, 203.85)
PIR40304 32	40 (100)	44.88 ± 37.10	(6.34, 174.36)
PIR41574 31	40 (100)	41.07 ± 39.37	(7.24, 185.32)
PIR227919 21	40 (100)	34.69 ± 25.24	(1.79, 115.55)
PIR75448 31	40 (100)	33.04 ± 25.09	(3.63, 133.20)
PIR45809 31	34 (85)	28.77 ± 37.26	(0.00, 205.48)
PIR57849 32	20 (50)	26.67 ± 143.62	(0.00, 911.34)
PIR57322 27	36 (90)	20.90 ± 24.56	(0.00, 119.03)
PIR59786 31	30 (75)	18.06 ± 24.41	(0.00, 118.19)
PIR37665 28	23 (58)	17.91 ± 27.07	(0.00, 110.92)
PIR52755 30	35 (88)	17.16 ± 24.25	(0.00, 111.19)
PIR55478 30	18 (45)	17.05 ± 79.89	(0.00, 507.71)
PIR33872 31	33 (82)	16.74 ± 19.09	(0.00, 93.89)
PIR31112 30	34 (85)	15.99 ± 15.75	(0.00, 55.67)
PIR49916 28	31 (78)	15.85 ± 19.22	(0.00, 66.60)
PIR59752 31	33 (82)	13.49 ± 14.19	(0.00, 57.77)
PIR59421 32	27 (68)	12.25 ± 18.02	(0.00, 88.49)
PIR51124 27	20 (50)	11.73 ± 32.91	(0.00, 151.89)
PIR1340 31	33 (82)	10.51 ± 8.17	(0.00, 26.96)
PIR57576 29	1 (2)	9.72 ± 61.50	(0.00, 388.96)
PIR248758 25	30 (75)	9.49 ± 13.87	(0.00, 61.70)
PIR198666 28	12 (30)	8.77 ± 24.47	(0.00, 134.02)
PIR75519 28	2 (5)	8.73 ± 43.78	(0.00, 266.39)
PIR32637 32	21 (52)	7.80 ± 11.54	(0.00, 49.13)
PIR79118 29	24 (60)	7.34 ± 10.91	(0.00, 38.06)
PIR59027 31	19 (48)	6.75 ± 11.09	(0.00, 46.29)
PIR37666 30	13 (32)	6.67 ± 12.96	(0.00, 59.52)
PIR46511 28	18 (45)	6.21 ± 11.01	(0.00, 56.02)
PIR266023 20	24 (60)	5.97 ± 7.27	(0.00, 25.34)
PIR89449 30	23 (58)	5.12 ± 6.54	(0.00, 23.70)
PIR36598 30	19 (48)	4.56 ± 7.77	(0.00, 38.06)
PIR37355 27	11 (28)	4.36 ± 13.68	(0.00, 82.98)
PIR23216 29	18 (45)	4.27 ± 7.38	(0.00, 37.11)
PIR75517 31	18 (45)	4.27 ± 7.20	(0.00, 32.16)
PIR52468 31	20 (50)	4.26 ± 6.10	(0.00, 25.34)
PIR56396 30	16 (40)	4.26 ± 6.69	(0.00, 26.80)
PIR46251 27	15 (38)	4.12 ± 9.95	(0.00, 57.08)
PIR32986 31	8 (20)	3.99 ± 14.88	(0.00, 90.79)
PIR58593 31	18 (45)	3.67 ± 6.31	(0.00, 24.76)
PIR34157 26	20 (50)	3.65 ± 5.59	(0.00, 19.24)
PIR45741 28	20 (50)	3.54 ± 5.41	(0.00, 18.53)
PIR40039 31	15 (38)	3.38 ± 8.66	(0.00, 49.13)
PIR59287 31	2 (5)	3.27 ± 16.25	(0.00, 98.27)
PIR56419 29	17 (42)	3.27 ± 5.13	(0.00, 18.53)
PIR57403 28	13 (32)	3.18 ± 5.84	(0.00, 23.71)
PIR20101 30	16 (40)	3.17 ± 5.81	(0.00, 26.07)
PIR59385 31	13 (32)	3.14 ± 9.83	(0.00, 57.08)
PIR232700 29	15 (38)	3.02 ± 5.95	(0.00, 28.34)
PIR59509 30	5 (12)	3.00 ± 11.61	(0.00, 70.07)
PIR22527 30	16 (40)	2.69 ± 4.97	(0.00, 21.79)
PIR72436 27	14 (35)	2.59 ± 6.69	(0.00, 33.61)
PIR41418 26	12 (30)	2.56 ± 6.92	(0.00, 40.24)
PIR49867 30	11 (28)	2.55 ± 8.93	(0.00, 55.59)
PIR59086 30	10 (25)	2.47 ± 6.37	(0.00, 35.87)
PIR252570 22	15 (38)	2.42 ± 4.44	(0.00, 21.79)
PIR43147 27	14 (35)	2.34 ± 5.53	(0.00, 26.80)
PIR2096 27	12 (30)	2.30 ± 5.39	(0.00, 20.10)
PIR59346 27	11 (28)	2.26 ± 5.02	(0.00, 26.44)
PIR59492 26	2 (5)	2.23 ± 11.03	(0.00, 66.60)
PIR251099 27	2 (5)	2.03 ± 12.72	(0.00, 80.48)
PIR57726 30	6 (15)	2.00 ± 7.72	(0.00, 37.06)
PIR57387 29	15 (38)	1.94 ± 3.23	(0.00, 11.85)
PIR75516 29	10 (25)	1.91 ± 4.34	(0.00, 19.41)
PIR59290 30	13 (32)	1.91 ± 4.55	(0.00, 24.65)
PIR255324 26	5 (12)	1.86 ± 7.01	(0.00, 40.04)
PIR54063 30	12 (30)	1.80 ± 3.93	(0.00, 18.90)
PIR2962 27	9 (22)	1.79 ± 4.71	(0.00, 25.03)
PIR2229 29	5 (12)	1.73 ± 6.75	(0.00, 32.76)
PIR52197 26	8 (20)	1.70 ± 4.09	(0.00, 17.87)
PIR63041 30	5 (12)	1.67 ± 6.68	(0.00, 38.06)
PIR59535 29	11 (28)	1.67 ± 3.97	(0.00, 18.53)
PIR59215 30	10 (25)	1.63 ± 4.45	(0.00, 24.74)
PIR60653 29	9 (22)	1.63 ± 3.77	(0.00, 13.96)
PIR33556 29	7 (18)	1.61 ± 4.23	(0.00, 19.03)
PIR46607 30	1 (2)	1.58 ± 9.99	(0.00, 63.18)
PIR38074 26	5 (12)	1.57 ± 5.54	(0.00, 30.03)
PIR48383 31	6 (15)	1.57 ± 6.42	(0.00, 37.06)
PIR33384 30	8 (20)	1.56 ± 3.93	(0.00, 17.87)
PIR54763 27	11 (28)	1.55 ± 4.48	(0.00, 25.85)
PIR54535 29	12 (30)	1.55 ± 4.72	(0.00, 24.12)
PIR13807 30	13 (32)	1.53 ± 3.05	(0.00, 11.82)
PIR32636 26	9 (22)	1.53 ± 3.83	(0.00, 17.63)
PIR49606 29	7 (18)	1.52 ± 4.67	(0.00, 26.83)
PIR48568 28	9 (22)	1.50 ± 5.03	(0.00, 30.81)
PIR32635 28	4 (10)	1.46 ± 5.61	(0.00, 26.83)
PIR32212 26	10 (25)	1.45 ± 3.31	(0.00, 13.23)
PIR51374 26	10 (25)	1.44 ± 3.53	(0.00, 17.63)
PIR218424 19	2 (5)	1.43 ± 8.79	(0.00, 55.59)
PIR75212 28	4 (10)	1.41 ± 5.20	(0.00, 26.80)
PIR59908 29	3 (8)	1.40 ± 6.26	(0.00, 35.26)
PIR54782 27	5 (12)	1.40 ± 4.26	(0.00, 19.84)
PIR36772 29	8 (20)	1.39 ± 4.16	(0.00, 19.03)
PIR33279 32	6 (15)	1.39 ± 4.15	(0.00, 18.56)
PIR54157 28	8 (20)	1.38 ± 4.57	(0.00, 26.44)
PIR59101 29	8 (20)	1.36 ± 3.05	(0.00, 12.27)
PIR229419 28	11 (28)	1.34 ± 3.24	(0.00, 15.82)
PIR32519 30	5 (12)	1.33 ± 4.00	(0.00, 16.81)
PIR62263 30	8 (20)	1.32 ± 3.79	(0.00, 18.53)
PIR45272 30	1 (2)	1.32 ± 8.36	(0.00, 52.90)
PIR61563 27	1 (2)	1.32 ± 8.36	(0.00, 52.90)
PIR232882 27	1 (2)	1.31 ± 8.31	(0.00, 52.55)
PIR50643 26	9 (22)	1.31 ± 3.00	(0.00, 12.37)
PIR61173 29	11 (28)	1.31 ± 2.86	(0.00, 11.71)
PIR44080 29	7 (18)	1.30 ± 4.60	(0.00, 26.80)
PIR58916 28	11 (28)	1.30 ± 2.73	(0.00, 11.82)
PIR40506 31	8 (20)	1.29 ± 3.77	(0.00, 18.90)
PIR75518 30	3 (8)	1.28 ± 4.98	(0.00, 25.21)
PIR60072 27	7 (18)	1.26 ± 3.70	(0.00, 17.57)
PIR55662 29	8 (20)	1.25 ± 3.25	(0.00, 13.41)
PIR59110 28	7 (18)	1.24 ± 3.81	(0.00, 18.53)
PIR75555 32	10 (25)	1.22 ± 2.90	(0.00, 11.85)
PIR55909 29	4 (10)	1.22 ± 4.73	(0.00, 26.83)
PIR48102 26	7 (18)	1.21 ± 3.32	(0.00, 13.23)
PIR64446 30	7 (18)	1.20 ± 3.33	(0.00, 16.38)
PIR44533 29	1 (2)	1.19 ± 7.50	(0.00, 47.40)
PIR36090 28	8 (20)	1.17 ± 2.77	(0.00, 10.90)
PIR54617 28	9 (22)	1.17 ± 2.47	(0.00, 8.81)
PIR55262 28	5 (12)	1.16 ± 3.68	(0.00, 19.39)
PIR46358 27	8 (20)	1.15 ± 4.07	(0.00, 23.70)
PIR36667 26	7 (18)	1.14 ± 3.56	(0.00, 16.51)
PIR41647 31	8 (20)	1.11 ± 2.81	(0.00, 10.90)
PIR212993 29	6 (15)	1.11 ± 3.53	(0.00, 17.63)
PIR39364 30	5 (12)	1.08 ± 5.86	(0.00, 37.06)
PIR265711 24	7 (18)	1.08 ± 3.39	(0.00, 18.90)
PIR62557 28	9 (22)	1.08 ± 3.25	(0.00, 17.78)
PIR61584 30	2 (5)	1.07 ± 4.86	(0.00, 26.44)
PIR38142 30	7 (18)	1.06 ± 2.84	(0.00, 13.23)
PIR58147 26	4 (10)	1.05 ± 3.57	(0.00, 17.87)
PIR32263 29	4 (10)	1.05 ± 3.58	(0.00, 19.03)
PIR33016 26	8 (20)	1.05 ± 2.96	(0.00, 12.37)
PIR243353 25	6 (15)	1.05 ± 2.95	(0.00, 11.71)
PIR40766 29	4 (10)	1.03 ± 3.70	(0.00, 18.53)
PIR60186 27	3 (8)	1.03 ± 4.04	(0.00, 18.53)
PIR53475 27	2 (5)	1.03 ± 5.63	(0.00, 35.26)
PIR59127 27	6 (15)	1.03 ± 3.09	(0.00, 12.37)
PIR59275 29	2 (5)	1.03 ± 6.36	(0.00, 40.24)
PIR12151 30	8 (20)	1.03 ± 2.48	(0.00, 10.77)
PIR51153 27	5 (12)	1.00 ± 3.46	(0.00, 19.24)
SNO1204 127	40 (100)	194.04 ± 70.85	(80.48, 349.57)
SNO1283 114	39 (98)	86.39 ± 58.59	(0.00, 272.58)
SNO1550 138	39 (98)	45.40 ± 42.11	(0.00, 180.16)
SNO1209 144	39 (98)	37.22 ± 23.26	(0.00, 102.85)
SNO1401 126	34 (85)	21.07 ± 22.43	(0.00, 117.52)
SNO1404 75	31 (78)	19.87 ± 24.39	(0.00, 105.15)
SNO1408 217	29 (72)	19.47 ± 24.01	(0.00, 94.81)
SNO1212 255	33 (82)	16.79 ± 18.93	(0.00, 77.03)
SNO1405 72	23 (58)	15.29 ± 35.27	(0.00, 171.84)
SNO1460 72	27 (68)	13.90 ± 18.90	(0.00, 98.96)
SNO1441 71	30 (75)	13.51 ± 16.26	(0.00, 71.11)
SNO1399 80	32 (80)	12.32 ± 11.78	(0.00, 53.33)
SNO1466 136	30 (75)	12.28 ± 12.68	(0.00, 61.85)
SNO1532 152	31 (78)	10.72 ± 11.58	(0.00, 49.30)
SNO1568 138	31 (78)	10.12 ± 15.78	(0.00, 85.63)
SNO1458 65	25 (62)	10.07 ± 14.22	(0.00, 61.85)
SNO1549 135	31 (78)	9.31 ± 9.24	(0.00, 32.97)
SNO1414 71	23 (58)	8.65 ± 11.88	(0.00, 49.13)
SNO1374 71	23 (58)	7.57 ± 12.13	(0.00, 59.32)
SNO1417 83	22 (55)	7.04 ± 10.79	(0.00, 43.14)
SNO1291 76	17 (42)	6.79 ± 18.30	(0.00, 105.25)
SNO1382 70	17 (42)	5.96 ± 11.63	(0.00, 49.48)
SNO1387 80	17 (42)	5.46 ± 12.51	(0.00, 71.11)
SNO1426 69	21 (52)	5.32 ± 8.30	(0.00, 43.14)
SNO1490 128	21 (52)	4.67 ± 6.48	(0.00, 23.64)
SNO1413 70	14 (35)	4.59 ± 9.73	(0.00, 44.67)
SNO1467 78	22 (55)	4.42 ± 6.54	(0.00, 23.70)
SNO1563 133	19 (48)	4.26 ± 7.06	(0.00, 35.26)
SNO1257 74	14 (35)	3.89 ± 9.14	(0.00, 37.79)
SNO1502 130	19 (48)	3.54 ± 6.10	(0.00, 28.54)
SNO1562 137	19 (48)	3.45 ± 4.96	(0.00, 18.53)
SNO1277 77	13 (32)	3.45 ± 6.57	(0.00, 26.44)
SNO1425 71	12 (30)	3.26 ± 6.25	(0.00, 26.83)
SNO1290 80	17 (42)	3.12 ± 6.28	(0.00, 26.83)
SNO1507 133	10 (25)	2.89 ± 6.87	(0.00, 30.51)
SNO1384 72	8 (20)	2.85 ± 9.64	(0.00, 53.65)
SNO1465 85	9 (22)	2.69 ± 7.91	(0.00, 44.67)
SNO1472 93	11 (28)	2.51 ± 8.34	(0.00, 49.52)
SNO1403 67	12 (30)	2.42 ± 9.52	(0.00, 59.26)
SNO1407 65	12 (30)	2.34 ± 5.16	(0.00, 24.43)
SNO1210 82	11 (28)	2.31 ± 4.96	(0.00, 19.03)
SNO1289 67	7 (18)	2.23 ± 7.57	(0.00, 38.06)
SNO1394 146	8 (20)	2.15 ± 8.68	(0.00, 53.65)
SNO1409 217	3 (8)	2.11 ± 7.52	(0.00, 30.69)
SNO1457 68	12 (30)	2.10 ± 5.05	(0.00, 24.74)
SNO1525 132	10 (25)	1.95 ± 4.83	(0.00, 19.84)
SNO1437 64	10 (25)	1.92 ± 4.72	(0.00, 18.09)
SNO1372 72	8 (20)	1.80 ± 4.48	(0.00, 19.01)
SNO1432 83	7 (18)	1.80 ± 5.86	(0.00, 26.80)
SNO1219 255	12 (30)	1.70 ± 3.61	(0.00, 16.51)
SNO1572 132	12 (30)	1.68 ± 3.89	(0.00, 18.53)
SNO1357 94	8 (20)	1.66 ± 4.64	(0.00, 18.90)
SNO1449 65	7 (18)	1.66 ± 5.52	(0.00, 32.76)
SNO1455 86	6 (15)	1.58 ± 5.84	(0.00, 35.55)
SNO1496 134	13 (32)	1.57 ± 2.82	(0.00, 10.90)
SNO1514 137	6 (15)	1.49 ± 5.43	(0.00, 28.86)
SNO1269 67	4 (10)	1.40 ± 7.11	(0.00, 44.67)
SNO1574 149	7 (18)	1.36 ± 3.41	(0.00, 13.41)
SNO1223 131	13 (32)	1.33 ± 2.46	(0.00, 8.81)
SNO1468 77	9 (22)	1.31 ± 3.36	(0.00, 17.45)
SNO1469 75	4 (10)	1.31 ± 7.49	(0.00, 47.40)
SNO1348 94	4 (10)	1.26 ± 4.02	(0.00, 19.03)
SNO1464 65	9 (22)	1.22 ± 3.06	(0.00, 13.41)
SNO1453 83	6 (15)	1.19 ± 4.50	(0.00, 23.96)
SNO1380 86	4 (10)	1.19 ± 4.24	(0.00, 18.56)
SNO1554 131	6 (15)	1.17 ± 4.17	(0.00, 19.39)
SNO1321 83	6 (15)	1.14 ± 3.69	(0.00, 19.47)
SNO1479 142	9 (22)	1.14 ± 2.84	(0.00, 12.45)
SNO1284 107	7 (18)	1.12 ± 3.57	(0.00, 17.87)
SNO1211 255	7 (18)	1.10 ± 3.58	(0.00, 19.24)
SNO1557 205	8 (20)	1.09 ± 3.24	(0.00, 18.53)
SNO1281 75	8 (20)	1.09 ± 3.96	(0.00, 23.74)
SNO1376 109	5 (12)	1.03 ± 4.41	(0.00, 26.92)
SNO1418 66	6 (15)	1.02 ± 2.84	(0.00, 13.41)
