# Supplementary material for: Diverse human extracellular RNAs are widely detected in human plasma
Source: Nat Commun. 2016 Apr 26;7:11106. doi: 10.1038/ncomms11106 (PMC4853467; doi:10.1038/ncomms11106)
Supplement: Supplementary Data 2 — Association of exRNAs with Age and Sex (RT-qPCR) [file ncomms11106-s3.xls]

## Sheet: Sheet1
miRNA/piRNA/snoRNA	Expressed in	Cycle Threshold		Association with Sex	Association with Age
	N (%)	Mean±SD	Range	Fold-Change (95%CI), p-value	Fold-Change (95%CI), p-value
hsa-miR-16-5p	2716 (98.3)	13.54 ± 1.48	(8.38, 21.46)	0.90 (0.81, 1.00) p=.1	1.15 (1.04, 1.28) p=.01
hsa-miR-486-5p	2706 (97.9)	14.83 ± 1.36	(9.52, 21.87)	0.90 (0.82, 0.99) p=.04	1.17 (1.06, 1.29) p=.002
hsa-miR-126-5p	2698 (97.6)	16.75 ± 1.17	(12.12, 21.91)	1.01 (0.93, 1.10) p=.7	1.17 (1.08, 1.27) p=2.0e-04
hsa-miR-342-3p	2678 (96.9)	17.76 ± 1.10	(13.18, 21.99)	1.03 (0.95, 1.12) p=.5	1.25 (1.16, 1.35) p=2.9e-08
hsa-miR-126-3p	2669 (96.6)	16.07 ± 1.20	(11.43, 21.86)	0.98 (0.89, 1.08) p=.7	1.17 (1.06, 1.29) p=.001
hsa-miR-30a-5p	2667 (96.5)	16.88 ± 1.22	(5.65, 21.99)	0.96 (0.88, 1.05) p=.4	1.20 (1.09, 1.31) p=1.0e-04
hsa-miR-451a	2666 (96.5)	11.94 ± 1.89	(5.80, 21.60)	0.83 (0.72, 0.97) p=.02	1.27 (1.10, 1.48) p=.001
hsa-miR-223-3p	2665 (96.5)	14.72 ± 1.57	(9.07, 21.88)	1.06 (0.94, 1.20) p=.3	1.26 (1.12, 1.41) p=2.0e-04
hsa-miR-92a-3p	2664 (96.4)	15.33 ± 1.20	(10.43, 21.67)	0.93 (0.84, 1.03) p=.2	1.19 (1.08, 1.32) p=.001
hsa-miR-21-5p	2662 (96.3)	15.85 ± 1.40	(10.99, 21.93)	1.03 (0.92, 1.14) p=.6	1.16 (1.04, 1.29) p=.01
hsa-miR-25-3p	2660 (96.3)	16.94 ± 1.35	(11.51, 21.91)	0.92 (0.84, 1.02) p=.1	1.20 (1.09, 1.32) p=3.0e-04
hsa-miR-19b-3p	2657 (96.2)	15.08 ± 1.29	(10.28, 21.99)	0.93 (0.83, 1.04) p=.2	1.18 (1.06, 1.32) p=.003
hsa-miR-30e-5p	2654 (96.1)	17.00 ± 1.16	(12.51, 21.94)	0.96 (0.88, 1.06) p=.4	1.20 (1.09, 1.31) p=1.0e-04
hsa-miR-26a-5p	2653 (96.0)	17.28 ± 1.30	(12.02, 21.96)	1.01 (0.92, 1.11) p=.8	1.34 (1.22, 1.47) p=1.2e-09
hsa-miR-191-5p	2652 (96.0)	15.99 ± 1.85	(9.39, 21.95)	1.01 (0.89, 1.14) p=.9	1.25 (1.10, 1.41) p=5.0e-04
hsa-miR-23a-3p	2651 (95.9)	15.88 ± 1.18	(10.96, 21.57)	1.00 (0.90, 1.11) p=.9	1.20 (1.09, 1.33) p=4.0e-04
hsa-miR-221-3p	2648 (95.8)	17.74 ± 1.27	(10.70, 21.98)	1.05 (0.95, 1.15) p=.3	1.16 (1.06, 1.27) p=.002
hsa-miR-26b-5p	2648 (95.8)	17.40 ± 1.32	(11.90, 21.99)	1.00 (0.91, 1.10) p=.9	1.34 (1.22, 1.48) p=1.2e-09
hsa-miR-30d-5p	2648 (95.8)	17.17 ± 1.37	(11.30, 21.95)	0.98 (0.89, 1.08) p=.7	1.18 (1.07, 1.30) p=.001
hsa-miR-24-3p	2646 (95.8)	16.50 ± 1.17	(12.30, 21.93)	1.00 (0.91, 1.11) p=.9	1.20 (1.09, 1.32) p=3.0e-04
hsa-miR-15b-5p	2645 (95.7)	16.95 ± 1.16	(12.41, 22.00)	0.95 (0.87, 1.05) p=.3	1.19 (1.09, 1.31) p=2.0e-04
hsa-miR-19a-3p	2638 (95.5)	15.75 ± 1.32	(10.68, 21.92)	0.92 (0.83, 1.03) p=.2	1.21 (1.09, 1.36) p=.001
hsa-miR-150-5p	2638 (95.5)	17.22 ± 1.48	(9.33, 21.95)	1.04 (0.94, 1.15) p=.5	1.34 (1.20, 1.48) p=4.7e-08
hsa-miR-320a	2634 (95.3)	18.52 ± 1.18	(13.55, 22.00)	1.00 (0.91, 1.08) p=.9	1.15 (1.06, 1.26) p=.001
hsa-miR-484	2633 (95.3)	17.87 ± 1.22	(12.95, 21.98)	0.90 (0.82, 0.98) p=.02	1.21 (1.11, 1.33) p=3.1e-05
hsa-miR-20a-5p	2633 (95.3)	16.83 ± 1.28	(11.14, 21.94)	0.94 (0.85, 1.04) p=.2	1.29 (1.17, 1.43) p=9.1e-07
hsa-miR-22-3p	2629 (95.2)	16.51 ± 1.33	(11.78, 21.97)	0.93 (0.83, 1.03) p=.2	1.13 (1.01, 1.25) p=.03
hsa-miR-29a-3p	2627 (95.1)	16.85 ± 1.21	(11.46, 21.88)	1.01 (0.91, 1.11) p=.9	1.17 (1.05, 1.29) p=.003
hsa-miR-29c-3p	2625 (95.0)	16.86 ± 1.20	(11.25, 21.97)	0.99 (0.89, 1.09) p=.8	1.19 (1.08, 1.32) p=.001
hsa-miR-122-5p	2622 (94.9)	17.90 ± 1.52	(11.42, 21.97)	0.81 (0.73, 0.89) p=4.4e-05	1.56 (1.41, 1.73) p=1.2e-17
hsa-miR-93-5p	2612 (94.5)	17.86 ± 1.24	(12.21, 21.99)	0.95 (0.86, 1.05) p=.3	1.31 (1.19, 1.44) p=3.5e-08
hsa-miR-17-5p-	2610 (94.5)	17.82 ± 1.23	(11.88, 21.91)	0.94 (0.86, 1.04) p=.2	1.27 (1.15, 1.39) p=1.5e-06
hsa-miR-106b-5p	2609 (94.4)	17.68 ± 1.24	(12.31, 21.88)	0.94 (0.85, 1.04) p=.2	1.28 (1.16, 1.41) p=5.6e-07
hsa-miR-146a-5p	2609 (94.4)	18.42 ± 1.16	(13.12, 21.99)	1.00 (0.91, 1.09) p=.9	1.12 (1.03, 1.22) p=.01
hsa-miR-421	2607 (94.4)	15.69 ± 3.87	(4.69, 22.00)	0.90 (0.73, 1.13) p=.4	1.37 (1.10, 1.70) p=.01
hsa-miR-151b-	2606 (94.3)	18.82 ± 1.16	(5.36, 21.98)	1.01 (0.93, 1.10) p=.8	1.20 (1.10, 1.30) p=3.7e-05
hsa-miR-27a-3p	2603 (94.2)	17.46 ± 1.63	(12.82, 21.94)	1.05 (0.93, 1.17) p=.4	1.20 (1.07, 1.35) p=.002
hsa-miR-195-5p	2584 (93.5)	16.51 ± 3.14	(7.69, 21.97)	0.88 (0.74, 1.06) p=.2	1.40 (1.17, 1.68) p=3.0e-04
hsa-miR-1260a	2573 (93.1)	18.41 ± 1.33	(4.00, 21.99)	1.02 (0.92, 1.12) p=.8	1.15 (1.04, 1.27) p=.005
hsa-miR-199a-3p-	2561 (92.7)	18.62 ± 1.27	(12.88, 21.97)	1.02 (0.93, 1.13) p=.6	1.19 (1.08, 1.31) p=5.0e-04
hsa-miR-148a-3p	2557 (92.5)	18.31 ± 1.47	(4.31, 21.96)	0.93 (0.84, 1.04) p=.2	1.28 (1.15, 1.42) p=6.0e-06
hsa-miR-148b-3p	2547 (92.2)	18.55 ± 1.34	(13.52, 21.99)	0.94 (0.85, 1.04) p=.3	1.25 (1.13, 1.39) p=1.2e-05
hsa-miR-222-3p	2531 (91.6)	19.13 ± 1.15	(14.41, 21.99)	1.05 (0.96, 1.15) p=.3	1.19 (1.09, 1.30) p=1.0e-04
hsa-miR-101-3p	2529 (91.5)	18.76 ± 1.27	(2.50, 21.96)	0.93 (0.84, 1.02) p=.1	1.16 (1.05, 1.28) p=.003
hsa-miR-142-5p	2513 (91.0)	18.68 ± 1.33	(13.91, 22.00)	0.98 (0.89, 1.09) p=.8	1.21 (1.09, 1.34) p=3.0e-04
hsa-miR-4446-3p	2509 (90.8)	19.27 ± 1.32	(12.70, 22.00)	0.98 (0.89, 1.08) p=.7	1.01 (0.91, 1.11) p=.9
hsa-miR-140-3p	2502 (90.6)	19.19 ± 1.15	(14.19, 21.98)	0.96 (0.88, 1.05) p=.4	1.16 (1.06, 1.27) p=.002
hsa-miR-28-3p	2471 (89.4)	17.32 ± 1.88	(11.60, 21.99)	0.96 (0.83, 1.11) p=.6	1.11 (0.97, 1.28) p=.1
hsa-miR-145-5p	2466 (89.3)	19.43 ± 1.18	(12.24, 21.99)	1.04 (0.95, 1.15) p=.4	1.23 (1.12, 1.35) p=1.1e-05
hsa-miR-23b-3p	2458 (89.0)	19.37 ± 1.13	(13.84, 22.00)	1.00 (0.91, 1.10) p=.9	1.24 (1.13, 1.36) p=6.4e-06
hsa-miR-151a-5p	2452 (88.7)	19.37 ± 1.17	(8.76, 22.00)	1.05 (0.96, 1.16) p=.3	1.25 (1.14, 1.38) p=2.9e-06
hsa-miR-185-5p	2448 (88.6)	19.01 ± 1.30	(13.62, 21.99)	0.95 (0.85, 1.05) p=.3	1.15 (1.04, 1.28) p=.01
hsa-miR-423-5p	2442 (88.4)	19.30 ± 1.24	(3.40, 22.00)	0.98 (0.89, 1.08) p=.7	1.10 (1.00, 1.21) p=.1
hsa-miR-4433b-5p	2428 (87.9)	19.29 ± 1.21	(12.06, 22.00)	1.11 (1.00, 1.22) p=.05	1.25 (1.13, 1.37) p=1.3e-05
hsa-miR-194-5p	2417 (87.5)	18.51 ± 1.49	(10.42, 22.00)	1.05 (0.94, 1.19) p=.4	1.03 (0.92, 1.16) p=.6
hsa-miR-186-5p	2412 (87.3)	19.39 ± 1.13	(11.81, 22.00)	0.95 (0.87, 1.05) p=.3	1.18 (1.07, 1.30) p=.001
hsa-miR-128-3p	2407 (87.1)	19.15 ± 1.34	(12.39, 21.98)	1.11 (1.00, 1.24) p=.05	0.96 (0.86, 1.07) p=.4
hsa-miR-197-3p	2392 (86.6)	19.93 ± 0.95	(15.41, 21.99)	1.05 (0.96, 1.14) p=.3	1.19 (1.10, 1.30) p=4.4e-05
hsa-miR-382-5p	2378 (86.1)	18.64 ± 1.75	(14.36, 21.99)	0.93 (0.82, 1.06) p=.3	1.35 (1.19, 1.53) p=4.3e-06
hsa-miR-130a-3p	2366 (85.6)	19.49 ± 1.17	(14.74, 22.00)	1.01 (0.92, 1.12) p=.8	1.15 (1.05, 1.27) p=.004
hsa-miR-125a-5p	2338 (84.6)	19.38 ± 1.14	(13.67, 22.00)	1.02 (0.92, 1.13) p=.8	1.23 (1.11, 1.36) p=1.0e-04
hsa-miR-30b-5p	2327 (84.2)	19.65 ± 1.12	(9.93, 21.99)	0.95 (0.86, 1.05) p=.3	1.29 (1.17, 1.43) p=2.2e-07
hsa-miR-125b-5p	2325 (84.1)	19.75 ± 1.11	(2.50, 22.00)	1.00 (0.91, 1.11) p=.9	1.36 (1.24, 1.50) p=3.1e-10
hsa-miR-27b-3p	2312 (83.7)	19.17 ± 1.32	(14.57, 22.00)	1.05 (0.94, 1.18) p=.4	1.27 (1.13, 1.42) p=3.0e-05
hsa-let-7a-5p	2302 (83.3)	19.43 ± 1.24	(14.64, 21.99)	0.94 (0.85, 1.05) p=.3	1.24 (1.12, 1.38) p=4.7e-05
hsa-miR-574-3p	2278 (82.4)	19.54 ± 1.33	(6.92, 22.00)	1.06 (0.95, 1.18) p=.3	1.30 (1.16, 1.44) p=2.3e-06
hsa-let-7b-5p	2277 (82.4)	19.43 ± 1.25	(14.48, 22.00)	0.93 (0.83, 1.03) p=.2	1.27 (1.14, 1.42) p=1.2e-05
hsa-miR-30c-5p	2269 (82.1)	19.74 ± 1.13	(5.66, 22.00)	0.97 (0.87, 1.07) p=.5	1.21 (1.10, 1.34) p=1.0e-04
hsa-miR-103a-3p	2241 (81.1)	19.59 ± 1.16	(15.02, 21.99)	1.05 (0.95, 1.17) p=.3	1.26 (1.13, 1.39) p=1.8e-05
hsa-miR-29b-3p	2237 (81.0)	19.61 ± 1.16	(13.12, 22.00)	0.98 (0.89, 1.09) p=.8	1.27 (1.15, 1.41) p=6.2e-06
hsa-let-7d-5p	2230 (80.7)	19.52 ± 1.23	(14.42, 21.99)	0.94 (0.84, 1.05) p=.3	1.25 (1.12, 1.39) p=4.9e-05
hsa-let-7g-5p	2194 (79.4)	19.44 ± 1.25	(10.91, 21.99)	1.05 (0.94, 1.18) p=.4	1.39 (1.25, 1.55) p=5.5e-09
hsa-miR-99b-5p	2187 (79.2)	19.77 ± 1.24	(12.72, 21.99)	1.13 (1.02, 1.26) p=.02	1.12 (1.01, 1.24) p=.04
hsa-miR-424-5p	2163 (78.3)	19.16 ± 1.33	(10.63, 21.99)	0.93 (0.82, 1.04) p=.2	1.11 (0.98, 1.25) p=.1
hsa-miR-6511b-3p	2160 (78.2)	19.92 ± 1.17	(2.67, 21.98)	1.00 (0.90, 1.10) p=.9	1.08 (0.98, 1.20) p=.1
hsa-miR-18a-5p	2143 (77.6)	19.88 ± 1.07	(15.02, 22.00)	0.87 (0.79, 0.97) p=.01	1.31 (1.18, 1.45) p=2.1e-07
hsa-let-7i-5p	2136 (77.3)	19.49 ± 1.34	(12.25, 21.99)	0.95 (0.85, 1.07) p=.4	1.17 (1.04, 1.31) p=.01
hsa-miR-423-3p	2136 (77.3)	19.92 ± 1.11	(15.76, 22.00)	1.04 (0.94, 1.15) p=.5	1.23 (1.11, 1.36) p=1.0e-04
hsa-let-7d-3p	2131 (77.1)	19.91 ± 1.16	(3.28, 22.00)	1.04 (0.94, 1.15) p=.5	1.14 (1.03, 1.27) p=.01
hsa-miR-652-3p	2080 (75.3)	19.02 ± 2.00	(12.11, 22.00)	1.12 (0.97, 1.29) p=.1	0.81 (0.70, 0.93) p=.004
hsa-miR-144-3p	2072 (75.0)	19.01 ± 1.53	(12.26, 22.00)	0.85 (0.75, 0.97) p=.02	1.15 (1.01, 1.31) p=.04
hsa-miR-192-5p	2043 (73.9)	19.94 ± 1.11	(14.15, 21.99)	0.86 (0.78, 0.96) p=.01	1.73 (1.56, 1.91) p=5.5e-25
hsa-miR-363-3p	2040 (73.8)	19.53 ± 1.18	(12.29, 22.00)	1.06 (0.95, 1.19) p=.3	1.00 (0.89, 1.12) p=.9
hsa-miR-28-5p	2025 (73.3)	19.56 ± 1.36	(12.95, 21.99)	1.11 (0.98, 1.25) p=.1	0.91 (0.81, 1.03) p=.1
hsa-miR-425-5p	2017 (73.0)	19.53 ± 1.22	(14.62, 22.00)	0.94 (0.83, 1.05) p=.3	1.21 (1.07, 1.36) p=.001
hsa-miR-766-3p	2010 (72.7)	19.63 ± 1.05	(12.96, 22.00)	1.03 (0.92, 1.15) p=.6	1.08 (0.96, 1.20) p=.2
hsa-let-7c-5p	1997 (72.3)	20.17 ± 1.01	(14.87, 22.00)	0.97 (0.88, 1.08) p=.6	1.23 (1.11, 1.36) p=4.0e-05
hsa-miR-664b-3p	1997 (72.3)	16.37 ± 3.56	(9.19, 22.00)	1.08 (0.86, 1.37) p=.5	0.87 (0.68, 1.10) p=.2
hsa-miR-320b	1978 (71.6)	16.96 ± 3.01	(10.94, 21.99)	0.77 (0.63, 0.96) p=.02	1.43 (1.16, 1.77) p=.001
hsa-miR-99a-5p	1947 (70.5)	19.53 ± 1.21	(14.34, 22.00)	1.03 (0.91, 1.16) p=.6	1.18 (1.05, 1.33) p=.01
hsa-miR-532-3p	1935 (70.0)	19.54 ± 1.49	(13.12, 22.00)	0.99 (0.88, 1.12) p=.9	1.13 (1.00, 1.28) p=.05
hsa-miR-1260b	1912 (69.2)	20.31 ± 0.95	(15.78, 22.00)	1.00 (0.91, 1.10) p=.9	1.12 (1.01, 1.23) p=.02
hsa-miR-106b-3p	1896 (68.6)	18.08 ± 1.81	(12.72, 21.99)	1.18 (1.00, 1.39) p=.04	0.79 (0.67, 0.92) p=.003
hsa-miR-494-3p	1880 (68.0)	17.07 ± 2.31	(12.65, 21.98)	1.16 (0.96, 1.41) p=.1	0.92 (0.76, 1.12) p=.4
hsa-miR-885-5p	1880 (68.0)	19.71 ± 1.34	(12.96, 22.00)	0.98 (0.87, 1.10) p=.7	1.12 (1.00, 1.27) p=.1
hsa-miR-15a-5p	1845 (66.8)	20.24 ± 1.00	(15.93, 22.00)	1.03 (0.93, 1.14) p=.5	1.18 (1.06, 1.30) p=.001
hsa-miR-744-5p	1845 (66.8)	14.11 ± 3.64	(9.65, 22.00)	1.31 (0.99, 1.75) p=.1	0.82 (0.62, 1.09) p=.2
hsa-let-7f-5p	1830 (66.2)	20.19 ± 1.04	(11.30, 22.00)	1.05 (0.94, 1.16) p=.4	1.21 (1.09, 1.34) p=4.0e-04
hsa-miR-139-5p	1794 (64.9)	20.03 ± 1.08	(3.91, 21.99)	0.97 (0.87, 1.08) p=.5	1.15 (1.04, 1.29) p=.01
hsa-miR-433-3p	1791 (64.8)	20.39 ± 1.12	(13.05, 22.00)	1.06 (0.96, 1.18) p=.2	1.05 (0.95, 1.17) p=.3
hsa-miR-7977	1779 (64.4)	20.34 ± 1.07	(7.98, 22.00)	0.96 (0.87, 1.07) p=.5	1.05 (0.95, 1.16) p=.3
hsa-miR-181a-2-3p	1768 (64.0)	19.39 ± 1.50	(14.45, 22.00)	0.96 (0.84, 1.09) p=.5	1.08 (0.95, 1.23) p=.2
hsa-miR-301b-3p	1683 (60.9)	18.20 ± 1.96	(12.71, 22.00)	1.12 (0.95, 1.33) p=.2	0.99 (0.84, 1.17) p=.9
hsa-miR-1246	1676 (60.7)	17.97 ± 2.11	(12.63, 22.00)	0.91 (0.77, 1.09) p=.3	1.41 (1.18, 1.68) p=1.0e-04
hsa-miR-323b-3p	1669 (60.4)	17.78 ± 2.01	(12.25, 21.99)	0.82 (0.69, 0.98) p=.03	1.30 (1.09, 1.55) p=.004
hsa-miR-204-5p	1663 (60.2)	9.72 ± 3.69	(5.85, 21.99)	1.39 (0.94, 2.05) p=.1	0.61 (0.42, 0.91) p=.01
hsa-miR-362-3p	1607 (58.2)	20.20 ± 1.13	(12.36, 21.99)	1.07 (0.96, 1.19) p=.2	1.09 (0.98, 1.21) p=.1
hsa-miR-32-5p	1544 (55.9)	20.09 ± 1.20	(12.82, 22.00)	1.10 (0.98, 1.23) p=.1	0.99 (0.88, 1.10) p=.8
hsa-miR-146b-5p	1531 (55.4)	20.16 ± 1.16	(12.85, 22.00)	1.10 (0.99, 1.23) p=.1	1.22 (1.09, 1.35) p=4.0e-04
hsa-miR-30a-3p	1522 (55.1)	18.03 ± 1.88	(12.82, 21.99)	1.10 (0.93, 1.31) p=.3	0.99 (0.83, 1.17) p=.9
hsa-miR-324-5p	1497 (54.2)	20.25 ± 0.85	(14.96, 22.00)	1.06 (0.96, 1.17) p=.3	0.96 (0.87, 1.07) p=.5
hsa-miR-532-5p	1495 (54.1)	19.50 ± 1.72	(12.13, 22.00)	0.99 (0.86, 1.13) p=.9	1.08 (0.94, 1.23) p=.3
hsa-miR-432-5p	1478 (53.5)	20.17 ± 1.15	(12.96, 22.00)	1.09 (0.98, 1.21) p=.1	0.99 (0.89, 1.11) p=.9
hsa-miR-340-5p	1478 (53.5)	20.39 ± 1.17	(2.50, 22.00)	1.06 (0.95, 1.17) p=.3	1.14 (1.03, 1.27) p=.01
hsa-miR-1271-5p	1463 (52.9)	19.42 ± 1.01	(12.96, 22.00)	1.12 (0.99, 1.27) p=.1	0.95 (0.84, 1.07) p=.4
hsa-miR-365a-3p-	1458 (52.8)	20.42 ± 1.06	(12.61, 22.00)	0.97 (0.88, 1.08) p=.6	1.24 (1.13, 1.38) p=2.1e-05
hsa-miR-374b-5p-	1452 (52.6)	20.38 ± 1.20	(3.40, 22.00)	1.01 (0.91, 1.12) p=.9	1.33 (1.20, 1.47) p=6.9e-08
hsa-miR-199b-5p	1438 (52.0)	19.89 ± 1.27	(12.66, 22.00)	0.99 (0.88, 1.11) p=.8	1.25 (1.11, 1.40) p=2.0e-04
hsa-miR-3613-3p	1416 (51.2)	18.41 ± 1.60	(11.27, 22.00)	0.97 (0.83, 1.13) p=.7	1.25 (1.07, 1.47) p=.005
hsa-miR-376c-3p	1407 (50.9)	20.38 ± 1.04	(16.16, 22.00)	1.04 (0.94, 1.15) p=.5	1.17 (1.06, 1.30) p=.002
hsa-miR-4770	1400 (50.7)	20.50 ± 1.05	(13.06, 22.00)	1.11 (1.01, 1.23) p=.03	1.01 (0.91, 1.11) p=.9
hsa-miR-34c-5p	1386 (50.2)	20.49 ± 0.97	(14.93, 22.00)	0.99 (0.90, 1.10) p=.9	1.13 (1.03, 1.25) p=.01
hsa-miR-335-5p	1369 (49.5)	20.72 ± 0.97	(3.35, 22.00)	1.07 (0.97, 1.17) p=.2	1.14 (1.04, 1.25) p=.005
hsa-miR-548e-3p	1362 (49.3)	15.95 ± 2.57	(10.99, 21.99)	1.16 (0.92, 1.46) p=.2	0.92 (0.73, 1.16) p=.5
hsa-miR-656-3p	1358 (49.1)	20.58 ± 0.95	(15.51, 22.00)	0.93 (0.84, 1.02) p=.1	1.21 (1.10, 1.34) p=1.0e-04
hsa-miR-101-5p	1355 (49.0)	19.66 ± 1.39	(12.76, 21.99)	0.92 (0.81, 1.04) p=.2	1.10 (0.97, 1.24) p=.1
hsa-miR-100-5p	1350 (48.9)	19.11 ± 1.32	(12.90, 22.00)	0.99 (0.86, 1.13) p=.8	1.28 (1.12, 1.46) p=4.0e-04
hsa-miR-941	1338 (48.4)	18.88 ± 1.16	(13.75, 21.96)	1.09 (0.95, 1.25) p=.2	0.94 (0.82, 1.08) p=.4
hsa-miR-324-3p	1337 (48.4)	18.31 ± 1.54	(12.81, 21.99)	0.96 (0.82, 1.12) p=.6	1.18 (1.01, 1.38) p=.04
hsa-let-7e-5p	1319 (47.7)	19.13 ± 1.46	(12.43, 22.00)	0.92 (0.80, 1.05) p=.2	1.22 (1.06, 1.40) p=.004
hsa-miR-10b-5p	1317 (47.7)	20.38 ± 1.09	(16.31, 22.00)	1.10 (0.99, 1.21) p=.1	1.10 (0.99, 1.22) p=.1
hsa-miR-616-5p	1296 (46.9)	17.49 ± 1.25	(12.56, 21.90)	1.13 (0.95, 1.35) p=.2	0.85 (0.71, 1.01) p=.1
hsa-miR-329-3p	1285 (46.5)	20.49 ± 0.98	(14.96, 22.00)	1.12 (1.02, 1.23) p=.02	1.02 (0.92, 1.12) p=.8
hsa-miR-3615	1236 (44.7)	18.70 ± 1.68	(14.74, 21.99)	0.94 (0.81, 1.09) p=.4	1.18 (1.02, 1.37) p=.03
hsa-miR-328-3p	1234 (44.7)	9.81 ± 2.43	(5.43, 19.68)	0.62 (0.43, 0.90) p=.01	1.60 (1.10, 2.33) p=.01
hsa-miR-376b-3p	1230 (44.5)	18.25 ± 1.13	(13.21, 21.97)	0.89 (0.77, 1.04) p=.2	1.25 (1.07, 1.45) p=.005
hsa-miR-490-3p	1221 (44.2)	16.34 ± 1.01	(13.94, 21.40)	0.83 (0.68, 1.01) p=.1	1.22 (1.00, 1.49) p=.1
hsa-miR-628-3p	1217 (44.0)	18.60 ± 1.03	(14.61, 21.77)	0.88 (0.76, 1.01) p=.1	1.13 (0.98, 1.30) p=.1
hsa-miR-1180-3p	1211 (43.8)	19.73 ± 0.99	(12.92, 21.99)	0.95 (0.84, 1.06) p=.3	1.13 (1.01, 1.27) p=.03
hsa-miR-20b-5p	1209 (43.8)	16.87 ± 1.46	(10.45, 21.99)	0.87 (0.72, 1.06) p=.2	1.36 (1.13, 1.65) p=.001
hsa-miR-564	1207 (43.7)	19.84 ± 1.62	(12.42, 22.00)	1.14 (1.01, 1.29) p=.03	1.07 (0.95, 1.21) p=.3
hsa-miR-92b-3p	1199 (43.4)	16.89 ± 1.68	(12.68, 21.97)	0.89 (0.73, 1.07) p=.2	1.26 (1.04, 1.52) p=.02
hsa-miR-769-5p	1187 (43.0)	20.58 ± 0.99	(12.73, 22.00)	1.04 (0.95, 1.14) p=.4	0.99 (0.90, 1.08) p=.8
hsa-miR-151a-3p	1179 (42.7)	18.90 ± 1.30	(13.07, 22.00)	0.95 (0.83, 1.09) p=.4	1.20 (1.04, 1.37) p=.01
hsa-miR-425-3p	1166 (42.2)	19.40 ± 1.54	(12.27, 22.00)	0.95 (0.83, 1.08) p=.4	1.20 (1.06, 1.37) p=.005
hsa-miR-542-3p	1161 (42.0)	18.06 ± 1.04	(9.31, 21.90)	0.81 (0.69, 0.95) p=.01	1.26 (1.08, 1.47) p=.004
hsa-miR-2110	1159 (41.9)	20.45 ± 1.09	(12.57, 21.99)	1.06 (0.96, 1.16) p=.3	1.00 (0.91, 1.11) p=.9
hsa-miR-29c-5p	1153 (41.7)	20.11 ± 1.28	(14.69, 22.00)	0.91 (0.81, 1.01) p=.1	1.19 (1.07, 1.33) p=.002
hsa-miR-130b-3p	1142 (41.3)	18.98 ± 1.27	(12.46, 21.97)	0.93 (0.81, 1.06) p=.3	1.16 (1.01, 1.33) p=.03
hsa-miR-664a-3p	1133 (41.0)	20.49 ± 1.09	(12.76, 22.00)	1.06 (0.96, 1.16) p=.3	1.01 (0.92, 1.12) p=.8
hsa-miR-205-5p	1131 (40.9)	20.47 ± 1.12	(12.54, 22.00)	1.03 (0.94, 1.14) p=.5	1.08 (0.98, 1.19) p=.1
hsa-miR-339-5p	1131 (40.9)	19.92 ± 0.99	(12.34, 21.98)	0.98 (0.88, 1.09) p=.7	1.14 (1.02, 1.27) p=.02
hsa-miR-660-5p	1125 (40.7)	20.06 ± 1.31	(2.50, 22.00)	0.99 (0.89, 1.11) p=.9	1.16 (1.04, 1.29) p=.01
hsa-miR-212-3p	1098 (39.7)	20.05 ± 1.16	(12.63, 21.99)	1.10 (0.99, 1.22) p=.1	0.97 (0.87, 1.08) p=.6
hsa-miR-519b-5p-	1081 (39.1)	20.86 ± 0.95	(12.97, 22.00)	1.07 (0.98, 1.16) p=.1	1.01 (0.93, 1.10) p=.9
hsa-miR-122-3p	1069 (38.7)	19.80 ± 1.11	(14.64, 22.00)	0.84 (0.75, 0.94) p=.002	1.21 (1.08, 1.35) p=.001
hsa-miR-582-5p	1065 (38.5)	19.27 ± 1.79	(14.23, 21.98)	0.95 (0.83, 1.09) p=.5	1.28 (1.12, 1.46) p=3.0e-04
hsa-miR-4429	1056 (38.2)	20.10 ± 1.04	(13.05, 22.00)	0.98 (0.88, 1.09) p=.7	1.09 (0.98, 1.20) p=.1
hsa-miR-181b-5p	1055 (38.2)	20.77 ± 0.87	(8.72, 22.00)	1.05 (0.96, 1.14) p=.3	1.10 (1.01, 1.19) p=.03
hsa-miR-1247-5p	1045 (37.8)	18.07 ± 1.55	(14.23, 22.00)	0.91 (0.78, 1.07) p=.2	1.21 (1.04, 1.42) p=.02
hsa-miR-181a-3p	1045 (37.8)	19.76 ± 1.44	(13.20, 21.99)	1.00 (0.89, 1.12) p=.9	1.15 (1.03, 1.29) p=.02
hsa-miR-642a-5p	1044 (37.8)	19.67 ± 1.19	(12.77, 22.00)	1.07 (0.95, 1.20) p=.3	0.97 (0.87, 1.09) p=.6
hsa-miR-181d-5p	1042 (37.7)	20.63 ± 1.49	(2.50, 22.00)	1.00 (0.91, 1.11) p=.9	1.04 (0.95, 1.15) p=.4
hsa-miR-26b-3p	1040 (37.6)	19.14 ± 1.39	(15.40, 21.98)	0.84 (0.73, 0.95) p=.01	1.24 (1.09, 1.41) p=.001
hsa-miR-154-3p	1035 (37.5)	19.86 ± 1.45	(3.36, 22.00)	1.09 (0.98, 1.23) p=.1	1.00 (0.90, 1.12) p=.9
hsa-miR-382-3p	1027 (37.2)	19.53 ± 1.81	(12.17, 21.99)	0.98 (0.87, 1.11) p=.8	1.05 (0.92, 1.19) p=.5
hsa-miR-142-3p	1025 (37.1)	19.66 ± 1.18	(12.84, 21.99)	1.02 (0.91, 1.14) p=.7	1.17 (1.04, 1.31) p=.01
hsa-miR-22-5p	1020 (36.9)	20.41 ± 1.06	(13.06, 22.00)	1.00 (0.90, 1.10) p=.9	1.09 (0.99, 1.20) p=.1
hsa-miR-377-3p	1018 (36.8)	20.80 ± 0.99	(12.47, 22.00)	1.01 (0.93, 1.11) p=.7	0.99 (0.91, 1.08) p=.9
hsa-miR-331-3p	1000 (36.2)	20.75 ± 1.05	(12.87, 22.00)	1.01 (0.92, 1.10) p=.9	1.05 (0.97, 1.15) p=.2
hsa-miR-16-2-3p	997 (36.1)	20.77 ± 0.82	(16.41, 22.00)	0.99 (0.91, 1.08) p=.8	1.11 (1.02, 1.20) p=.02
hsa-miR-483-5p	992 (35.9)	19.72 ± 1.55	(14.97, 22.00)	0.96 (0.86, 1.08) p=.5	0.95 (0.84, 1.07) p=.4
hsa-miR-1301-3p	975 (35.3)	20.23 ± 0.92	(15.28, 22.00)	0.91 (0.82, 1.00) p=.1	1.14 (1.04, 1.26) p=.01
hsa-miR-199a-5p	972 (35.2)	19.56 ± 1.27	(12.53, 22.00)	0.98 (0.87, 1.10) p=.7	1.17 (1.04, 1.31) p=.01
hsa-miR-143-3p	971 (35.1)	20.01 ± 1.10	(13.04, 21.96)	1.05 (0.95, 1.17) p=.3	1.11 (1.00, 1.23) p=.05
hsa-miR-582-3p	966 (35.0)	20.44 ± 1.16	(12.66, 22.00)	1.02 (0.93, 1.12) p=.7	1.00 (0.91, 1.10) p=.9
hsa-miR-375	960 (34.7)	20.45 ± 0.95	(15.70, 21.99)	0.96 (0.87, 1.05) p=.4	1.17 (1.06, 1.28) p=.001
hsa-miR-181c-3p	936 (33.9)	20.82 ± 1.05	(12.55, 22.00)	1.07 (0.98, 1.16) p=.1	1.03 (0.95, 1.12) p=.5
hsa-miR-200b-3p	933 (33.8)	20.79 ± 0.83	(9.97, 22.00)	1.07 (0.98, 1.16) p=.1	1.16 (1.07, 1.26) p=4.0e-04
hsa-miR-381-3p	915 (33.1)	20.15 ± 1.12	(15.36, 22.00)	1.13 (1.02, 1.24) p=.02	1.09 (0.99, 1.21) p=.1
hsa-miR-144-5p	915 (33.1)	20.84 ± 1.08	(3.50, 22.00)	0.89 (0.82, 0.96) p=.01	1.08 (1.00, 1.18) p=.1
hsa-let-7b-3p	906 (32.8)	20.50 ± 1.06	(15.48, 22.00)	1.13 (1.03, 1.24) p=.01	1.16 (1.06, 1.27) p=.002
hsa-miR-1226-3p	904 (32.7)	20.51 ± 1.16	(13.05, 21.99)	1.06 (0.97, 1.16) p=.2	1.05 (0.95, 1.15) p=.3
hsa-miR-15b-3p	902 (32.6)	20.43 ± 1.11	(12.55, 22.00)	0.98 (0.89, 1.07) p=.6	1.10 (1.00, 1.20) p=.1
hsa-miR-152-3p	892 (32.3)	20.41 ± 1.10	(12.66, 22.00)	1.00 (0.91, 1.10) p=.9	1.09 (1.00, 1.20) p=.1
hsa-miR-301a-3p	885 (32.0)	20.65 ± 1.10	(12.83, 22.00)	1.05 (0.96, 1.15) p=.3	1.15 (1.05, 1.25) p=.002
hsa-miR-33a-3p	882 (31.9)	20.23 ± 1.21	(2.50, 21.99)	0.91 (0.83, 1.01) p=.1	1.14 (1.03, 1.26) p=.01
hsa-miR-374a-5p	876 (31.7)	19.97 ± 1.32	(5.50, 22.00)	0.91 (0.82, 1.01) p=.1	1.18 (1.06, 1.30) p=.002
hsa-miR-2355-5p	866 (31.3)	20.47 ± 1.08	(12.89, 21.99)	1.11 (1.01, 1.22) p=.02	0.92 (0.84, 1.00) p=.1
hsa-miR-361-5p	862 (31.2)	20.66 ± 1.02	(5.85, 22.00)	1.02 (0.94, 1.11) p=.6	1.10 (1.01, 1.19) p=.03
hsa-miR-323a-3p	853 (30.9)	20.73 ± 1.05	(12.51, 22.00)	1.02 (0.93, 1.10) p=.7	1.07 (0.98, 1.16) p=.1
hsa-miR-338-3p	849 (30.7)	20.77 ± 0.88	(14.70, 22.00)	1.04 (0.96, 1.13) p=.4	1.07 (0.98, 1.16) p=.1
hsa-let-7a-3p	835 (30.2)	20.52 ± 1.08	(13.01, 22.00)	1.02 (0.93, 1.11) p=.7	1.08 (0.99, 1.18) p=.1
hsa-miR-589-5p	831 (30.1)	20.47 ± 1.07	(13.10, 22.00)	1.05 (0.96, 1.14) p=.3	0.99 (0.90, 1.08) p=.8
hsa-miR-132-3p	831 (30.1)	20.80 ± 1.05	(13.33, 22.00)	0.98 (0.91, 1.07) p=.7	1.04 (0.96, 1.13) p=.4
hsa-miR-409-5p	828 (30.0)	20.00 ± 1.34	(12.56, 21.99)	1.11 (1.00, 1.23) p=.04	0.92 (0.83, 1.02) p=.1
hsa-miR-505-3p	808 (29.2)	20.58 ± 1.12	(12.66, 22.00)	1.01 (0.93, 1.11) p=.7	1.15 (1.06, 1.26) p=.001
hsa-miR-3157-5p	808 (29.2)	20.25 ± 1.08	(15.16, 22.00)	0.87 (0.79, 0.95) p=.003	1.18 (1.07, 1.29) p=.001
hsa-miR-10a-5p	807 (29.2)	20.86 ± 0.80	(15.47, 22.00)	1.02 (0.94, 1.10) p=.7	1.04 (0.96, 1.12) p=.4
hsa-miR-483-3p	802 (29.0)	20.75 ± 1.12	(12.62, 22.00)	1.01 (0.93, 1.09) p=.9	1.13 (1.05, 1.23) p=.003
hsa-miR-486-3p	795 (28.8)	20.64 ± 1.02	(12.78, 22.00)	1.06 (0.97, 1.15) p=.2	1.03 (0.94, 1.12) p=.5
hsa-miR-181a-5p	792 (28.7)	20.85 ± 0.90	(7.34, 22.00)	1.01 (0.94, 1.09) p=.8	1.11 (1.03, 1.20) p=.01
hsa-miR-190a-3p	792 (28.7)	19.48 ± 1.44	(14.06, 21.99)	1.10 (0.98, 1.23) p=.1	1.11 (0.99, 1.24) p=.1
hsa-miR-221-5p	781 (28.3)	17.79 ± 1.68	(12.58, 21.99)	1.13 (0.97, 1.31) p=.1	1.18 (1.01, 1.37) p=.03
hsa-miR-378a-3p	781 (28.3)	20.37 ± 1.11	(12.68, 22.00)	0.99 (0.90, 1.08) p=.7	1.12 (1.03, 1.23) p=.01
hsa-miR-1306-5p	765 (27.7)	20.32 ± 1.15	(12.86, 22.00)	0.98 (0.89, 1.07) p=.6	1.04 (0.95, 1.14) p=.4
hsa-miR-34a-3p	762 (27.6)	20.49 ± 1.38	(12.19, 22.00)	1.00 (0.91, 1.09) p=.9	1.02 (0.93, 1.12) p=.7
hsa-miR-224-5p	753 (27.3)	20.66 ± 1.11	(12.72, 22.00)	1.07 (0.98, 1.16) p=.1	1.09 (1.00, 1.18) p=.05
hsa-miR-497-5p	742 (26.9)	20.43 ± 1.15	(12.64, 22.00)	0.97 (0.89, 1.06) p=.5	1.05 (0.96, 1.15) p=.3
hsa-miR-223-5p	738 (26.7)	20.80 ± 1.08	(13.10, 22.00)	1.06 (0.98, 1.15) p=.2	1.01 (0.94, 1.09) p=.8
hsa-miR-193b-3p	738 (26.7)	19.73 ± 1.59	(11.97, 21.99)	0.98 (0.88, 1.09) p=.7	1.04 (0.94, 1.16) p=.4
hsa-miR-590-5p	706 (25.6)	20.30 ± 1.22	(12.30, 21.99)	0.93 (0.85, 1.01) p=.1	1.03 (0.94, 1.13) p=.5
hsa-miR-193a-5p	690 (25.0)	19.11 ± 2.14	(11.41, 21.99)	0.91 (0.81, 1.03) p=.1	1.13 (1.00, 1.28) p=.05
hsa-miR-98-5p	685 (24.8)	20.65 ± 1.12	(13.28, 21.99)	0.99 (0.91, 1.07) p=.8	1.09 (1.01, 1.18) p=.03
hsa-miR-296-5p	681 (24.6)	20.83 ± 1.12	(12.74, 22.00)	1.04 (0.96, 1.12) p=.4	1.06 (0.98, 1.14) p=.1
hsa-miR-627-5p	679 (24.6)	20.68 ± 1.15	(13.11, 22.00)	0.99 (0.92, 1.08) p=.9	1.05 (0.97, 1.14) p=.2
hsa-miR-495-3p	662 (24.0)	20.22 ± 1.22	(12.73, 21.99)	1.01 (0.92, 1.10) p=.9	1.18 (1.08, 1.29) p=3.0e-04
hsa-miR-214-3p	654 (23.7)	20.84 ± 1.13	(12.85, 22.00)	1.03 (0.95, 1.11) p=.5	1.11 (1.03, 1.19) p=.01
hsa-miR-181c-5p	634 (22.9)	20.80 ± 0.93	(15.25, 22.00)	0.97 (0.90, 1.04) p=.4	1.05 (0.98, 1.13) p=.2
hsa-miR-376a-3p	627 (22.7)	20.88 ± 0.83	(17.50, 22.00)	1.03 (0.96, 1.10) p=.4	1.10 (1.02, 1.18) p=.01
hsa-miR-487b-3p	627 (22.7)	20.59 ± 1.18	(12.97, 21.99)	0.99 (0.91, 1.07) p=.8	1.13 (1.04, 1.22) p=.003
hsa-miR-320c	606 (21.9)	20.88 ± 1.13	(13.14, 22.00)	0.99 (0.92, 1.07) p=.9	1.08 (1.01, 1.16) p=.03
hsa-miR-4433a-5p	593 (21.5)	20.52 ± 1.19	(12.47, 22.00)	1.05 (0.97, 1.13) p=.3	1.13 (1.05, 1.23) p=.002
hsa-miR-345-5p	581 (21.0)	20.74 ± 1.11	(12.91, 22.00)	1.00 (0.93, 1.07) p=.9	1.08 (1.00, 1.16) p=.04
hsa-miR-133a-3p	568 (20.6)	20.62 ± 1.27	(12.17, 22.00)	1.02 (0.95, 1.10) p=.6	1.06 (0.98, 1.15) p=.1
hsa-miR-625-3p	565 (20.4)	20.36 ± 1.71	(2.96, 22.00)	1.00 (0.92, 1.09) p=.9	1.09 (1.00, 1.18) p=.1
hsa-miR-4732-5p	562 (20.3)	20.64 ± 0.94	(15.23, 22.00)	0.98 (0.91, 1.05) p=.6	1.11 (1.03, 1.19) p=.01
hsa-miR-326	559 (20.2)	20.43 ± 1.22	(13.04, 22.00)	0.97 (0.90, 1.05) p=.5	1.08 (1.00, 1.17) p=.1
hsa-let-7f-2-3p	551 (19.9)	20.64 ± 1.20	(12.90, 22.00)	1.00 (0.93, 1.08) p=.9	1.05 (0.97, 1.13) p=.2
hsa-miR-136-5p	541 (19.6)	20.69 ± 1.22	(13.03, 22.00)	1.08 (1.01, 1.17) p=.04	0.99 (0.92, 1.07) p=.8
hsa-miR-130b-5p	520 (18.8)	20.74 ± 0.97	(14.84, 21.99)	0.89 (0.83, 0.95) p=.001	1.11 (1.04, 1.19) p=.003
hsa-miR-215-5p	517 (18.7)	20.81 ± 1.24	(12.59, 21.99)	1.03 (0.96, 1.10) p=.4	1.07 (0.99, 1.14) p=.1
hsa-miR-485-3p	515 (18.6)	20.79 ± 1.21	(12.71, 22.00)	0.98 (0.91, 1.05) p=.6	1.06 (0.99, 1.13) p=.1
hsa-miR-378a-5p	510 (18.5)	20.73 ± 1.19	(12.71, 22.00)	1.00 (0.93, 1.07) p=.9	1.07 (0.99, 1.14) p=.1
hsa-miR-155-5p	503 (18.2)	20.94 ± 1.11	(12.82, 22.00)	1.03 (0.96, 1.10) p=.4	1.07 (1.00, 1.14) p=.1
hsa-miR-409-3p	500 (18.1)	20.46 ± 1.26	(12.64, 22.00)	0.98 (0.91, 1.06) p=.7	1.10 (1.02, 1.18) p=.02
hsa-miR-613	497 (18.0)	20.95 ± 0.94	(14.74, 22.00)	1.02 (0.96, 1.09) p=.6	1.02 (0.96, 1.09) p=.6
hsa-miR-584-5p	474 (17.2)	20.70 ± 1.27	(13.10, 22.00)	1.06 (0.98, 1.13) p=.1	1.10 (1.03, 1.18) p=.01
hsa-miR-1229-3p	447 (16.2)	20.71 ± 1.53	(12.48, 22.00)	1.00 (0.93, 1.08) p=.9	1.01 (0.94, 1.08) p=.8
hsa-miR-342-5p	433 (15.7)	20.73 ± 1.24	(12.80, 21.99)	1.02 (0.96, 1.09) p=.5	1.05 (0.99, 1.13) p=.1
hsa-let-7f-1-3p	433 (15.7)	20.87 ± 1.19	(13.08, 21.99)	1.00 (0.94, 1.07) p=.9	1.04 (0.97, 1.10) p=.3
hsa-miR-550a-3p	430 (15.6)	19.74 ± 1.62	(12.37, 21.97)	0.97 (0.89, 1.06) p=.5	1.05 (0.97, 1.15) p=.2
hsa-miR-93-3p	429 (15.5)	20.95 ± 1.01	(15.31, 22.00)	1.00 (0.94, 1.06) p=.9	1.08 (1.02, 1.15) p=.01
hsa-miR-34a-5p	413 (14.9)	21.15 ± 0.98	(5.72, 22.00)	1.04 (0.98, 1.10) p=.2	1.07 (1.01, 1.13) p=.03
hsa-miR-200c-3p	405 (14.7)	20.96 ± 0.69	(16.52, 21.99)	1.03 (0.97, 1.09) p=.3	1.05 (0.99, 1.11) p=.1
hsa-miR-337-3p	402 (14.5)	20.65 ± 1.05	(15.04, 21.99)	0.96 (0.90, 1.03) p=.3	1.09 (1.02, 1.16) p=.01
hsa-miR-206	399 (14.4)	20.85 ± 1.31	(12.47, 22.00)	0.99 (0.93, 1.06) p=.9	1.00 (0.94, 1.06) p=.9
hsa-miR-96-5p	377 (13.6)	20.56 ± 1.40	(12.59, 21.99)	1.03 (0.96, 1.10) p=.4	1.06 (0.99, 1.13) p=.1
hsa-miR-1307-3p	375 (13.6)	20.75 ± 1.15	(15.14, 22.00)	1.02 (0.96, 1.09) p=.5	1.06 (1.00, 1.13) p=.1
hsa-miR-942-5p	375 (13.6)	20.84 ± 1.30	(12.94, 21.99)	1.03 (0.97, 1.09) p=.4	1.03 (0.97, 1.09) p=.4
hsa-miR-500a-3p	370 (13.4)	20.92 ± 0.96	(15.20, 22.00)	1.00 (0.94, 1.06) p=.9	1.06 (1.00, 1.12) p=.05
hsa-miR-543	368 (13.3)	20.59 ± 1.08	(15.27, 21.98)	0.96 (0.90, 1.03) p=.2	1.07 (1.00, 1.14) p=.04
hsa-miR-17-3p	343 (12.4)	20.71 ± 1.40	(12.91, 21.99)	1.03 (0.96, 1.09) p=.4	0.98 (0.92, 1.05) p=.6
hsa-miR-1-3p	329 (11.9)	20.49 ± 1.37	(12.55, 21.97)	1.00 (0.94, 1.06) p=.9	1.04 (0.97, 1.10) p=.3
hsa-miR-4433b-3p	328 (11.9)	20.69 ± 1.18	(13.95, 21.99)	0.96 (0.90, 1.02) p=.2	1.05 (0.99, 1.11) p=.1
hsa-miR-659-3p	309 (11.2)	20.74 ± 1.39	(13.01, 21.99)	1.01 (0.95, 1.07) p=.8	0.99 (0.94, 1.05) p=.9
hsa-miR-652-5p	309 (11.2)	21.05 ± 1.02	(14.72, 22.00)	0.96 (0.91, 1.01) p=.1	1.00 (0.95, 1.05) p=.9
hsa-miR-182-5p	302 (10.9)	20.93 ± 1.00	(14.97, 22.00)	1.03 (0.98, 1.08) p=.3	1.05 (0.99, 1.10) p=.1
hsa-miR-24-2-5p	281 (10.2)	20.77 ± 1.50	(12.60, 21.99)	0.99 (0.93, 1.05) p=.7	1.03 (0.98, 1.09) p=.3
hsa-miR-124-3p	279 (10.1)	20.67 ± 1.38	(13.00, 22.00)	0.99 (0.94, 1.05) p=.8	1.01 (0.95, 1.07) p=.8
hsa-miR-107	279 (10.1)	20.59 ± 1.79	(3.08, 22.00)	1.01 (0.95, 1.07) p=.8	1.04 (0.98, 1.11) p=.2
hsa-miR-9-3p	275 (10.0)	20.96 ± 1.03	(14.95, 21.99)	1.01 (0.96, 1.06) p=.6	1.03 (0.98, 1.08) p=.2
hsa-miR-129-2-3p	272 (9.8)	20.45 ± 1.47	(12.86, 21.99)	0.99 (0.94, 1.06) p=.8	1.00 (0.94, 1.06) p=.9
hsa-miR-877-5p	271 (9.8)	20.88 ± 1.09	(14.46, 21.98)	0.97 (0.92, 1.02) p=.3	1.01 (0.96, 1.06) p=.8
hsa-miR-590-3p	270 (9.8)	20.59 ± 1.46	(12.65, 22.00)	1.02 (0.96, 1.08) p=.5	1.01 (0.95, 1.07) p=.8
hsa-miR-145-3p	256 (9.3)	20.84 ± 1.11	(15.16, 22.00)	1.01 (0.96, 1.06) p=.8	1.08 (1.03, 1.14) p=.003
hsa-miR-545-5p	251 (9.1)	20.54 ± 1.53	(12.85, 21.99)	1.04 (0.98, 1.10) p=.2	1.01 (0.96, 1.07) p=.6
hsa-miR-503-5p	251 (9.1)	20.56 ± 1.60	(12.70, 21.99)	0.95 (0.90, 1.01) p=.1	1.03 (0.98, 1.10) p=.2
hsa-miR-596	241 (8.7)	20.98 ± 1.03	(14.98, 22.00)	0.99 (0.95, 1.04) p=.7	1.03 (0.98, 1.08) p=.3
hsa-miR-320d	231 (8.4)	20.66 ± 1.13	(15.44, 21.99)	1.02 (0.97, 1.08) p=.4	1.03 (0.98, 1.08) p=.3
hsa-miR-7-1-3p	220 (8.0)	20.43 ± 1.61	(12.99, 22.00)	1.01 (0.95, 1.07) p=.8	1.01 (0.96, 1.07) p=.7
hsa-miR-1304-3p	218 (7.9)	19.44 ± 4.73	(2.50, 22.00)	1.03 (0.93, 1.13) p=.6	0.97 (0.88, 1.06) p=.5
hsa-miR-30e-3p	218 (7.9)	20.55 ± 1.45	(14.35, 21.99)	0.97 (0.92, 1.03) p=.3	1.03 (0.98, 1.09) p=.2
hsa-miR-7-5p	214 (7.7)	20.78 ± 1.17	(15.04, 22.00)	0.95 (0.90, 1.00) p=.03	0.98 (0.94, 1.03) p=.5
hsa-miR-654-5p	205 (7.4)	20.88 ± 1.44	(7.50, 21.99)	0.99 (0.94, 1.04) p=.7	1.03 (0.98, 1.08) p=.2
hsa-miR-576-5p	199 (7.2)	20.49 ± 1.59	(12.58, 22.00)	1.02 (0.97, 1.07) p=.5	0.99 (0.94, 1.04) p=.8
hsa-miR-654-3p	198 (7.2)	20.90 ± 1.15	(15.52, 21.99)	1.03 (0.98, 1.07) p=.2	1.04 (0.99, 1.08) p=.1
hsa-miR-664a-5p	181 (6.6)	20.25 ± 1.86	(12.77, 21.98)	0.99 (0.94, 1.05) p=.8	1.00 (0.95, 1.06) p=.9
hsa-miR-98-3p	179 (6.5)	20.34 ± 1.68	(12.77, 22.00)	1.00 (0.95, 1.05) p=.9	1.02 (0.97, 1.08) p=.4
hsa-miR-21-3p	179 (6.5)	20.45 ± 1.66	(13.17, 22.00)	1.01 (0.96, 1.06) p=.8	1.00 (0.95, 1.05) p=.9
hsa-miR-1307-5p	178 (6.4)	20.53 ± 1.59	(12.77, 21.99)	1.04 (0.99, 1.09) p=.1	0.99 (0.95, 1.04) p=.8
hsa-miR-330-3p	178 (6.4)	20.94 ± 1.06	(15.51, 22.00)	1.00 (0.96, 1.05) p=.8	1.05 (1.01, 1.09) p=.03
hsa-miR-129-5p	177 (6.4)	20.23 ± 1.60	(12.87, 22.00)	1.01 (0.96, 1.06) p=.7	1.01 (0.96, 1.06) p=.8
hsa-miR-6803-3p	174 (6.3)	20.61 ± 1.35	(13.50, 22.00)	0.98 (0.94, 1.03) p=.4	1.02 (0.97, 1.06) p=.5
hsa-miR-183-5p	168 (6.1)	20.74 ± 1.26	(14.88, 21.99)	0.97 (0.93, 1.01) p=.1	0.98 (0.93, 1.02) p=.3
hsa-miR-337-5p	167 (6.0)	20.48 ± 1.80	(12.83, 21.99)	1.01 (0.96, 1.06) p=.8	1.02 (0.97, 1.07) p=.4
hsa-miR-200a-3p	163 (5.9)	20.62 ± 1.73	(4.98, 22.00)	0.99 (0.94, 1.04) p=.6	1.03 (0.99, 1.08) p=.2
hsa-miR-136-3p	162 (5.9)	20.67 ± 1.22	(15.43, 21.99)	1.00 (0.95, 1.04) p=.9	1.01 (0.96, 1.05) p=.8
hsa-miR-598-3p	161 (5.8)	20.82 ± 1.22	(15.28, 22.00)	0.97 (0.94, 1.02) p=.2	1.01 (0.97, 1.06) p=.5
hsa-miR-335-3p	160 (5.8)	20.73 ± 1.32	(15.21, 22.00)	1.01 (0.97, 1.05) p=.7	1.02 (0.97, 1.06) p=.5
hsa-miR-452-5p	159 (5.8)	20.90 ± 1.21	(14.85, 21.99)	0.99 (0.95, 1.03) p=.6	1.02 (0.98, 1.06) p=.3
hsa-miR-141-3p	156 (5.6)	20.22 ± 1.75	(13.12, 22.00)	0.98 (0.93, 1.03) p=.4	1.01 (0.96, 1.06) p=.7
hsa-miR-185-3p	152 (5.5)	20.92 ± 1.26	(15.20, 22.00)	1.00 (0.96, 1.04) p=.9	1.01 (0.97, 1.05) p=.8
hsa-miR-877-3p	151 (5.5)	20.89 ± 1.33	(14.81, 21.99)	0.99 (0.95, 1.03) p=.5	1.02 (0.98, 1.06) p=.5
hsa-miR-339-3p	150 (5.4)	20.66 ± 1.52	(10.05, 21.99)	0.98 (0.94, 1.02) p=.3	1.02 (0.97, 1.06) p=.4
hsa-miR-411-3p	147 (5.3)	20.23 ± 1.38	(15.18, 21.98)	0.96 (0.92, 1.01) p=.1	1.02 (0.97, 1.07) p=.4
hsa-miR-338-5p	145 (5.2)	20.69 ± 1.35	(15.30, 21.98)	0.99 (0.95, 1.04) p=.8	1.00 (0.96, 1.04) p=.9
hsa-miR-134-5p	140 (5.1)	21.21 ± 1.15	(9.71, 22.00)	1.03 (0.99, 1.06) p=.1	1.01 (0.98, 1.05) p=.4
hsa-miR-624-5p	136 (4.9)	20.65 ± 1.89	(4.84, 21.99)	0.96 (0.91, 1.00) p=.04	1.03 (0.99, 1.08) p=.1
hsa-miR-95-3p	135 (4.9)	20.62 ± 1.48	(14.84, 21.99)	0.96 (0.92, 1.00) p=.05	1.01 (0.97, 1.05) p=.7
hsa-miR-454-3p	132 (4.8)	20.57 ± 1.32	(15.06, 21.99)	1.00 (0.96, 1.04) p=.9	1.00 (0.96, 1.04) p=.9
hsa-miR-424-3p	131 (4.7)	20.35 ± 1.98	(13.08, 22.00)	0.98 (0.94, 1.03) p=.4	1.01 (0.96, 1.06) p=.7
hsa-miR-203a-3p	131 (4.7)	20.11 ± 1.84	(12.77, 22.00)	1.00 (0.96, 1.05) p=.8	0.99 (0.94, 1.04) p=.6
hsa-miR-496	121 (4.4)	20.82 ± 1.35	(15.36, 21.99)	0.97 (0.93, 1.00) p=.1	1.00 (0.97, 1.04) p=.9
hsa-miR-31-3p	111 (4.0)	19.83 ± 1.83	(12.78, 22.00)	1.00 (0.95, 1.04) p=.9	1.01 (0.96, 1.06) p=.7
hsa-miR-1228-5p	111 (4.0)	20.48 ± 2.29	(4.94, 22.00)	1.00 (0.95, 1.04) p=.9	1.00 (0.96, 1.05) p=.8
hsa-miR-502-3p	110 (4.0)	20.73 ± 1.26	(15.88, 21.99)	0.99 (0.95, 1.02) p=.4	1.00 (0.97, 1.04) p=.9
hsa-miR-1537-3p	110 (4.0)	20.10 ± 3.02	(3.81, 22.00)	1.00 (0.95, 1.05) p=.9	0.98 (0.94, 1.03) p=.5
hsa-miR-501-3p	108 (3.9)	20.64 ± 1.43	(15.20, 21.98)	0.97 (0.94, 1.01) p=.1	1.00 (0.96, 1.04) p=.9
hsa-miR-450b-5p	99 (3.6)	19.99 ± 2.20	(12.82, 22.00)	1.00 (0.96, 1.05) p=.9	1.01 (0.97, 1.06) p=.6
hsa-miR-210-3p	99 (3.6)	20.76 ± 1.30	(15.70, 22.00)	1.00 (0.97, 1.03) p=.9	1.01 (0.98, 1.05) p=.5
hsa-miR-18b-5p	98 (3.5)	20.55 ± 1.35	(15.63, 21.99)	0.98 (0.95, 1.02) p=.3	1.02 (0.98, 1.05) p=.4
hsa-miR-487a-3p	91 (3.3)	20.51 ± 1.47	(14.82, 21.96)	1.00 (0.96, 1.03) p=.9	1.02 (0.98, 1.05) p=.4
hsa-miR-558	90 (3.3)	20.45 ± 1.51	(14.72, 21.97)	1.00 (0.96, 1.03) p=.9	1.03 (0.99, 1.07) p=.1
hsa-miR-1251-5p	89 (3.2)	19.82 ± 2.21	(12.75, 21.97)	0.98 (0.94, 1.02) p=.4	1.00 (0.96, 1.05) p=.9
hsa-miR-579-3p	88 (3.2)	20.53 ± 1.48	(15.13, 21.97)	0.98 (0.95, 1.01) p=.2	1.02 (0.99, 1.06) p=.2
hsa-miR-505-5p	87 (3.1)	20.54 ± 1.49	(15.37, 21.99)	0.99 (0.96, 1.03) p=.6	1.01 (0.98, 1.05) p=.5
hsa-miR-552-3p	87 (3.1)	20.42 ± 1.35	(15.71, 21.99)	0.99 (0.96, 1.02) p=.6	1.00 (0.96, 1.03) p=.8
hsa-miR-361-3p	86 (3.1)	20.53 ± 1.60	(15.13, 21.99)	0.99 (0.96, 1.03) p=.7	1.01 (0.98, 1.05) p=.5
hsa-miR-651-5p	83 (3.0)	20.57 ± 1.50	(15.00, 21.95)	1.00 (0.97, 1.04) p=.9	1.02 (0.98, 1.05) p=.3
hsa-miR-1185-1-3p	80 (2.9)	19.67 ± 3.08	(4.43, 22.00)	0.98 (0.94, 1.03) p=.5	1.02 (0.97, 1.07) p=.5
hsa-miR-340-3p	76 (2.8)	20.41 ± 1.53	(14.94, 21.98)	0.99 (0.96, 1.03) p=.7	1.00 (0.97, 1.04) p=.8
hsa-miR-5193	73 (2.6)	20.36 ± 1.63	(14.81, 21.95)	0.99 (0.96, 1.02) p=.6	1.01 (0.98, 1.05) p=.5
hsa-miR-629-5p	71 (2.6)	20.26 ± 1.50	(14.84, 21.97)	0.99 (0.95, 1.02) p=.4	1.00 (0.97, 1.04) p=.8
hsa-miR-369-3p	64 (2.3)	20.14 ± 1.70	(14.94, 22.00)	0.99 (0.95, 1.02) p=.4	0.99 (0.96, 1.03) p=.7
hsa-miR-454-5p	61 (2.2)	19.98 ± 1.69	(14.98, 22.00)	0.99 (0.96, 1.02) p=.6	1.01 (0.98, 1.05) p=.5
hsa-miR-33a-5p	58 (2.1)	20.28 ± 1.58	(15.36, 21.98)	1.00 (0.97, 1.03) p=.8	1.00 (0.97, 1.03) p=.9
hsa-miR-548d-3p	54 (2.0)	19.94 ± 1.80	(15.14, 21.98)	0.99 (0.96, 1.02) p=.5	1.00 (0.96, 1.03) p=.8
hsa-miR-193a-3p	50 (1.8)	20.19 ± 1.60	(15.96, 21.98)	0.98 (0.96, 1.01) p=.3	1.00 (0.97, 1.03) p=.9
hsa-miR-140-5p	50 (1.8)	19.99 ± 1.69	(15.23, 21.96)	1.00 (0.97, 1.03) p=.8	1.01 (0.98, 1.04) p=.5
hsa-miR-551b-3p	45 (1.6)	19.62 ± 2.13	(11.99, 21.97)	0.98 (0.95, 1.01) p=.2	1.00 (0.97, 1.03) p=.9
hsa-miR-625-5p	41 (1.5)	16.84 ± 4.96	(3.87, 21.99)	1.02 (0.96, 1.07) p=.5	1.00 (0.94, 1.05) p=.9
hsa-miR-499a-3p	39 (1.4)	19.92 ± 1.45	(16.08, 21.85)	0.99 (0.96, 1.02) p=.4	1.01 (0.98, 1.03) p=.7
hsa-miR-545-3p	39 (1.4)	19.75 ± 1.68	(15.30, 21.98)	0.98 (0.95, 1.01) p=.2	1.00 (0.97, 1.03) p=.9
hsa-miR-216b-5p	38 (1.4)	21.02 ± 1.76	(11.15, 21.97)	1.01 (0.99, 1.03) p=.5	1.01 (0.99, 1.03) p=.4
hsa-miR-1249-3p	38 (1.4)	19.53 ± 1.80	(14.92, 21.99)	0.99 (0.96, 1.02) p=.4	1.00 (0.97, 1.03) p=.9
hsa-miR-520c-3p-	37 (1.3)	19.46 ± 1.67	(15.55, 21.83)	0.99 (0.96, 1.02) p=.4	1.00 (0.97, 1.03) p=.9
hsa-miR-3158-3p	35 (1.3)	19.51 ± 1.63	(15.54, 21.72)	0.98 (0.96, 1.01) p=.2	1.00 (0.97, 1.03) p=.8
hsa-miR-380-3p	31 (1.1)	19.07 ± 1.54	(15.35, 21.29)	0.99 (0.96, 1.02) p=.4	1.00 (0.97, 1.03) p=.9
PIR32986	2763 (100.0)	9.80 ± 0.71	(7.07, 15.93)	1.02 (0.98, 1.05) p=.4	1.03 (0.99, 1.07) p=.1
PIR32635	2762 (100.0)	15.42 ± 0.86	(11.51, 21.37)	1.03 (0.98, 1.07) p=.3	1.02 (0.98, 1.07) p=.4
PIR33279	2761 (99.9)	14.66 ± 1.46	(10.06, 17.82)	0.96 (0.89, 1.03) p=.3	1.01 (0.93, 1.09) p=.8
PIR51153	2760 (99.9)	15.52 ± 1.01	(11.59, 19.02)	1.02 (0.96, 1.07) p=.6	1.03 (0.98, 1.09) p=.2
PIR13807	2757 (99.8)	13.29 ± 1.53	(7.48, 21.23)	1.06 (0.97, 1.15) p=.2	1.00 (0.92, 1.09) p=.9
PIR198666	2757 (99.8)	15.83 ± 0.96	(9.38, 21.66)	1.03 (0.98, 1.09) p=.3	1.06 (1.01, 1.12) p=.03
PIR12151	2751 (99.6)	18.32 ± 1.07	(8.73, 21.52)	1.00 (0.95, 1.06) p=.9	1.09 (1.03, 1.16) p=.003
PIR54042	2723 (98.6)	16.01 ± 1.61	(10.73, 21.89)	1.00 (0.90, 1.10) p=.9	1.41 (1.28, 1.55) p=1.8e-12
PIR54043	2720 (98.4)	16.05 ± 1.63	(10.65, 21.89)	1.00 (0.91, 1.10) p=.9	1.45 (1.31, 1.59) p=1.3e-13
PIR2888	2708 (98.0)	16.30 ± 1.57	(11.00, 21.47)	1.02 (0.92, 1.12) p=.7	1.21 (1.10, 1.34) p=1.0e-04
PIR54535	2697 (97.6)	18.26 ± 1.37	(11.65, 21.99)	0.99 (0.91, 1.08) p=.9	1.10 (1.01, 1.19) p=.03
PIR52468	2510 (90.8)	19.27 ± 1.25	(11.92, 21.99)	0.99 (0.90, 1.09) p=.9	1.05 (0.96, 1.15) p=.3
PIR40304	2143 (77.6)	19.08 ± 1.61	(12.07, 21.99)	0.99 (0.87, 1.13) p=.9	1.23 (1.08, 1.39) p=.002
PIR48383	2135 (77.3)	19.60 ± 1.44	(12.79, 22.00)	1.03 (0.92, 1.16) p=.6	1.00 (0.89, 1.12) p=.9
PIR43376	2124 (76.9)	19.16 ± 1.60	(12.14, 21.99)	1.00 (0.88, 1.13) p=.9	1.28 (1.13, 1.46) p=1.0e-04
PIR20101	2051 (74.2)	19.93 ± 1.16	(7.36, 21.99)	1.05 (0.95, 1.17) p=.3	1.24 (1.12, 1.38) p=1.0e-04
PIR57322	1982 (71.7)	19.91 ± 1.12	(12.24, 22.00)	1.07 (0.96, 1.19) p=.2	1.14 (1.02, 1.27) p=.02
PIR49916	1847 (66.8)	20.09 ± 1.02	(12.71, 21.99)	1.10 (0.99, 1.22) p=.1	1.06 (0.95, 1.17) p=.3
PIR51124	1768 (64.0)	19.78 ± 1.35	(11.60, 21.99)	1.02 (0.91, 1.15) p=.7	1.13 (1.01, 1.28) p=.04
PIR33872	1736 (62.8)	20.27 ± 1.05	(11.68, 22.00)	1.01 (0.91, 1.12) p=.8	1.10 (1.00, 1.22) p=.1
PIR58596	1713 (62.0)	20.34 ± 1.10	(4.27, 22.00)	1.01 (0.91, 1.12) p=.8	1.19 (1.08, 1.32) p=.001
PIR57403	1703 (61.6)	19.84 ± 1.36	(12.84, 22.00)	1.10 (0.98, 1.24) p=.1	1.28 (1.13, 1.44) p=1.0e-04
PIR33384	1669 (60.4)	20.60 ± 0.83	(13.41, 22.00)	0.95 (0.87, 1.05) p=.3	1.09 (0.99, 1.19) p=.1
PIR1340	1634 (59.1)	19.55 ± 1.74	(8.78, 22.00)	1.06 (0.92, 1.21) p=.4	1.12 (0.98, 1.28) p=.1
PIR232882	1566 (56.7)	20.27 ± 0.99	(11.56, 22.00)	0.96 (0.86, 1.06) p=.4	1.05 (0.95, 1.17) p=.3
PIR2962	1561 (56.5)	20.12 ± 1.15	(11.39, 22.00)	0.97 (0.87, 1.08) p=.5	1.16 (1.04, 1.29) p=.01
PIR31112	1507 (54.5)	19.69 ± 1.45	(12.55, 22.00)	0.96 (0.85, 1.08) p=.5	1.09 (0.96, 1.23) p=.2
PIR243353	1427 (51.6)	20.58 ± 1.09	(4.50, 22.00)	1.03 (0.93, 1.13) p=.6	1.01 (0.91, 1.11) p=.9
PIR41647	1408 (51.0)	20.41 ± 0.98	(12.68, 21.99)	1.03 (0.93, 1.14) p=.5	1.02 (0.93, 1.13) p=.7
PIR36772	1343 (48.6)	20.15 ± 1.34	(11.93, 22.00)	0.98 (0.88, 1.10) p=.8	1.07 (0.96, 1.19) p=.2
PIR32519	1276 (46.2)	20.24 ± 1.13	(12.00, 22.00)	1.01 (0.91, 1.13) p=.8	1.09 (0.98, 1.21) p=.1
PIR57576	1252 (45.3)	20.09 ± 1.30	(13.55, 22.00)	1.04 (0.93, 1.16) p=.5	1.13 (1.01, 1.26) p=.03
PIR57581	1230 (44.5)	20.10 ± 1.33	(13.07, 21.99)	1.03 (0.92, 1.15) p=.6	1.19 (1.07, 1.33) p=.002
PIR265711	1138 (41.2)	21.03 ± 0.97	(6.50, 22.00)	0.99 (0.91, 1.08) p=.8	1.05 (0.97, 1.14) p=.2
PIR22527	833 (30.1)	19.52 ± 1.99	(9.15, 22.00)	0.99 (0.88, 1.12) p=.9	1.04 (0.92, 1.18) p=.5
PIR2229	820 (29.7)	20.39 ± 0.94	(9.51, 22.00)	1.02 (0.94, 1.12) p=.6	1.16 (1.06, 1.27) p=.001
PIR248758	775 (28.0)	20.09 ± 1.64	(11.98, 22.00)	1.03 (0.93, 1.14) p=.6	1.05 (0.95, 1.16) p=.4
PIR51374	610 (22.1)	20.71 ± 0.95	(12.79, 21.99)	1.08 (1.00, 1.16) p=.1	1.01 (0.93, 1.08) p=.9
PIR36667	526 (19.0)	21.10 ± 0.77	(12.65, 22.00)	0.96 (0.90, 1.02) p=.2	1.00 (0.94, 1.06) p=.9
PIR45809	465 (16.8)	20.48 ± 1.21	(14.55, 22.00)	1.04 (0.97, 1.12) p=.3	1.04 (0.97, 1.12) p=.3
PIR227919	380 (13.8)	20.83 ± 1.01	(15.90, 22.00)	1.04 (0.98, 1.11) p=.2	1.05 (0.99, 1.11) p=.1
PIR32636	342 (12.4)	20.70 ± 1.10	(11.57, 21.99)	1.03 (0.97, 1.09) p=.4	1.03 (0.97, 1.10) p=.3
PIR23216	339 (12.3)	20.90 ± 1.34	(5.32, 21.99)	1.01 (0.96, 1.07) p=.7	1.02 (0.96, 1.08) p=.5
PIR43147	317 (11.5)	20.90 ± 1.03	(12.79, 22.00)	0.98 (0.93, 1.04) p=.6	1.03 (0.98, 1.09) p=.3
PIR37355	314 (11.4)	20.84 ± 1.42	(4.66, 21.99)	1.04 (0.98, 1.10) p=.2	0.97 (0.92, 1.03) p=.3
PIR55662	307 (11.1)	20.65 ± 1.17	(12.84, 22.00)	0.98 (0.93, 1.04) p=.6	1.02 (0.97, 1.09) p=.4
PIR212993	306 (11.1)	20.12 ± 2.11	(3.07, 22.00)	0.94 (0.88, 1.02) p=.1	1.00 (0.93, 1.08) p=.9
PIR32637	304 (11.0)	20.59 ± 1.16	(11.90, 22.00)	0.96 (0.91, 1.02) p=.2	1.05 (0.99, 1.11) p=.1
PIR57387	291 (10.5)	20.76 ± 1.51	(2.50, 22.00)	1.06 (1.00, 1.12) p=.05	1.01 (0.96, 1.07) p=.6
PIR2096	290 (10.5)	20.93 ± 1.13	(9.67, 21.99)	0.99 (0.93, 1.04) p=.6	1.07 (1.01, 1.12) p=.01
PIR40506	272 (9.8)	20.86 ± 1.50	(3.87, 22.00)	0.98 (0.93, 1.03) p=.4	1.01 (0.96, 1.07) p=.7
PIR251099	257 (9.3)	20.76 ± 1.49	(10.16, 22.00)	1.04 (0.99, 1.10) p=.1	1.02 (0.97, 1.08) p=.4
PIR49867	225 (8.1)	20.28 ± 1.89	(12.57, 21.99)	0.97 (0.91, 1.03) p=.3	1.03 (0.97, 1.09) p=.3
PIR32212	224 (8.1)	21.05 ± 0.88	(12.25, 22.00)	0.99 (0.94, 1.03) p=.6	0.99 (0.95, 1.03) p=.7
PIR58593	212 (7.7)	20.96 ± 1.05	(12.80, 21.99)	1.00 (0.95, 1.04) p=.8	1.05 (1.00, 1.09) p=.05
PIR54782	210 (7.6)	20.78 ± 1.05	(11.86, 21.96)	1.00 (0.96, 1.05) p=.9	1.00 (0.96, 1.05) p=.8
PIR56396	196 (7.1)	21.09 ± 1.06	(12.53, 22.00)	1.00 (0.96, 1.04) p=.9	1.02 (0.98, 1.06) p=.4
PIR41574	175 (6.3)	21.28 ± 1.16	(12.78, 22.00)	1.01 (0.98, 1.05) p=.5	0.97 (0.93, 1.00) p=.1
PIR38142	162 (5.9)	21.30 ± 1.13	(11.66, 21.99)	1.03 (1.00, 1.07) p=.1	0.98 (0.95, 1.02) p=.3
PIR40766	157 (5.7)	21.00 ± 1.20	(12.05, 21.99)	0.96 (0.93, 1.00) p=.1	0.99 (0.96, 1.03) p=.8
PIR36598	138 (5.0)	20.92 ± 1.19	(13.71, 22.00)	1.00 (0.96, 1.03) p=.9	0.99 (0.95, 1.02) p=.5
PIR218424	136 (4.9)	21.07 ± 1.25	(9.12, 22.00)	0.96 (0.93, 1.00) p=.04	1.02 (0.99, 1.06) p=.2
PIR40039	131 (4.7)	20.52 ± 1.34	(12.30, 21.99)	0.98 (0.94, 1.02) p=.3	1.05 (1.01, 1.10) p=.02
PIR46358	123 (4.5)	21.19 ± 0.96	(13.36, 21.99)	1.01 (0.98, 1.04) p=.5	1.00 (0.97, 1.03) p=.9
PIR44080	113 (4.1)	20.90 ± 2.05	(7.88, 22.00)	1.03 (0.99, 1.07) p=.1	0.97 (0.94, 1.01) p=.2
PIR46251	109 (3.9)	21.18 ± 0.97	(13.50, 22.00)	0.97 (0.94, 1.00) p=.03	0.97 (0.94, 1.00) p=.1
PIR37665	89 (3.2)	21.03 ± 1.52	(11.67, 22.00)	1.00 (0.97, 1.03) p=.9	1.00 (0.97, 1.03) p=.9
PIR37666	84 (3.0)	20.79 ± 1.42	(12.94, 21.99)	0.99 (0.96, 1.02) p=.4	0.98 (0.95, 1.01) p=.2
PIR57726	76 (2.8)	20.52 ± 1.42	(13.08, 22.00)	0.99 (0.96, 1.03) p=.8	1.00 (0.97, 1.03) p=.9
PIR54063	73 (2.6)	21.19 ± 1.53	(12.02, 22.00)	1.02 (0.99, 1.05) p=.2	1.00 (0.98, 1.03) p=.9
PIR48568	73 (2.6)	20.81 ± 1.32	(12.70, 21.98)	0.99 (0.96, 1.02) p=.6	1.01 (0.98, 1.04) p=.4
PIR56419	71 (2.6)	20.08 ± 1.24	(17.14, 21.98)	0.99 (0.95, 1.02) p=.4	1.00 (0.97, 1.04) p=.8
PIR255324	71 (2.6)	20.66 ± 2.48	(7.50, 22.00)	1.00 (0.96, 1.03) p=.9	0.99 (0.96, 1.02) p=.6
PIR46511	66 (2.4)	21.19 ± 1.09	(13.87, 22.00)	0.98 (0.96, 1.01) p=.2	0.98 (0.96, 1.00) p=.1
PIR57849	63 (2.3)	21.12 ± 0.79	(18.94, 21.99)	0.99 (0.97, 1.02) p=.6	1.00 (0.98, 1.02) p=.9
PIR50643	56 (2.0)	20.84 ± 1.66	(12.53, 21.94)	0.99 (0.96, 1.02) p=.5	0.99 (0.96, 1.01) p=.4
PIR52197	55 (2.0)	20.86 ± 1.73	(12.66, 21.97)	0.99 (0.96, 1.01) p=.4	1.00 (0.97, 1.02) p=.9
PIR45741	52 (1.9)	20.89 ± 1.74	(12.56, 21.93)	1.01 (0.98, 1.03) p=.6	0.99 (0.97, 1.02) p=.7
PIR266023	52 (1.9)	18.47 ± 6.33	(2.50, 21.99)	0.97 (0.91, 1.03) p=.3	0.96 (0.90, 1.02) p=.1
PIR33016	41 (1.5)	20.25 ± 2.05	(12.25, 21.96)	0.98 (0.96, 1.01) p=.2	0.98 (0.95, 1.00) p=.1
PIR46607	41 (1.5)	20.68 ± 1.68	(13.53, 21.99)	1.00 (0.98, 1.02) p=.9	1.00 (0.98, 1.02) p=.9
PIR44533	41 (1.5)	21.11 ± 1.35	(13.39, 21.93)	0.99 (0.97, 1.01) p=.5	1.01 (0.99, 1.03) p=.5
PIR54617	37 (1.3)	20.78 ± 2.03	(12.82, 22.00)	1.01 (0.98, 1.03) p=.6	1.00 (0.98, 1.02) p=.9
PIR52755	31 (1.1)	20.84 ± 2.07	(12.86, 21.99)	1.00 (0.98, 1.03) p=.7	0.99 (0.97, 1.01) p=.5
PIR33556	26 (0.9)	20.62 ± 2.22	(13.08, 21.94)	0.99 (0.97, 1.01) p=.2	0.99 (0.97, 1.01) p=.1
PIR229419	24 (0.9)	20.57 ± 2.55	(12.48, 21.95)	1.00 (0.98, 1.02) p=.9	0.98 (0.96, 1.01) p=.1
PIR36090	20 (0.7)	19.93 ± 2.94	(12.21, 21.95)	1.00 (0.98, 1.02) p=.9	0.98 (0.96, 1.00) p=.1
PIR41418	16 (0.6)	19.97 ± 2.91	(12.64, 21.91)	1.01 (0.99, 1.03) p=.3	0.99 (0.98, 1.01) p=.6
PIR232700	15 (0.5)	20.57 ± 2.36	(12.52, 21.98)	1.01 (0.99, 1.02) p=.4	0.99 (0.98, 1.01) p=.4
PIR45272	15 (0.5)	20.66 ± 2.31	(13.04, 21.99)	1.01 (0.99, 1.02) p=.4	0.99 (0.97, 1.00) p=.1
PIR48102	12 (0.4)	20.64 ± 2.66	(12.48, 21.92)	1.00 (0.99, 1.02) p=.8	0.99 (0.98, 1.01) p=.4
PIR38074	11 (0.4)	19.94 ± 3.10	(13.13, 21.88)	1.00 (0.99, 1.02) p=.7	0.99 (0.97, 1.00) p=.1
PIR53475	11 (0.4)	19.80 ± 3.09	(13.06, 21.79)	1.00 (0.98, 1.02) p=.8	0.98 (0.97, 1.00) p=.1
PIR32263	10 (0.4)	19.67 ± 3.53	(12.48, 21.83)	1.00 (0.99, 1.02) p=.7	0.99 (0.97, 1.00) p=.1
PIR58147	10 (0.4)	19.16 ± 3.72	(12.35, 21.99)	1.00 (0.98, 1.02) p=.8	0.99 (0.98, 1.01) p=.5
PIR252570	10 (0.4)	18.19 ± 5.94	(4.50, 21.91)	0.99 (0.97, 1.02) p=.4	1.00 (0.98, 1.03) p=.9
PIR55909	8 (0.3)	16.63 ± 6.87	(2.50, 21.85)	0.99 (0.96, 1.02) p=.5	1.00 (0.98, 1.03) p=.8
PIR54157	7 (0.3)	19.65 ± 3.79	(11.39, 21.98)	1.00 (0.99, 1.02) p=.6	1.00 (0.98, 1.01) p=.7
PIR55478	7 (0.3)	19.20 ± 3.28	(12.37, 21.66)	1.01 (1.00, 1.03) p=.2	1.00 (0.98, 1.01) p=.7
PIR34157	4 (0.1)	14.62 ± 4.86	(11.88, 21.90)	1.01 (0.99, 1.03) p=.6	0.98 (0.96, 1.00) p=.1
PIR54763	3 (0.1)	15.90 ± 5.03	(12.43, 21.67)	1.00 (0.98, 1.01) p=.7	0.99 (0.97, 1.00) p=.1
PIR49606	3 (0.1)	15.43 ± 5.00	(12.47, 21.20)	1.00 (0.98, 1.02) p=.9	0.99 (0.97, 1.01) p=.2
PIR39364	3 (0.1)	13.32 ± 2.02	(11.14, 15.12)	0.99 (0.97, 1.01) p=.4	0.98 (0.97, 1.00) p=.1
PIR55262	3 (0.1)	19.76 ± 1.24	(18.56, 21.04)	1.00 (1.00, 1.01) p=.4	1.00 (0.99, 1.01) p=.8
SNO1409	2625 (95.0)	18.30 ± 1.44	(8.30, 22.00)	0.95 (0.86, 1.04) p=.3	1.18 (1.07, 1.30) p=.001
SNO1408	2608 (94.4)	18.45 ± 1.42	(8.54, 22.00)	0.94 (0.85, 1.04) p=.2	1.23 (1.12, 1.36) p=2.2e-05
SNO1441	2560 (92.7)	19.36 ± 1.13	(11.78, 21.99)	0.95 (0.88, 1.04) p=.3	1.09 (1.00, 1.18) p=.1
SNO1277	2505 (90.7)	18.83 ± 1.34	(10.80, 21.99)	1.06 (0.96, 1.18) p=.2	1.27 (1.15, 1.41) p=3.0e-06
SNO1460	2088 (75.6)	19.39 ± 1.46	(2.50, 22.00)	0.96 (0.85, 1.09) p=.5	1.11 (0.98, 1.25) p=.1
SNO1401	2010 (72.7)	19.86 ± 1.32	(11.49, 22.00)	1.00 (0.89, 1.11) p=.9	1.09 (0.97, 1.21) p=.1
SNO1210	1823 (66.0)	18.57 ± 2.61	(12.35, 22.00)	1.10 (0.92, 1.30) p=.3	1.34 (1.13, 1.59) p=.001
SNO1387	1451 (52.5)	20.43 ± 1.13	(12.59, 22.00)	1.01 (0.91, 1.11) p=.9	1.03 (0.93, 1.14) p=.5
SNO1458	1393 (50.4)	20.16 ± 1.34	(11.77, 22.00)	0.86 (0.77, 0.96) p=.01	1.30 (1.16, 1.45) p=3.2e-06
SNO1472	1385 (50.1)	19.95 ± 1.05	(11.40, 22.00)	1.01 (0.90, 1.13) p=.9	1.05 (0.94, 1.17) p=.4
SNO1426	1328 (48.1)	20.21 ± 1.29	(12.84, 22.00)	1.00 (0.90, 1.12) p=.9	1.21 (1.09, 1.35) p=5.0e-04
SNO1414	1319 (47.7)	20.23 ± 1.30	(11.08, 21.99)	0.97 (0.87, 1.08) p=.6	1.11 (1.00, 1.24) p=.1
SNO1374	1205 (43.6)	20.42 ± 1.25	(12.60, 22.00)	1.07 (0.97, 1.19) p=.2	1.00 (0.90, 1.10) p=.9
SNO1502	957 (34.6)	20.49 ± 1.13	(12.74, 22.00)	1.04 (0.95, 1.14) p=.4	1.14 (1.04, 1.25) p=.01
SNO1457	847 (30.7)	20.45 ± 1.30	(12.66, 22.00)	0.94 (0.85, 1.03) p=.2	1.17 (1.07, 1.28) p=.001
SNO1550	697 (25.2)	20.79 ± 1.12	(12.84, 22.00)	1.06 (0.98, 1.15) p=.1	1.00 (0.93, 1.08) p=.9
SNO1413	684 (24.8)	20.55 ± 1.34	(11.82, 22.00)	1.00 (0.92, 1.09) p=.9	1.10 (1.01, 1.19) p=.03
SNO1384	656 (23.7)	20.91 ± 1.25	(7.75, 22.00)	0.97 (0.90, 1.05) p=.5	1.02 (0.95, 1.10) p=.6
SNO1417	544 (19.7)	20.70 ± 1.25	(12.58, 22.00)	1.06 (0.98, 1.14) p=.2	1.12 (1.05, 1.21) p=.002
SNO1563	534 (19.3)	20.49 ± 1.30	(12.30, 22.00)	1.07 (0.99, 1.15) p=.1	1.07 (0.99, 1.16) p=.1
SNO1209	528 (19.1)	20.48 ± 1.39	(9.81, 22.00)	1.10 (1.02, 1.19) p=.01	1.09 (1.01, 1.18) p=.03
SNO1405	526 (19.0)	20.28 ± 1.53	(9.21, 22.00)	0.94 (0.86, 1.02) p=.1	1.02 (0.94, 1.11) p=.6
SNO1507	513 (18.6)	20.92 ± 1.23	(12.29, 22.00)	1.01 (0.94, 1.08) p=.9	1.06 (0.99, 1.13) p=.1
SNO1394	494 (17.9)	20.83 ± 1.27	(12.58, 22.00)	1.00 (0.93, 1.07) p=.9	1.00 (0.93, 1.07) p=.9
SNO1568	395 (14.3)	20.60 ± 1.43	(9.88, 21.99)	1.06 (0.99, 1.13) p=.1	1.03 (0.96, 1.10) p=.4
SNO1291	366 (13.2)	20.54 ± 1.37	(12.58, 21.99)	1.03 (0.96, 1.10) p=.4	1.06 (0.99, 1.13) p=.1
SNO1407	311 (11.3)	20.19 ± 1.81	(10.68, 21.99)	0.94 (0.88, 1.01) p=.1	1.08 (1.00, 1.15) p=.04
SNO1382	265 (9.6)	20.55 ± 1.62	(12.49, 22.00)	0.97 (0.92, 1.03) p=.4	1.02 (0.96, 1.08) p=.6
SNO1403	260 (9.4)	20.43 ± 1.65	(13.34, 22.00)	0.95 (0.90, 1.01) p=.1	1.01 (0.95, 1.07) p=.8
SNO1289	243 (8.8)	20.36 ± 1.66	(12.12, 21.99)	0.96 (0.90, 1.02) p=.2	1.03 (0.97, 1.09) p=.3
SNO1290	230 (8.3)	20.69 ± 1.73	(12.46, 22.00)	1.00 (0.95, 1.06) p=.9	1.01 (0.96, 1.07) p=.6
SNO1399	205 (7.4)	20.64 ± 1.73	(13.07, 22.00)	0.99 (0.94, 1.04) p=.6	1.01 (0.96, 1.07) p=.6
SNO1257	202 (7.3)	20.30 ± 1.73	(13.15, 22.00)	0.98 (0.93, 1.04) p=.5	1.01 (0.96, 1.07) p=.7
SNO1549	162 (5.9)	20.22 ± 1.92	(11.15, 22.00)	0.98 (0.93, 1.03) p=.4	1.02 (0.97, 1.08) p=.4
SNO1466	136 (4.9)	20.23 ± 2.07	(11.44, 22.00)	0.98 (0.93, 1.03) p=.4	1.02 (0.97, 1.07) p=.5
SNO1465	126 (4.6)	20.02 ± 2.07	(12.81, 22.00)	0.97 (0.93, 1.02) p=.3	1.01 (0.96, 1.06) p=.6
SNO1490	110 (4.0)	20.01 ± 2.15	(12.48, 21.99)	1.01 (0.96, 1.06) p=.7	1.00 (0.95, 1.05) p=.9
SNO1562	108 (3.9)	20.02 ± 2.20	(12.69, 21.98)	1.00 (0.96, 1.05) p=.9	1.02 (0.97, 1.07) p=.4
SNO1212	93 (3.4)	19.97 ± 2.27	(10.61, 21.99)	0.99 (0.95, 1.03) p=.6	1.01 (0.97, 1.06) p=.6
SNO1283	84 (3.0)	19.51 ± 2.31	(12.77, 21.99)	0.97 (0.93, 1.02) p=.2	1.00 (0.96, 1.05) p=.8
SNO1467	74 (2.7)	19.41 ± 2.28	(12.40, 21.99)	0.98 (0.94, 1.03) p=.5	1.02 (0.98, 1.06) p=.4
SNO1425	72 (2.6)	19.71 ± 1.95	(14.31, 22.00)	0.98 (0.95, 1.02) p=.4	1.01 (0.97, 1.05) p=.5
SNO1532	56 (2.0)	18.96 ± 2.35	(12.76, 21.94)	0.99 (0.95, 1.03) p=.6	1.00 (0.96, 1.04) p=.9
