# Supplementary material for: Diverse human extracellular RNAs are widely detected in human plasma
Source: Nat Commun. 2016 Apr 26;7:11106. doi: 10.1038/ncomms11106 (PMC4853467; doi:10.1038/ncomms11106)
Supplement: Supplementary Data 3 — Forty Participant of the Framingham Heart Study: RNAseq of Plasma. A listing of age and sex for the 40 participants who underwent plasma RNA sequencing. [file ncomms11106-s4.xls]

## Sheet: FHS_small_RNAs.rpm1_oct10
	FHS_1020_CVD	FHS_1430_CVD	FHS_1579_CVD	FHS_1610_CVD	FHS_172_CVD	FHS_2768_CVD	FHS_2938_CVD	FHS_3392_CVD	FHS_4043_CVD	FHS_4912_CVD	FHS_5237_CVD	FHS_543_CVD	FHS_6136_CVD	FHS_6355_CVD	FHS_6684_CVD	FHS_6758_CVD	FHS_676_CVD	FHS_7138_CVD	FHS_728_CVD	FJS_3713_CVD	FHS_1066_No_CVD	FHS_1095_No_CVD	FHS_1120_No_CVD	FHS_21_No_CVD	FHS_216_BC_03_N0_CVD	FHS_2303_No_CVD	FHS_2616_No_CVD	FHS_2918_No_CVD	FHS_3132_N0_CVD	FHS_3170_No_CVD	FHS_320_No_CVD	FHS_3464_No_CVD	FHS_3762_No_CVD	FHS_4820_No_CVD	FHS_500_No_CVD	FHS_590_N0_CVD	FHS_6077_No_CVD	FHS_6926_No_CVD	FHS_7226_No_CVD	FHS_7326_No_CVD
chr10-2-SerTGA	15.3402	34.4963	47.4046	43.1226	12.926	34.4929	0	3.62922	6.22417	37.0631	0	19.2367	61.7023	11.9811	27.9146	24.7411	46.066	11.8501	62.543	18.8957	4.20154	20.1008	31.6473	0	20.0228	55.0564	5.9268	24.4182	61.6219	13.4126	21.4334	0	12.5261	39.6781	19.028	11.7139	26.9736	19.0072	3.58905	159.559
chr10-3-LeuCAA	1.53402	0	0	0	0	0.862322	0	3.62922	0	0	0	0	0	0	10.468	0	0	0	0	0	0	0	0	0	0	0	11.8536	0	0	0	0	0	0	0	0	11.7139	0	0	0	0
chr10-6-ValTAC	1.53402	5.99936	11.8511	40.9665	6.463	2.58697	10.8965	47.1799	12.4483	0	41.2664	19.2367	0	5.99053	34.8933	6.18529	1.31617	9.48007	8.93471	0	8.40308	8.04033	15.8237	14.3318	5.83998	5.00513	0	5.42626	30.8109	93.8879	0	16.3779	3.41622	6.61301	19.028	17.5709	0.930123	12.6715	32.3015	5.90961
chr1-103-AsnGTT	0	0	0	0	0	0.862322	0	0	0	0	0	0	0	0	0	55.6676	0	0	0	0	0	0	0	0	0.834282	5.00513	0	0.904377	0	120.713	1.64873	0	0	0	0	0	0	0	0	0
chr1-106-HisGTG	0	22.4976	0	0	0	0	0	0	6.22417	0	0	0	0	0	0	0	0	0	0	0	0	0	0	0	20.8571	0	0	0	0	0	42.8669	0	0	39.6781	0	0	0	0	0	0
chr1-107-AsnGTT=chr1-108-AsnGTT	29.1465	0	0	0	0	0	0	0	0	0	0	0	0	70.3887	0	0	40.8013	0	62.543	0	0	0	0	0	41.7141	0	0	0	0	0	0	0	22.7748	72.7431	0	29.2848	0	0	0	0
chr1-110-GluTTC	0	1.49984	0	2.15613	0	0	10.8965	0	0	18.5316	0	0	8.81461	4.49289	3.48933	0	0	0	0	0	4.20154	0	7.91183	0	0.834282	0	5.9268	0	0	0	1.64873	0	0	0	0	0	0.930123	0	0	0
chr1-111-HisGTG=chr1-118-HisGTG=chr1-16-HisGTG=chr1-21-HisGTG=chr15-1-HisGTG=chr15-8-HisGTG=chr15-9-HisGTG=chr6-33-HisGTG=chr9-7-HisGTG	42.9527	11.9987	59.2557	51.7472	22.6205	29.3189	87.1716	10.8877	87.1384	111.189	74.2795	28.855	0	53.9147	90.7226	80.4087	46.066	71.1005	71.4777	103.927	25.2092	32.1613	0	42.9955	14.1828	50.0513	53.3412	33.462	61.6219	107.3	19.7847	32.7557	27.3297	0	38.0561	64.4266	20.4627	25.3429	59.2194	17.7288
chr11-11-LysTTT	139.596	0	254.8	134.758	0	63.8118	261.515	0	199.173	259.442	0	375.115	255.624	128.796	397.784	445.341	68.441	0	366.323	0	147.054	128.645	189.884	358.296	166.022	280.287	189.658	107.621	419.029	335.314	0	163.779	55.7982	152.099	323.477	292.848	83.711	0	306.864	425.492
chr1-112-GlnCTG=chr1-28-GlnCTG	0	8.99904	0	0	3.2315	0	0	3.62922	0	0	0	0	17.6292	5.99053	0	37.1117	0	0	0	0	0	0	0	0	0	0	0	3.61751	0	0	0	0	3.98559	0	9.51402	0	0	44.3501	0	23.6384
chr11-12-ProTGG	3.06805	65.9929	23.7023	7.54646	16.1575	9.48554	0	3.62922	12.4483	18.5316	8.25328	9.61834	8.81461	17.9716	3.48933	43.297	6.58086	0	8.93471	9.44787	4.20154	16.0807	79.1183	9.55457	8.34282	5.00513	0	21.7051	12.3244	13.4126	4.94618	0	1.13874	0	9.51402	17.5709	20.4627	12.6715	0	5.90961
chr1-113-AsnGTT=chr1-115-AsnGTT	10.7382	13.4986	23.7023	1.07807	3.2315	1.72464	0	0	12.4483	0	0	0	0	4.49289	0	0	2.63234	0	8.93471	9.44787	0	4.02017	7.91183	9.55457	4.17141	0	11.8536	3.61751	43.1353	13.4126	0	0	2.27748	0	9.51402	58.5696	0	0	0	0
chr11-13-PheGAA	0	0	0	0	0	0	0	0	0	0	0	0	44.0731	0	0	0	0	37.9203	0	0	0	0	0	0	0	0	0	0	0	0	0	0	2.84685	6.61301	0	0	0	0	0	0
chr11-15-PheGAA=chr12-11-PheGAA=chr13-1-PheGAA=chr19-14-PheGAA=chr6-109-PheGAA=chr6-96-PheGAA	49.0888	53.9942	88.8836	44.2007	32.315	21.558	174.343	3.62922	112.035	55.5947	123.799	134.657	44.0731	83.8674	268.678	235.041	55.2792	26.0702	187.629	85.0308	46.2169	156.786	142.413	23.8864	42.5484	65.0667	124.463	18.9919	166.379	147.538	46.1643	16.3779	5.12432	138.873	266.393	99.5683	33.4844	107.707	98.699	112.283
chr1-116-GluCTC=chr1-71-GluCTC=chr1-74-GluCTC=chr1-77-GluCTC=chr1-80-GluCTC=chr6-77-GluCTC=chr6-87-GluCTC	2340.92	6969.75	4515.29	7.54646	1434.79	2993.12	2233.77	10.8877	0	7190.24	1419.56	0	61.7023	29.9526	1810.96	92.7793	4136.73	2023.99	4369.08	4648.35	2155.39	2601.05	5071.48	1504.84	10.8457	25.0257	2044.75	3402.27	3506.29	2883.7	4293.28	2112.75	1652.88	3769.42	38.0561	1645.81	21.3928	1146.77	1082.1	4314.01
chr11-16-ValTAC	6.1361	0	0	3.2342	74.3245	0.862322	0	0	6.22417	37.0631	0	0	17.6292	17.9716	62.8079	24.7411	3.94852	0	35.7389	85.0308	0	4.02017	7.91183	4.77728	0.834282	0	0	0	0	13.4126	3.29745	0	2.27748	13.226	599.383	5.85696	1.86025	0	0	0
chr1-117-GlyTCC=chr1-45-GlyTCC=chr1-70-GlyTCC=chr1-73-GlyTCC=chr1-76-GlyTCC=chr1-79-GlyTCC	38.3506	82.4912	142.214	47.4349	22.6205	37.9422	54.4823	134.281	31.1208	277.973	132.052	105.802	8.81461	115.318	38.3826	148.447	39.4852	66.3605	89.3471	113.374	33.6123	40.2017	31.6473	38.2183	49.2227	80.0821	71.1216	28.9401	80.1085	26.8251	90.6799	32.7557	39.2865	52.9041	95.1402	64.4266	72.5496	25.3429	17.9453	47.2769
chr11-17-ValTAC=chrX-4-ValTAC	38.3506	94.4899	165.916	26.9516	9.69449	48.29	185.24	43.5507	74.69	315.037	16.5066	182.749	211.551	94.3508	34.8933	185.559	51.3307	49.7703	196.564	28.3436	46.2169	88.4436	134.501	114.655	45.8855	130.133	47.4144	49.7408	67.7841	93.8879	47.813	196.534	15.373	119.034	47.5701	146.424	42.7856	82.3645	12.5617	147.74
chr11-18-AlaTGC	1.53402	5.99936	5.92557	1.07807	0	6.89857	10.8965	0	6.22417	37.0631	0	48.0917	26.4438	5.99053	3.48933	12.3706	0	4.74003	0	0	4.20154	4.02017	7.91183	0	6.67426	5.00513	0	2.71313	0	13.4126	0	0	0.569369	0	0	17.5709	1.86025	0	0	0
chr1-119-LysCTT=chr16-7-LysCTT=chr5-11-LysCTT=chr5-9-LysCTT=chr6-13-LysCTT	18.4083	83.991	41.479	61.4498	0	48.29	43.5858	68.9553	18.6725	74.1262	16.5066	48.0917	96.9607	58.4076	73.2759	80.4087	72.3895	30.8102	107.217	0	42.0154	64.3226	71.2065	42.9955	103.451	110.113	82.9753	82.2983	73.9463	268.251	57.7054	180.157	24.4829	52.9041	85.6262	58.5696	71.6194	38.0144	147.151	265.932
chr11-1-LeuCAA	4.60207	2.99968	0	0	0	1.72464	0	0	0	0	41.2664	0	8.81461	0	0	0	0	2.37002	0	0	0	0	7.91183	0	0.834282	0	0	4.52189	0	0	0	0	0	0	0	0	0	0	0	0
chr1-120-GlnCTG=chr1-121-GlnCTG=chr1_random-1-GlnCTG	0	0	5.92557	1.07807	0	0	0	0	0	0	0	0	0	0	0	0	1.31617	4.74003	0	0	0	0	0	0	0.834282	0	23.7072	0	0	0	0	0	0	0	0	0	0	0	10.7672	0
chr1-124-AsnGTT=chr1_random-2-AsnGTT	0	25.4973	23.7023	1.07807	6.463	4.31161	32.6894	0	0	0	0	0	0	0	0	0	0	0	0	0	0	0	0	0	0	10.0103	0	0	0	0	0	0	0	0	0	5.85696	0	0	0	11.8192
chr1-126-CysGCA=chr1-127-CysGCA	108.916	167.982	373.311	143.383	138.954	92.2684	305.101	145.169	217.846	407.694	140.306	413.589	185.107	167.735	181.445	439.155	127.669	130.351	151.89	311.78	121.845	233.17	213.619	114.655	166.022	240.246	165.951	50.6451	240.325	268.251	184.657	65.5115	31.3153	171.938	294.935	351.418	93.0123	196.408	242.261	325.028
chr1-127-LysCTT=chr1-128-LysCTT	0	0	11.8511	0	0	0	0	3.62922	0	18.5316	0	0	0	0	0	0	0	0	8.93471	0	0	8.04033	0	0	0	0	0	2.71313	6.16219	0	0	0	1.13874	0	0	17.5709	1.86025	0	5.38358	0
chr1-130-GlyCCC=chr1-131-GlyCCC	49.0888	38.9958	100.735	23.7175	80.7875	14.6595	65.3787	25.4046	49.7934	129.721	41.2664	76.9468	61.7023	70.3887	76.7653	68.0382	18.4264	80.5806	98.2819	9.44787	46.2169	24.121	47.471	47.7728	34.2056	100.103	47.4144	15.3744	80.1085	40.2377	39.5694	0	6.83243	33.0651	218.823	35.1418	21.3928	12.6715	44.8632	100.463
chr1-132-GlyCCC=chr1-133-GlyCCC=chr1-4-GlyCCC	56.7589	134.986	177.767	67.9182	25.852	37.0798	152.55	87.1014	130.708	111.189	99.0393	86.5651	167.478	85.365	66.2973	123.706	42.1175	2751.59	321.65	94.4787	75.6277	32.1613	221.531	3616.4	40.0456	190.195	77.0485	55.167	117.082	160.951	31.3258	81.8894	13.6649	125.647	437.645	81.9975	67.899	69.693	59.2194	165.469
chr1-133-GluTTC=chr1-134-GluTTC=chr1-84-GluTTC	0	0	0	0	0	0	0	0	0	37.0631	0	0	0	50.9195	0	0	0	0	0	0	0	0	0	0	0	0	0	0	0	0	0	0	9.10991	0	0	0	0	25.3429	0	29.548
chr1-136-Undet???=chr1-137-Undet???	0	13.4986	0	0	3.2315	7.7609	10.8965	32.663	6.22417	0	8.25328	0	35.2584	11.9811	0	0	5.26469	7.11005	35.7389	0	4.20154	0	221.531	19.1091	8.34282	10.0103	0	1.80875	92.4328	0	3.29745	0	1.70811	13.226	28.5421	5.85696	1.86025	12.6715	0	17.7288
chr11-3-ArgTCT	0	0	201.47	45.2788	100.176	0	119.861	108.877	149.38	259.442	156.812	240.459	220.365	0	76.7653	142.262	39.4852	80.5806	196.564	94.4787	147.054	32.1613	0	143.318	0	230.236	100.756	36.1751	154.055	0	125.303	0	19.9279	224.842	285.421	40.9987	0	57.0216	107.672	183.198
chr1-14-ArgCCT=chr1-18-ArgCCT	0	2.99968	0	0	3.2315	0	0	0	0	0	8.25328	0	52.8877	7.48816	6.97866	0	0	0	0	0	4.20154	0	7.91183	0	0.834282	0	5.9268	0	0	0	0	0	0	0	19.028	0	1.86025	0	0	0
chr11-4-LeuTAA	0	0	17.7767	0	6.463	0	0	0	0	18.5316	0	0	8.81461	1.49763	0	0	0	0	0	0	0	0	7.91183	0	0	0	0	0	0	53.6502	8.24363	16.3779	0	6.61301	9.51402	0	0.930123	0	0	0
chr1-15-GlnCTG=chr1-19-GlnCTG	0	0	0	12.9368	0	8.62322	10.8965	0	6.22417	0	16.5066	28.855	0	0	13.9573	0	7.89703	28.4402	26.8041	0	4.20154	28.1412	0	4.77728	5.83998	0	5.9268	0	24.6488	0	3.29745	0	0	6.61301	0	0	0	0	5.38358	0
chr11-5-LysTTT	572.191	1106.88	965.869	664.089	264.983	0	0	402.844	0	0	8.25328	0	731.613	0	666.462	6.18529	688.358	436.083	0	0	474.774	659.307	1131.39	272.305	1117.1	0	444.51	0.904377	720.976	0	822.714	343.935	374.645	0	608.898	333.847	1086.38	0	249.439	1063.73
chr11-7-ArgCCT	0	0	0	7.54646	0	0	0	0	0	0	8.25328	0	0	1.49763	0	6.18529	0	7.11005	0	0	0	0	0	0	0.834282	0	0	1.80875	0	0	0	0	0	6.61301	9.51402	0	0	0	0	0
chr11-8-SerGCT	0	47.9949	0	0	0	0	0	0	0	0	0	0	0	19.4692	0	0	0	7.11005	0	0	0	32.1613	0	0	0	15.0154	0	0	30.8109	0	13.1898	0	0	0	0	0	0	0	0	0
chr1-20-AsnATT=chr1_gl000192_random-1-AsnATT	0	4.49952	0	0	0	0	0	0	0	0	0	0	35.2584	0	3.48933	0	0	0	0	0	0	0	0	0	0	0	0	0	0	0	0	0	1.70811	6.61301	9.51402	0	0	0	0	0
chr12-13-AlaTGC=chr5-8-AlaTGC	1.53402	11.9987	23.7023	70.0743	119.565	0.862322	54.4823	0	93.3625	0	82.5328	134.657	0	8.98579	34.8933	49.4823	13.1617	0	8.93471	85.0308	0	4.02017	7.91183	4.77728	12.5142	0	0	9.94815	61.6219	80.4753	4.94618	16.3779	2.27748	0	0	99.5683	2.79037	12.6715	0	35.4576
chr12-2-SerCGA	78.2353	76.4918	112.586	64.684	64.63	22.4204	43.5858	76.2137	24.8967	129.721	148.559	76.9468	70.5169	89.8579	129.105	154.632	38.169	40.2903	53.6083	122.822	33.6123	36.1815	63.2946	57.3274	52.5598	70.0718	71.1216	22.6094	49.2975	40.2377	52.7592	98.2672	24.4829	105.808	723.066	52.7127	30.694	44.3501	35.8905	65.0057
chr12-3-GlnCTG	0	224.976	0	0	0	0	0	0	0	0	0	0	0	0	0	0	0	0	0	0	0	0	0	0	0	0	0	0.904377	0	0	0	0	0	0	28.5421	0	1.86025	0	0	0
chr12-5-AspGTC	200.957	211.477	278.502	113.197	164.806	93.9931	457.651	108.877	336.105	704.199	478.69	278.932	370.214	208.171	404.762	445.341	109.242	251.222	455.67	255.092	218.48	249.25	324.385	224.532	171.862	350.359	237.072	84.1071	295.785	295.076	103.87	212.912	57.5063	284.36	932.374	392.416	104.174	152.058	344.549	319.119
chr1-26-AsnGTT=chr1-83-AsnGTT=chr10-4-AsnGTT=chr13-7-AsnGTT=chr17-31-AsnGTT=chr19-1-AsnGTT	0	13.4986	225.172	24.7955	42.0095	43.9784	10.8965	21.7753	0	166.784	57.7729	38.4734	17.6292	0	87.2332	37.1117	5.26469	42.6603	0	122.822	33.6123	64.3226	79.1183	57.3274	0	170.174	29.634	24.4182	43.1353	0	64.3003	49.1336	0	0	761.122	0	47.4363	25.3429	104.083	41.3672
chr12-6-TrpCCA	15.3402	13.4986	17.7767	2.15613	0	24.145	43.5858	14.5169	0	37.0631	41.2664	48.0917	0	16.4739	3.48933	6.18529	1.31617	28.4402	80.4124	0	25.2092	8.04033	102.854	9.55457	15.0171	45.0462	0	1.80875	12.3244	26.8251	8.24363	81.8894	9.10991	19.839	28.5421	5.85696	12.0916	0	23.3288	0
chr12-7-AspGTC	6.1361	4.49952	0	17.2491	0	2.58697	0	3.62922	0	74.1262	0	9.61834	0	2.99526	17.4466	37.1117	10.5294	417.123	8.93471	0	0	0	15.8237	0	1.66856	0	23.7072	0.904377	0	0	11.5411	0	2.27748	39.6781	28.5421	0	45.576	69.693	0	11.8192
chr12-8-AlaTGC	26.0784	1.49984	0	2.15613	0	92.2684	0	0	6.22417	18.5316	0	0	26.4438	1.49763	10.468	6.18529	7.89703	2.37002	0	0	0	0	102.854	57.3274	139.325	0	5.9268	0.904377	6.16219	0	23.0822	0	29.6072	33.0651	28.5421	5.85696	48.3664	12.6715	1.79453	5.90961
chr12-9-IleAAT	6.1361	1.49984	5.92557	14.0149	6.463	0	0	0	6.22417	18.5316	16.5066	9.61834	0	2.99526	10.468	6.18529	3.94852	2.37002	17.8694	9.44787	4.20154	24.121	7.91183	4.77728	4.17141	15.0154	17.7804	1.80875	0	26.8251	3.29745	0	1.13874	13.226	9.51402	0	5.58074	0	7.17811	5.90961
chr1-32-MetCAT=chr17-20-MetCAT=chr6-129-MetCAT=chr6-142-MetCAT=chr6-150-MetCAT=chr6-169-MetCAT=chr6-171-MetCAT=chr6-2-MetCAT	122.722	482.948	5.92557	170.334	48.4725	419.951	119.861	105.247	311.208	352.1	99.0393	201.985	141.034	247.109	153.531	637.085	165.838	97.1707	223.368	113.374	159.658	120.605	150.325	81.2138	174.365	215.221	94.8289	210.72	129.406	187.776	156.629	393.069	114.443	99.1952	532.785	234.278	195.326	57.0216	78.9592	260.023
chr13-3-GluTTC=chr15-11-GluTTC	297.601	469.45	811.804	306.171	58.167	287.153	392.272	257.675	323.657	870.983	330.131	384.734	273.253	594.56	170.977	569.046	319.83	253.592	661.169	283.436	205.875	393.976	601.299	128.987	413.804	490.503	219.292	299.349	320.434	295.076	387.451	278.424	173.088	343.877	399.589	327.99	508.777	183.736	170.48	596.87
chr13-4-GluCTC	0	0	11.8511	0	6.463	0	0	0	0	0	0	0	0	0	3.48933	0	0	0	0	0	0	4.02017	0	0	0	0	0	1.80875	0	0	1.64873	16.3779	1.13874	6.61301	9.51402	0	0	0	3.58905	0
chr1-34-LeuCAG=chr1-36-LeuCAG=chr1-38-LeuCAG=chr1-40-LeuCAG=chr1-42-LeuCAG=chr1-67-LeuCAG=chr6-7-LeuCAG	72.0992	176.981	225.172	126.134	145.417	174.189	76.2752	65.326	130.708	203.847	16.5066	96.1834	114.59	13.4787	17.4466	204.114	114.507	68.7305	125.086	500.737	12.6046	28.1412	166.148	138.541	69.2454	155.159	35.5608	77.7765	172.541	13.4126	8.24363	81.8894	34.7315	72.7431	237.851	105.425	2.79037	69.693	10.7672	171.379
chr13-5-GluTTC=chr2-20-GluTTC	10.7382	37.496	100.735	15.0929	38.778	12.9348	163.447	36.2922	62.2417	129.721	24.7598	28.855	26.4438	65.8958	352.422	49.4823	43.4337	4.74003	44.6736	37.7915	29.4108	76.3831	63.2946	14.3318	25.8628	70.0718	29.634	13.5657	49.2975	26.8251	42.8669	65.5115	6.26306	59.5171	104.654	17.5709	29.7639	6.33573	34.096	59.0961
chr1-35-GlyGCC=chr1-37-GlyGCC=chr1-39-GlyGCC=chr1-41-GlyGCC=chr21-2-GlyGCC	374.302	802.414	432.567	321.264	177.732	368.211	228.825	261.304	473.037	277.973	99.0393	211.604	202.736	537.65	198.892	321.635	275.08	123.241	321.65	718.038	726.866	594.984	1107.66	85.9911	588.169	485.498	278.56	410.587	505.299	362.139	664.436	131.023	313.723	588.558	332.991	327.99	767.351	215.415	148.946	827.345
chr14-10-IleAAT=chr17-9-IleAAT=chr6-11-IleAAT=chr6-154-IleAAT=chr6-158-IleAAT	0	0	0	0	0	0	43.5858	0	0	0	0	0	35.2584	0	0	0	0	0	0	0	0	0	0	0	0	0	0	0	0	0	0	0	0	0	0	0	0	0	0	0
chr14-12-LysTTT	1.53402	4.49952	11.8511	2.15613	0	8.62322	0	3.62922	0	0	0	19.2367	0	5.99053	3.48933	0	1.31617	14.2201	8.93471	0	0	8.04033	0	4.77728	3.33713	35.0359	11.8536	7.23502	6.16219	13.4126	6.5949	0	0.569369	13.226	9.51402	46.8557	0	0	0	5.90961
chr14-13-LysCTT=chr15-2-LysCTT	138.062	244.474	462.195	210.223	171.269	145.732	228.825	148.798	311.208	352.1	115.546	269.314	176.292	220.152	390.805	278.338	207.955	184.861	241.237	387.363	302.511	217.089	395.592	257.973	247.782	350.359	177.804	205.294	240.325	26.8251	191.252	0	69.4631	191.777	618.412	240.135	158.121	240.758	0	472.769
chr14-17-TyrGTA	10.7382	4.49952	5.92557	3.2342	12.926	25.0073	0	3.62922	6.22417	0	16.5066	9.61834	8.81461	4.49289	3.48933	61.8529	6.58086	28.4402	17.8694	0	4.20154	4.02017	15.8237	14.3318	4.17141	10.0103	5.9268	4.52189	0	0	3.29745	0	0.569369	6.61301	0	5.85696	0	6.33573	7.17811	11.8192
chr14-18-TyrGTA	26.0784	100.489	41.479	7.54646	16.1575	6.03625	0	10.8877	136.932	18.5316	90.786	153.894	26.4438	16.4739	24.4253	12.3706	18.4264	26.0702	71.4777	0	58.8216	32.1613	87.0301	90.7684	32.537	35.0359	41.4876	12.6613	6.16219	160.951	4.94618	0	7.4018	92.5822	304.449	17.5709	13.9518	107.707	5.38358	112.283
chr14-1-LeuAAG=chr16-16-LeuAAG=chr5-7-LeuAAG=chr6-98-LeuAAG	13.8062	22.4976	82.958	72.2304	6.463	11.2102	141.654	7.25845	74.69	129.721	33.0131	86.5651	202.736	107.829	10.468	61.8529	68.441	23.7002	35.7389	198.405	16.8062	52.2621	47.471	42.9955	20.0228	15.0154	23.7072	27.1313	18.4866	67.0628	6.5949	196.534	11.3874	72.7431	523.271	40.9987	9.30123	19.0072	0	76.8249
chr14-20-ThrTGT	13.8062	0	0	1.07807	58.167	1.72464	43.5858	14.5169	24.8967	0	66.0262	0	0	37.4408	0	86.594	0	0	107.217	0	33.6123	48.242	0	0	22.5256	0	59.268	15.3744	0	0	0	0	0	0	38.0561	0	13.9518	31.6787	0	23.6384
chr14-21-ThrTGT	0	10.4989	0	2.15613	54.9355	4.31161	0	14.5169	43.5692	0	0	19.2367	8.81461	7.48816	10.468	12.3706	5.26469	9.48007	8.93471	9.44787	12.6046	12.0605	7.91183	0	3.33713	20.0205	0	5.42626	12.3244	0	0	0	1.13874	6.61301	38.0561	11.7139	3.72049	25.3429	1.79453	0
chr14-2-LeuTAG	42.9527	2.99968	118.511	9.70259	25.852	2.58697	207.033	3.62922	6.22417	37.0631	8.25328	28.855	0	8.98579	0	12.3706	3.94852	2.37002	17.8694	0	63.0231	0	15.8237	0	0	10.0103	53.3412	8.1394	0	0	4.94618	0	2.27748	0	9.51402	11.7139	0.930123	12.6715	26.9179	0
chr1-43-GlyGCC	1.53402	1.49984	11.8511	0	3.2315	0.862322	0	0	0	0	16.5066	9.61834	0	0	10.468	12.3706	0	2.37002	0	9.44787	0	0	0	0	3.33713	0	0	1.80875	0	0	3.29745	0	0.569369	0	9.51402	5.85696	4.65061	0	0	0
chr14-3-ProTGG	158.005	683.927	367.386	149.851	155.112	180.225	272.411	101.618	348.554	463.289	272.358	327.024	440.731	217.157	237.274	408.229	164.522	324.692	402.062	18.8957	159.658	265.331	292.738	214.978	145.999	260.267	225.219	161.884	406.704	308.489	171.467	229.29	68.8937	251.294	1398.56	374.846	131.147	164.729	283.535	319.119
chr1-44-AspGTC	13.8062	0	5.92557	1.07807	0	0	0	0	6.22417	0	0	0	0	0	0	12.3706	1.31617	0	8.93471	0	8.40308	0	0	0	0	0	0	1.80875	0	0	0	16.3779	0	0	9.51402	0	0.930123	0	0	5.90961
chr14-4-ThrTGT	0	0	17.7767	1.07807	0	0	0	0	0	0	0	0	132.219	0	0	0	3.94852	0	0	0	0	0	0	0	0	55.0564	0	0	0	0	0	0	0	0	0	70.2835	0	0	25.1234	0
chr1-46-AspGTC	0	5.99936	41.479	2.15613	0	0	0	0	6.22417	0	0	0	8.81461	0	3.48933	0	0	2.37002	0	0	0	0	0	0	1.66856	0	0	0	0	0	0	0	0	0	0	0	0	0	0	5.90961
chr14-6-ProTGG=chr16-28-ProTGG=chr16-3-ProTGG=chr16-8-ProTGG=chr5-14-ProTGG	0	83.991	213.321	58.2156	0	0	0	0	217.846	0	16.5066	48.0917	96.9607	0	76.7653	0	1.31617	0	0	0	58.8216	44.2218	87.0301	0	1.66856	155.159	100.756	50.6451	123.244	0	0	81.8894	0	0	76.1122	5.85696	0.930123	0	0	124.102
chr14-7-ArgACG=chr6-6-ArgACG=chr6-8-ArgACG	23.0104	37.496	29.6279	65.762	19.389	110.377	10.8965	83.4722	87.1384	55.5947	24.7598	144.275	193.921	70.3887	55.8293	37.1117	100.029	16.5901	89.3471	47.2393	16.8062	88.4436	63.2946	42.9955	186.879	35.0359	23.7072	59.6889	80.1085	80.4753	14.8385	0	32.4541	52.9041	66.5982	64.4266	107.894	101.372	32.3015	29.548
chr1-47-AsnGTT	0	16.4982	0	1.07807	0	0	0	0	62.2417	0	0	0	96.9607	0	0	0	1.31617	0	0	0	0	0	0	0	1.66856	0	0	0	0	0	0	0	0	0	0	17.5709	0	0	0	70.9153
chr1-48-AspGTC	4.60207	1.49984	0	1.07807	3.2315	0	0	0	0	0	8.25328	0	0	1.49763	0	0	0	2.37002	8.93471	9.44787	0	0	0	0	0	0	5.9268	0	0	0	1.64873	0	0	0	19.028	0	0	0	0	0
chr14-9-AlaAGC	0	1.49984	0	2.15613	9.69449	0	0	0	6.22417	0	0	9.61834	0	0	0	6.18529	3.94852	0	0	0	4.20154	0	0	0	2.50285	0	0	12.6613	0	0	0	0	2.27748	0	0	5.85696	0	12.6715	0	0
chr1-49-GluTTC	12.2722	7.4992	17.7767	4.31226	0	1.72464	0	7.25845	56.0175	18.5316	24.7598	28.855	44.0731	7.48816	27.9146	0	2.63234	11.8501	35.7389	18.8957	4.20154	12.0605	15.8237	0	12.5142	25.0257	29.634	12.6613	18.4866	0	8.24363	16.3779	5.69369	26.4521	38.0561	0	2.79037	19.0072	19.7398	23.6384
chr15-10-SerGCT=chr17-7-SerGCT=chr6-123-SerGCT	1.53402	0	5.92557	3.2342	3.2315	0.862322	0	7.25845	6.22417	37.0631	24.7598	57.7101	8.81461	0	10.468	74.2234	15.7941	0	71.4777	0	37.8139	0	63.2946	23.8864	23.3599	0	5.9268	16.2788	0	187.776	0	16.3779	3.98559	0	19.028	11.7139	10.2313	6.33573	17.9453	11.8192
chr1-51-LysCTT	0	2.99968	0	0	0	0	0	0	6.22417	0	0	9.61834	8.81461	5.99053	59.3186	12.3706	0	0	0	0	0	0	0	0	0.834282	5.00513	5.9268	0	6.16219	13.4126	0	0	0.569369	0	0	0	2.79037	0	0	0
chr1-52-ProCGG=chr16-6-ProCGG=chr17-37-ProCGG	4.60207	28.497	0	11.8587	0	83.6452	217.929	39.9215	24.8967	296.505	24.7598	9.61834	0	128.796	3.48933	6.18529	121.088	33.1802	276.976	387.363	4.20154	8.04033	7.91183	9.55457	45.8855	5.00513	5.9268	8.1394	24.6488	295.076	51.1105	0	28.4685	6.61301	9.51402	187.423	53.017	152.058	82.5482	5.90961
chr15-3-CysGCA	0	0	0	1.07807	0	0	0	3.62922	0	37.0631	0	0	17.6292	0	3.48933	0	11.8455	0	0	9.44787	8.40308	0	7.91183	9.55457	6.67426	0	0	6.33064	0	0	3.29745	0	0	6.61301	9.51402	0	0.930123	0	0	0
chr15-4-ArgTCG	29.1465	23.9974	71.1069	34.4981	19.389	17.2464	98.0681	29.0338	0	0	74.2795	48.0917	79.3315	26.9574	62.8079	105.15	28.9558	9.48007	53.6083	56.6872	21.0077	36.1815	39.5592	19.1091	13.3485	20.0205	11.8536	19.8963	55.4597	134.126	0	0	7.97117	132.26	66.5982	81.9975	30.694	38.0144	19.7398	76.8249
chr1-54-LysTTT=chr1-62-LysTTT=chr11-14-LysTTT=chr17-2-LysTTT=chr6-76-LysTTT	10.7382	2.99968	11.8511	14.0149	0	726.937	315.997	14.5169	585.072	1111.89	231.092	557.864	17.6292	660.455	3.48933	420.599	2.63234	9.48007	777.32	727.486	25.2092	4.02017	7.91183	0	5.00569	1046.07	5.9268	767.816	12.3244	643.803	0	0	1.13874	998.565	0	17.5709	1.86025	196.408	0	5.90961
chr1-55-LysTTT	0	0	0	0	0	0	0	0	0	0	0	9.61834	0	0	3.48933	0	1.31617	0	0	0	0	0	0	0	0.834282	0	0	0	0	0	0	0	0	0	38.0561	0	1.86025	0	0	5.90961
chr15-6-LysCTT	1.53402	2.99968	5.92557	0	3.2315	0.862322	0	0	0	0	0	0	17.6292	7.48816	3.48933	0	0	0	0	0	0	0	0	0	5.83998	0	0	1.80875	6.16219	0	3.29745	16.3779	0.569369	6.61301	0	0	0	0	0	5.90961
chr1-56-ThrTGT	53.6909	131.986	82.958	20.4833	42.0095	101.754	185.24	32.663	18.6725	37.0631	57.7729	134.657	88.1461	50.9195	66.2973	247.411	60.5439	35.5502	151.89	18.8957	67.2246	40.2017	39.5592	57.3274	22.5256	190.195	71.1216	54.2626	49.2975	80.4753	21.4334	65.5115	14.8036	39.6781	399.589	70.2835	18.6025	6.33573	43.0686	70.9153
chr15-7-GlnCTG=chr17-3-GlnCTG=chr6-1-GlnCTG=chr6-49-GlnCTG=chr6-99-GlnCTG	15.3402	95.9897	82.958	143.383	0	68.9857	0	32.663	43.5692	148.252	41.2664	19.2367	8.81461	10.4834	13.9573	86.594	100.029	7.11005	151.89	94.4787	109.24	16.0807	7.91183	33.441	76.754	55.0564	47.4144	3.61751	24.6488	26.8251	80.7876	16.3779	12.5261	46.2911	0	17.5709	53.017	0	0	65.0057
chr1-58-LeuCAA	0	0	0	0	0	0	0	0	0	0	0	0	0	25.4597	0	0	0	0	71.4777	0	0	0	0	0	4.17141	0	0	0	0	0	13.1898	0	2.27748	0	0	58.5696	0	0	0	0
chr1-59-GluCTC	0	1.49984	0	2914.01	0	0	0	2159.39	4039.49	0	0	3174.05	3816.73	4474.92	0	3568.91	1.31617	0	0	0	0	0	0	0	3648.32	4719.84	0	0	0	0	0	0	0.569369	0	2036	0	5455.17	0	0	0
chr1-5-GluTTC	26.0784	49.4947	71.1069	23.7175	12.926	11.2102	0	7.25845	18.6725	0	16.5066	19.2367	35.2584	0	31.404	37.1117	23.6911	23.7002	80.4124	75.5829	8.40308	44.2218	23.7355	23.8864	31.7027	45.0462	11.8536	19.8963	6.16219	26.8251	19.7847	0	0	59.5171	47.5701	29.2848	35.3447	0	78.9592	0
chr16-10-LysCTT	6.1361	0	29.6279	1.07807	3.2315	0.862322	0	0	18.6725	0	0	0	8.81461	2.99526	3.48933	18.5559	0	0	0	0	0	0	0	0	3.33713	5.00513	0	1.80875	0	0	0	0	0	0	38.0561	5.85696	0	0	5.38358	0
chr16-11-ProAGG	0	2.99968	0	12.9368	0	1.72464	0	0	0	0	132.052	0	0	8.98579	0	129.891	0	0	0	0	0	0	7.91183	42.9955	0.834282	0	0	0.904377	0	0	0	0	0	79.3562	9.51402	0	0	0	0	0
chr16-13-LysCTT	0	5.99936	11.8511	7.54646	3.2315	6.03625	10.8965	0	0	18.5316	0	9.61834	0	0	6.97866	0	1.31617	4.74003	8.93471	18.8957	12.6046	0	15.8237	4.77728	4.17141	20.0205	0	3.61751	18.4866	0	0	32.7557	0	0	0	11.7139	5.58074	6.33573	3.58905	17.7288
chr16-15-ThrCGT	13.8062	5.99936	11.8511	2.15613	45.241	2.58697	0	14.5169	37.345	55.5947	0	0	17.6292	4.49289	6.97866	37.1117	5.26469	0	26.8041	0	4.20154	20.1008	0	9.55457	14.1828	0	11.8536	3.61751	43.1353	0	0	0	1.13874	13.226	9.51402	5.85696	14.882	0	0	17.7288
chr16-17-LeuCAG=chr16-26-LeuCAG	1.53402	2.99968	0	4.31226	16.1575	2.58697	0	0	0	0	41.2664	0	8.81461	110.825	136.084	0	7.89703	11.8501	0	0	84.0308	0	0	9.55457	2.50285	10.0103	0	0.904377	0	0	70.8952	16.3779	1.13874	0	0	0	71.6194	0	77.1646	0
chr16-18-GlyGCC	4.60207	5.99936	5.92557	6.4684	0	6.03625	0	0	12.4483	0	8.25328	0	0	2.99526	3.48933	6.18529	0	0	0	9.44787	0	4.02017	23.7355	0	0	10.0103	0	4.52189	6.16219	0	1.64873	0	2.27748	0	9.51402	5.85696	5.58074	0	7.17811	17.7288
chr16-1-ArgCCG=chr6-114-ArgCCG=chr6-73-ArgCCG	0	0	41.479	8.62453	3.2315	0	0	7.25845	62.2417	37.0631	0	48.0917	0	0	13.9573	12.3706	0	4.74003	17.8694	56.6872	8.40308	16.0807	23.7355	4.77728	11.68	0	5.9268	0	55.4597	26.8251	18.136	16.3779	4.55496	0	0	40.9987	11.1615	0	10.7672	88.6441
chr16-22-MetCAT	6.1361	8.99904	88.8836	7.54646	0	4.31161	21.7929	3.62922	0	0	49.5197	125.038	17.6292	1.49763	66.2973	0	1.31617	2.37002	17.8694	0	42.0154	0	7.91183	9.55457	42.5484	5.00513	5.9268	2.71313	12.3244	0	3.29745	0	0.569369	33.0651	19.028	17.5709	0.930123	50.6858	17.9453	29.548
chr16-23-LysTTT	0	293.969	0	0	184.195	0	0	65.326	0	0	338.384	0	0	0	0	0	0	182.491	0	188.957	0	0	0	0	0	0	0	0	0	0	90.6799	0	0	0	0	0	0	145.722	0	0
chr16-25-GlyGCC	1.53402	1.49984	0	0	0	1.72464	10.8965	7.25845	6.22417	18.5316	0	9.61834	8.81461	8.98579	10.468	6.18529	1.31617	7.11005	0	13519.9	4.20154	4.02017	7.91183	9.55457	2.50285	0	0	0	0	0	1.64873	0	3.41622	6.61301	9.51402	5.85696	0	0	1.79453	0
chr16-27-LeuTAG	9.20415	58.4937	23.7023	7.54646	61.3985	54.3263	32.6894	36.2922	136.932	185.316	90.786	105.802	26.4438	26.9574	132.595	160.817	52.6469	40.2903	98.2819	56.6872	63.0231	12.0605	102.854	76.4365	70.0797	70.0718	82.9753	9.94815	110.919	0	26.3796	0	23.3441	13.226	513.757	81.9975	32.5543	57.0216	181.247	159.559
chr16-2-ArgCCT	4.60207	20.9978	11.8511	0	0	0	0	3.62922	6.22417	0	0	19.2367	26.4438	19.4692	3.48933	0	3.94852	14.2201	0	0	37.8139	28.1412	7.91183	4.77728	4.17141	0	11.8536	1.80875	0	13.4126	0	0	1.70811	0	0	0	0.930123	0	0	0
chr16-31-ProTGG	1.53402	0	11.8511	4.31226	0	0	0	0	6.22417	18.5316	0	0	0	0	0	0	3.94852	0	8.93471	18.8957	0	0	0	0	0	10.0103	0	0	0	0	0	0	0	0	0	11.7139	0.930123	0	5.38358	29.548
chr16-32-LysCTT	0	1.49984	0	1.07807	0	2.58697	0	0	0	0	0	0	0	0	0	0	1.31617	2.37002	8.93471	85.0308	0	0	0	0	3.33713	0	0	1.80875	0	0	0	0	0.569369	0	0	0	1.86025	0	0	5.90961
chr16-33-ProAGG	0	0	11.8511	0	12.926	0.862322	0	0	6.22417	0	0	9.61834	0	0	3.48933	0	0	0	0	9.44787	0	0	0	0	0.834282	0	0	0	0	0	1.64873	0	0	0	9.51402	0	0	0	0	0
chr16-34-GlyCCC=chr2-27-GlyCCC	409.585	1070.89	1214.74	625.278	336.076	626.046	457.651	388.327	877.608	2260.85	462.183	769.468	934.349	5024.55	687.398	538.12	798.917	445.563	732.647	1152.64	424.355	836.194	1701.04	372.628	1184.68	795.816	563.046	794.948	961.301	791.341	741.927	474.958	298.919	1018.4	1293.91	620.838	918.031	468.844	260.206	655.966
chr16-4-ProAGG	3.06805	0	0	3.2342	0	0	0	3.62922	0	0	8.25328	0	0	5.99053	0	6.18529	3.94852	0	0	0	0	4.02017	7.91183	0	0.834282	0	0	0	0	0	0	0	3.41622	0	9.51402	5.85696	4.65061	0	8.97263	0
chr16-5-LysCTT	0	0	0	0	0	0	0	0	0	0	0	0	8.81461	0	0	0	0	0	0	0	0	0	0	0	0	0	0	0	0	0	3.29745	16.3779	0.569369	26.4521	28.5421	0	0	0	0	0
chr1-65-ProAGG=chr11-9-ProAGG=chr14-22-ProAGG=chr14-23-ProAGG=chr16-29-ProAGG=chr16-9-ProAGG=chr6-12-ProAGG=chr7-2-ProAGG	1.53402	0	0	0	51.704	0	0	0	0	0	0	0	0	0	0	0	0	0	0	0	0	0	0	0	0	0	0	0	0	0	0	0	0	0	0	0	0	0	0	11.8192
chr1-66-LeuCAA	0	0	0	3.2342	3.2315	1.72464	43.5858	0	6.22417	0	107.293	0	0	0	0	0	0	2.37002	26.8041	0	0	0	15.8237	14.3318	4.17141	0	0	0	0	0	1.64873	32.7557	0.569369	0	0	0	0	0	10.7672	5.90961
chr1-68-GlyGCC=chr16-19-GlyGCC=chr16-24-GlyGCC=chr17-5-GlyGCC=chr2-19-GlyGCC=chr6-128-GlyGCC	6220.47	17674.1	8218.77	6227.99	4036.14	9190.62	2658.73	3629.22	8222.13	6022.76	2401.7	5905.66	8373.88	12729.9	5436.38	6704.85	9084.22	443.193	8800.69	170.062	7785.45	7791.08	25602.7	363.074	13255.1	8984.21	6703.22	10102.8	11356.9	7376.91	14906.1	3635.89	4482.08	17167.4	5755.98	4023.73	17951.4	4416	2128.31	10720
chr1-69-AspGTC=chr1-72-AspGTC=chr1-75-AspGTC=chr1-78-AspGTC=chr1-81-AspGTC=chr12-10-AspGTC=chr12-12-AspGTC=chr12-4-AspGTC=chr17-38-AspGTC=chr6-45-AspGTC=chr6-48-AspGTC	314.475	455.951	924.39	321.264	445.947	225.066	980.681	290.338	466.813	1167.49	784.061	721.376	493.618	476.247	547.825	890.681	254.021	410.013	982.819	803.069	428.557	482.42	538.004	439.51	389.61	480.493	254.853	221.572	887.355	469.439	394.045	605.981	121.845	489.363	1246.34	550.554	260.434	209.079	511.44	667.786
chr17-10-GlyTCC	7.67012	25.4973	426.641	15.0929	0	0.862322	10.8965	18.1461	242.743	0	0	9.61834	176.292	35.9432	13.9573	55.6676	107.926	23.7002	26.8041	9.44787	12.6046	156.786	71.2065	9.55457	12.5142	205.21	130.39	14.47	258.812	147.538	23.0822	49.1336	47.2577	39.6781	28.5421	181.566	30.694	25.3429	170.48	236.384
chr17-12-TrpCCA	26.0784	196.479	29.6279	20.4833	6.463	14.6595	0	10.8877	12.4483	92.6578	24.7598	0	44.0731	20.9668	20.936	49.4823	28.9558	2.37002	17.8694	75.5829	21.0077	32.1613	55.3828	4.77728	11.68	95.0975	5.9268	18.9919	49.2975	0	13.1898	0	7.4018	13.226	199.794	58.5696	38.135	38.0144	26.9179	41.3672
chr17-13-GlyCCC	21.4763	26.9971	53.3302	9.70259	22.6205	8.62322	87.1716	32.663	43.5692	92.6578	49.5197	57.7101	8.81461	23.9621	48.8506	43.297	19.7426	35.5502	26.8041	28.3436	21.0077	52.2621	39.5592	23.8864	13.3485	30.0308	5.9268	9.94815	18.4866	0	80.7876	32.7557	6.83243	52.9041	95.1402	76.1405	9.30123	6.33573	105.877	41.3672
chr17-14-ThrCGT	21.4763	19.4979	17.7767	15.0929	45.241	10.3479	65.3787	3.62922	18.6725	37.0631	33.0131	57.7101	17.6292	53.9147	17.4466	24.7411	11.8455	11.8501	17.8694	56.6872	16.8062	8.04033	39.5592	19.1091	19.1885	30.0308	5.9268	16.2788	6.16219	53.6502	19.7847	163.779	4.55496	13.226	66.5982	5.85696	14.882	12.6715	16.1507	23.6384
chr17-15-CysGCA=chr17-26-CysGCA=chr17-27-CysGCA=chr4-3-CysGCA	13.8062	29.9968	23.7023	23.7175	0	8.62322	0	18.1461	0	0	0	9.61834	17.6292	0	20.936	18.5559	0	0	17.8694	9.44787	0	20.1008	0	0	0	5.00513	11.8536	0	12.3244	26.8251	0	0	0	19.839	38.0561	35.1418	12.0916	6.33573	5.38358	53.1865
chr17-16-GlnTTG	0	304.467	0	16.171	0	3.44929	21.7929	0	0	0	148.559	0	0	83.8674	13.9573	111.335	0	9.48007	0	9.44787	0	0	0	0	0	90.0923	0	0	0	0	21.4334	196.534	31.3153	0	694.524	46.8557	85.5713	0	0	100.463
chr17-17-SupTTA	0	10.4989	5.92557	0	6.463	0.862322	0	0	0	0	0	0	8.81461	2.99526	6.97866	0	0	21.3301	0	9.44787	0	0	7.91183	19.1091	2.50285	0	0	20.8007	12.3244	0	0	16.3779	1.13874	13.226	0	0	0.930123	6.33573	0	17.7288
chr17-18-ArgCCT	3.06805	1.49984	0	20.4833	0	0	0	0	0	0	0	9.61834	0	0	27.9146	12.3706	15.7941	0	0	0	0	8.04033	0	0	0	0	0	0	12.3244	0	0	0	0	0	9.51402	17.5709	0	0	14.3562	0
chr17-19-ArgTCG	24.5444	17.9981	0	0	0	6.89857	32.6894	0	0	0	33.0131	0	17.6292	20.9668	0	0	25.0073	0	0	0	0	0	0	0	0	55.0564	23.7072	8.1394	0	0	0	0	0	33.0651	47.5701	0	0	0	0	0
chr17-1-Undet???	0	0	5.92557	0	0	0	0	0	0	0	0	0	8.81461	0	0	0	0	0	0	0	0	0	15.8237	0	0.834282	0	0	0.904377	0	0	0	0	0	0	28.5421	5.85696	0	0	0	0
chr17-21-ArgCCT	0	0	0	0	3.2315	4.31161	10.8965	14.5169	6.22417	111.189	0	0	0	5.99053	0	0	0	0	8.93471	9.44787	4.20154	0	15.8237	4.77728	4.17141	5.00513	0	2.71313	0	0	9.89235	81.8894	1.70811	6.61301	0	0	6.51086	0	0	53.1865
chr17-23-ArgCCG=chr17_random-1-ArgCCG	33.7485	76.4918	106.66	39.8884	35.5465	7.7609	32.6894	72.5845	6.22417	18.5316	8.25328	86.5651	0	70.3887	24.4253	12.3706	73.7056	40.2903	62.543	0	29.4108	100.504	15.8237	4.77728	43.3827	65.0667	41.4876	45.2189	36.9731	0	32.9745	0	18.2198	26.4521	133.196	17.5709	39.0652	25.3429	19.7398	53.1865
chr17-28-CysGCA	1.53402	1.49984	0	1.07807	12.926	0	196.136	0	6.22417	0	24.7598	0	0	16.4739	0	6.18529	21.0588	7.11005	0	0	4.20154	0	23.7355	0	24.1942	0	0	52.4539	6.16219	0	24.7309	0	3.98559	0	0	0	0.930123	0	0	0
chr17-30-CysGCA	7.67012	17.9981	118.511	1.07807	6.463	2.58697	32.6894	0	0	0	0	0	8.81461	1.49763	0	6.18529	0	2.37002	35.7389	0	0	4.02017	0	0	6.67426	0	0	5.42626	36.9731	13.4126	0	0	2.84685	26.4521	133.196	0	0	0	0	11.8192
chr17-34-IleAAT	58.2929	97.4896	11.8511	97.0259	84.0189	4.31161	0	3.62922	192.949	0	222.838	182.749	220.365	28.455	174.466	18.5559	1.31617	97.1707	35.7389	0	84.0308	20.1008	166.148	9.55457	80.9254	0	112.609	56.9758	0	254.839	3.29745	196.534	46.1189	257.908	19.028	169.852	48.3664	44.3501	102.288	47.2769
chr17-35-SerAGA=chr6-44-SerAGA=chr6-46-SerAGA=chr6-47-SerAGA=chr6-5-SerAGA=chr8-11-SerAGA	3.06805	0	0	0	0	0	0	0	0	0	74.2795	0	0	0	3.48933	204.114	0	0	0	0	4.20154	0	0	0	0.834282	0	71.1216	0	55.4597	0	4.94618	16.3779	0.569369	0	0	17.5709	6.51086	0	168.686	0
chr17-36-ThrAGT=chr17-8-ThrAGT=chr19-4-ThrAGT	4.60207	0	5.92557	2.15613	0	0.862322	10.8965	7.25845	0	0	33.0131	0	0	1.49763	0	6.18529	6.58086	0	0	9.44787	0	0	0	9.55457	0	0	0	0.904377	18.4866	0	0	0	1.70811	0	0	0	3.72049	0	0	0
chr17-39-TrpCCA	0	4.49952	23.7023	2.15613	25.852	0	0	0	0	18.5316	0	0	0	4.49289	17.4466	37.1117	1.31617	0	17.8694	0	0	0	7.91183	33.441	1.66856	0	0	0.904377	6.16219	0	0	0	1.70811	0	38.0561	0	0	19.0072	0	0
chr17-41-SerCGA	33.7485	26.9971	5.92557	6.4684	19.389	19.8334	21.7929	14.5169	6.22417	0	74.2795	115.42	0	23.9621	59.3186	18.5559	9.21321	7.11005	26.8041	0	8.40308	4.02017	7.91183	9.55457	14.1828	10.0103	59.268	3.61751	55.4597	93.8879	6.5949	16.3779	3.41622	52.9041	133.196	87.8544	3.72049	38.0144	19.7398	35.4576
chr17-42-LeuTAG	4.60207	1.49984	29.6279	2.15613	0	0	0	25.4046	0	0	0	0	0	5.99053	0	6.18529	5.26469	9.48007	0	0	42.0154	4.02017	0	0	0	0	5.9268	3.61751	0	0	6.5949	0	0	39.6781	0	0	3.72049	0	0	0
chr17-4-ArgTCT	1.53402	1.49984	11.8511	6.4684	0	0.862322	0	0	0	0	8.25328	0	17.6292	0	48.8506	18.5559	7.89703	9.48007	0	28.3436	4.20154	0	0	4.77728	4.17141	0	17.7804	3.61751	12.3244	13.4126	1.64873	32.7557	3.98559	13.226	19.028	40.9987	2.79037	0	5.38358	0
chr17-6-TrpCCA=chr6-168-TrpCCA=chr6-170-TrpCCA	0	19.4979	0	14.0149	9.69449	0.862322	0	0	6.22417	74.1262	0	0	26.4438	1.49763	6.97866	24.7411	35.5366	14.2201	0	9.44787	12.6046	0	23.7355	0	0.834282	5.00513	5.9268	18.9919	0	13.4126	0	0	1.13874	6.61301	0	5.85696	0	6.33573	0	35.4576
chr18-2-GlyTCC	0	44.9952	0	1.07807	0	0	0	0	0	0	0	0	0	2.99526	0	0	0	0	0	0	0	0	0	0	0	0	0	0	0	0	0	0	0	6.61301	0	0	0	0	0	0
chr1-82-GlyTCC	3.06805	1.49984	0	2.15613	0	1.72464	54.4823	7.25845	0	0	16.5066	19.2367	0	5.99053	3.48933	6.18529	0	0	8.93471	0	0	0	0	4.77728	3.33713	15.0154	0	0.904377	0	0	0	16.3779	1.13874	6.61301	9.51402	0	0.930123	0	0	0
chr18-3-GlyTCC	0	0	0	0	6.463	0	0	0	6.22417	0	0	0	0	0	6.97866	6.18529	0	2.37002	8.93471	0	0	0	0	0	9.17711	0	0	0.904377	0	0	0	0	0	0	0	5.85696	1.86025	0	1.79453	0
chr18-4-LysCTT	0	0	5.92557	2.15613	0	2.58697	0	0	0	0	0	0	0	0	3.48933	0	0	0	0	28.3436	0	0	0	9.55457	0	0	0	0	0	0	0	0	0.569369	0	0	11.7139	0	0	0	0
chr1-85-ValCAC=chr5-10-ValCAC=chr5-18-ValCAC=chr5-2-ValCAC=chr5-6-ValCAC=chr6-9-ValCAC	101.246	581.938	533.302	139.071	77.556	114.689	98.0681	170.574	354.778	481.821	107.293	240.459	713.983	371.413	6.97866	525.749	221.117	92.4306	35.7389	236.197	340.325	377.896	807.007	143.318	176.868	280.287	142.243	96.7684	221.839	134.126	224.227	196.534	55.7982	132.26	171.252	99.5683	239.972	38.0144	226.11	147.74
chr1-86-ArgTCT	1.53402	13.4986	29.6279	7.54646	35.5465	9.48554	163.447	25.4046	6.22417	37.0631	16.5066	0	17.6292	13.4787	55.8293	37.1117	31.5881	4.74003	0	18.8957	4.20154	16.0807	0	14.3318	9.17711	30.0308	0	7.23502	6.16219	0	6.5949	16.3779	3.41622	0	285.421	5.85696	0	6.33573	14.3562	41.3672
chr1-89-AsnGTT	23.0104	1.49984	0	29.1078	0	0	0	0	80.9142	0	66.0262	76.9468	0	2.99526	10.468	49.4823	2.63234	11.8501	116.151	18.8957	0	0	110.766	28.6637	8.34282	0	35.5608	6.33064	80.1085	26.8251	28.0283	0	0.569369	52.9041	66.5982	0	8.3711	44.3501	0	0
chr1-8-LysCTT	7.67012	0	0	5.39033	3.2315	0.862322	0	14.5169	18.6725	18.5316	8.25328	9.61834	0	1.49763	3.48933	0	0	14.2201	0	0	4.20154	0	0	9.55457	5.00569	0	5.9268	3.61751	30.8109	13.4126	3.29745	0	4.55496	0	0	11.7139	4.65061	0	1.79453	5.90961
chr1-90-ValCAC	214.763	733.422	580.706	490.52	245.594	395.806	653.787	381.069	616.193	222.379	140.306	19.2367	35.2584	510.692	59.3186	494.823	461.976	300.992	80.4124	330.675	642.836	522.621	15.8237	281.86	583.163	525.539	296.34	539.913	881.193	643.803	532.538	458.58	197.571	575.332	561.327	286.991	725.496	95.036	287.124	785.978
chr19-10-IleTAT	3.06805	0	0	0	0	0	0	0	6.22417	0	0	0	0	0	0	0	1.31617	0	0	0	0	12.0605	0	0	0	10.0103	0	1.80875	0	0	0	0	0	0	0	5.85696	0	0	3.58905	0
chr19-13-ValCAC	161.073	443.952	444.418	334.2	287.603	419.951	337.79	388.327	205.398	444.757	297.118	442.444	361.399	239.621	279.146	507.193	363.264	251.222	464.605	170.062	210.077	333.674	450.974	253.196	376.261	575.59	320.047	424.153	338.92	268.251	331.394	327.557	136.079	363.716	627.926	357.275	368.329	209.079	211.754	685.514
chr1-91-GlyCCC	1.53402	13.4986	0	1.07807	0	0.862322	0	0	24.8967	0	0	0	0	16.4739	0	0	0	7.11005	26.8041	28.3436	0	0	0	9.55457	17.5199	0	0	0	0	26.8251	18.136	0	0	33.0651	0	5.85696	11.1615	6.33573	0	11.8192
chr19-2-GlyTCC	141.13	197.979	130.363	147.695	213.279	142.283	228.825	181.461	31.1208	611.541	214.585	615.574	26.4438	224.645	150.041	309.264	28.9558	156.421	178.694	179.509	138.651	28.1412	213.619	157.65	144.331	50.0513	17.7804	109.43	43.1353	40.2377	179.711	376.691	15.373	271.134	704.038	40.9987	190.675	95.036	0	11.8192
chr1-92-PheGAA	0	0	17.7767	0	0	1.72464	10.8965	3.62922	0	0	0	9.61834	0	0	3.48933	6.18529	0	0	8.93471	9.44787	8.40308	0	0	0	0.834282	0	11.8536	0	0	0	0	16.3779	0	0	0	0	6.51086	0	0	0
chr1-93-AsnGTT	7.67012	0	0	1.07807	0	0	0	0	0	0	0	0	0	5.99053	3.48933	0	1.31617	2.37002	0	0	0	0	0	0	0.834282	10.0103	0	0	18.4866	13.4126	0	0	0	6.61301	0	11.7139	0	0	1.79453	5.90961
chr19-3-LysTTT	0	0	0	0	0	0	0	0	0	0	0	0	0	1.49763	0	0	0	0	0	0	0	0	0	4.77728	0	5.00513	5.9268	0	0	26.8251	0	0	0	0	0	0	0	6.33573	1.79453	5.90961
chr19-5-LysCTT	7.67012	5.99936	11.8511	2.15613	12.926	2.58697	10.8965	0	0	0	0	9.61834	8.81461	8.98579	0	6.18529	0	11.8501	0	9.44787	4.20154	8.04033	15.8237	4.77728	6.67426	5.00513	0	0.904377	0	0	3.29745	0	0	0	47.5701	11.7139	1.86025	25.3429	0	23.6384
chr19-6-LysCTT	0	7.4992	0	7.54646	0	2.58697	0	3.62922	0	111.189	8.25328	0	114.59	1.49763	3.48933	6.18529	0	0	0	0	12.6046	8.04033	0	0	0	0	5.9268	8.1394	6.16219	0	0	16.3779	0	0	9.51402	0	2.79037	6.33573	0	0
chr19-7-LysTTT	7.67012	17.9981	0	5.39033	19.389	2.58697	0	0	0	0	16.5066	0	8.81461	4.49289	24.4253	24.7411	3.94852	4.74003	8.93471	9.44787	16.8062	0	7.91183	4.77728	1.66856	25.0257	11.8536	1.80875	24.6488	26.8251	6.5949	0	1.70811	26.4521	38.0561	0	0	19.0072	21.5343	41.3672
chr19-8-SeC(e)TCA	23.0104	53.9942	82.958	51.7472	48.4725	43.1161	54.4823	10.8877	56.0175	259.442	0	57.7101	44.0731	64.3982	17.4466	74.2234	48.6984	14.2201	53.6083	37.7915	25.2092	48.242	55.3828	19.1091	40.0456	45.0462	23.7072	47.0276	24.6488	26.8251	34.6232	0	22.2054	26.4521	19.028	0	56.7375	0	53.8358	130.011
chr1-98-ValCAC	1.53402	1.49984	0	0	0	0	479.444	0	0	0	0	0	0	0	526.889	0	0	0	759.451	0	0	0	0	0	0	0	0	0	0	0	0	0	0	0	0	5.85696	0	0	0	0
chr19-9-LysTTT	0	0	0	2.15613	0	0	0	0	0	0	0	0	0	0	3.48933	0	1.31617	0	0	0	63.0231	0	0	0	0	0	0	0.904377	0	0	0	0	0.569369	0	0	0	0	0	0	0
chr1-99-ValCAC	4.60207	0	0	0	6.463	2.58697	0	0	6.22417	0	8.25328	9.61834	17.6292	0	10.468	12.3706	10.5294	0	0	0	8.40308	4.02017	23.7355	0	1.66856	0	23.7072	18.0875	0	13.4126	0	16.3779	3.41622	6.61301	19.028	17.5709	0	6.33573	55.6303	0
chr1-9-ArgTCT	67.4971	245.974	189.618	191.896	77.556	134.522	0	61.6968	118.259	203.847	107.293	182.749	202.736	215.659	160.509	92.7793	132.933	45.0303	196.564	94.4787	46.2169	88.4436	71.2065	52.5501	236.936	110.113	88.9021	106.717	160.217	147.538	74.1927	65.5115	54.6595	171.938	323.477	46.8557	152.54	57.0216	78.9592	147.74
chr20-5-IleAAT	10.7382	1.49984	0	6.4684	29.0835	1.72464	0	0	0	0	0	9.61834	0	5.99053	3.48933	0	1.31617	9.48007	8.93471	0	4.20154	8.04033	15.8237	4.77728	5.83998	0	5.9268	1.80875	0	40.2377	0	0	0.569369	0	76.1122	17.5709	7.44098	0	0	17.7288
chr20-6-LeuAAG	0	0	0	0	0	0	0	0	0	0	0	0	0	1.49763	0	55.6676	2.63234	0	0	0	12.6046	0	0	4.77728	2.50285	0	11.8536	0	0	0	0	0	0	0	19.028	0	0	6.33573	0	0
chr20-7-GluCTC	0	0	0	0	3.2315	0	0	0	0	0	0	0	0	2.99526	3.48933	12.3706	2.63234	0	0	0	0	0	0	0	0	0	0	0	0	0	1.64873	0	0	0	0	0	0	19.0072	0	0
chr2-11-GlnTTG	0	0	0	0	0	0	32.6894	0	0	0	0	9.61834	0	1.49763	0	0	1.31617	0	0	9.44787	0	0	0	9.55457	0	0	0	0	0	13.4126	0	0	0	0	0	0	0	0	0	0
chr2-12-GluCTC	0	0	5.92557	0	0	0.862322	10.8965	0	0	0	0	0	0	2.99526	0	0	0	0	0	0	0	0	0	0	0	20.0205	0	0	0	0	0	0	0	0	0	0	0	6.33573	0	0
chr2-13-AlaCGC	47.5548	278.97	29.6279	84.0891	9.69449	125.899	141.654	43.5507	93.3625	148.252	16.5066	144.275	149.848	115.318	13.9573	136.076	134.25	52.1404	26.8041	273.988	54.62	32.1613	174.06	38.2183	139.325	160.164	53.3412	136.561	80.1085	0	82.4363	0	36.4396	52.9041	9.51402	105.425	104.174	0	57.4249	189.107
chr2-14-TyrATA	4.60207	47.9949	17.7767	3.2342	22.6205	5.17393	54.4823	0	43.5692	18.5316	0	9.61834	8.81461	11.9811	6.97866	18.5559	6.58086	2.37002	26.8041	0	0	8.04033	15.8237	9.55457	5.83998	10.0103	5.9268	3.61751	12.3244	67.0628	11.5411	0	3.41622	6.61301	57.0841	17.5709	1.86025	19.0072	37.6851	11.8192
chr2-16-LysTTT	3.06805	16.4982	23.7023	4.31226	12.926	4.31161	0	3.62922	12.4483	0	16.5066	9.61834	17.6292	2.99526	10.468	18.5559	2.63234	2.37002	17.8694	0	4.20154	28.1412	15.8237	0	2.50285	5.00513	17.7804	10.8525	12.3244	40.2377	0	49.1336	3.41622	13.226	19.028	5.85696	0.930123	6.33573	32.3015	23.6384
chr2-17-GluTTC	15.3402	85.4909	35.5534	1.07807	32.315	12.9348	43.5858	14.5169	6.22417	0	8.25328	28.855	35.2584	11.9811	3.48933	24.7411	6.58086	2.37002	62.543	0	8.40308	20.1008	7.91183	33.441	9.17711	10.0103	5.9268	9.94815	24.6488	13.4126	9.89235	16.3779	2.27748	26.4521	19.028	23.4278	0.930123	19.0072	26.9179	11.8192
chr2-1-GlyCCC	1.53402	4.49952	0	1.07807	9.69449	0	0	0	12.4483	0	0	0	0	1.49763	3.48933	0	1.31617	7.11005	0	0	0	4.02017	0	0	0.834282	5.00513	0	0	0	0	0	0	0	0	9.51402	0	2.79037	0	7.17811	5.90961
chr2-21-SerTGA	35.2826	46.495	35.5534	15.0929	58.167	11.2102	32.6894	43.5507	0	92.6578	90.786	0	70.5169	61.4029	73.2759	105.15	30.272	47.4003	98.2819	18.8957	16.8062	36.1815	63.2946	62.1047	14.1828	65.0667	29.634	18.9919	67.7841	53.6502	28.0283	32.7557	6.83243	125.647	133.196	93.7114	17.6723	50.6858	69.9865	82.7345
chr2-24-GluCTC	0	8.99904	5.92557	1.07807	0	0	0	0	0	0	24.7598	0	0	1.49763	0	0	0	0	8.93471	0	0	4.02017	7.91183	4.77728	0.834282	10.0103	5.9268	0	0	0	0	0	0	0	9.51402	0	0	25.3429	0	0
chr2-2-TyrGTA	16.8743	28.497	17.7767	20.4833	64.63	12.9348	21.7929	43.5507	118.259	55.5947	140.306	67.3284	105.775	22.4645	27.9146	43.297	23.6911	90.0606	17.8694	56.6872	25.2092	20.1008	23.7355	162.428	25.0285	50.0513	17.7804	14.47	24.6488	26.8251	9.89235	0	6.83243	271.134	361.533	87.8544	3.72049	88.7002	28.7124	29.548
chr2-3-AlaAGC=chr8-6-AlaAGC	44.4867	46.495	82.958	68.9962	32.315	50.877	119.861	29.0338	74.69	166.784	8.25328	163.512	61.7023	52.4171	55.8293	105.15	73.7056	35.5502	89.3471	56.6872	63.0231	28.1412	15.8237	128.987	55.0626	140.144	17.7804	137.465	135.568	147.538	62.6516	212.912	11.9568	85.9692	180.766	152.281	79.9905	88.7002	25.1234	88.6441
chr2-5-IleTAT	3.06805	13.4986	11.8511	11.8587	6.463	8.62322	21.7929	21.7753	31.1208	92.6578	33.0131	28.855	44.0731	17.9716	20.936	24.7411	13.1617	16.5901	17.8694	37.7915	46.2169	0	0	19.1091	9.17711	70.0718	5.9268	11.7569	0	13.4126	65.949	49.1336	4.55496	13.226	47.5701	23.4278	12.0916	6.33573	25.1234	5.90961
chr2-7-ProAGG	1.53402	4.49952	0	1.07807	0	0	0	0	0	0	0	0	0	1.49763	6.97866	0	1.31617	0	0	0	12.6046	0	0	0	2.50285	15.0154	0	3.61751	0	0	4.94618	0	1.13874	0	0	5.85696	4.65061	0	0	0
chr2-8-ProAGG	0	4.49952	17.7767	0	3.2315	0.862322	0	0	12.4483	0	0	9.61834	0	5.99053	3.48933	37.1117	0	0	0	9.44787	0	0	0	9.55457	1.66856	5.00513	5.9268	4.52189	12.3244	0	1.64873	0	2.84685	0	19.028	0	2.79037	0	0	5.90961
chr2-9-LeuTAA	6.1361	4.49952	0	4.31226	0	1.72464	21.7929	0	0	0	8.25328	19.2367	26.4438	5.99053	0	18.5559	1.31617	2.37002	8.93471	0	4.20154	0	0	28.6637	4.17141	0	0	0.904377	6.16219	13.4126	1.64873	0	1.13874	6.61301	9.51402	5.85696	0	25.3429	5.38358	53.1865
chr3-10-GluCTC	12.2722	14.9984	35.5534	11.8587	0	12.9348	10.8965	10.8877	6.22417	0	49.5197	38.4734	88.1461	5.99053	24.4253	43.297	11.8455	35.5502	0	9.44787	21.0077	24.121	0	9.55457	11.68	55.0564	5.9268	5.42626	18.4866	0	11.5411	16.3779	3.41622	0	190.28	29.2848	2.79037	0	3.58905	47.2769
chr3-11-ArgACG=chr6-138-ArgACG=chr6-156-ArgACG=chr6-36-ArgACG	102.78	37.496	136.288	42.0446	93.7134	32.7682	141.654	68.9553	62.2417	185.316	132.052	48.0917	35.2584	145.27	122.127	197.929	44.7499	75.8405	44.6736	9.44787	105.038	172.867	15.8237	47.7728	54.2284	90.0923	100.756	11.7569	135.568	268.251	54.408	0	17.6505	271.134	114.168	122.996	18.6025	12.6715	179.453	141.831
chr3-2-ValAAC=chr5-12-ValAAC=chr5-4-ValAAC=chr5-5-ValAAC=chr6-132-ValAAC	0	2.99968	0	0	0	0.862322	0	0	0	0	0	0	0	2.99526	0	0	1.31617	0	0	0	0	4.02017	0	0	4.17141	0	0	1.80875	0	0	3.29745	0	1.70811	6.61301	0	17.5709	1.86025	0	1.79453	0
chr3-3-AspGTC	1.53402	106.489	11.8511	5.39033	25.852	16.3841	0	7.25845	6.22417	0	0	9.61834	0	2.99526	0	0	1.31617	4.74003	17.8694	0	0	4.02017	0	4.77728	0.834282	5.00513	11.8536	4.52189	18.4866	0	0	0	1.13874	0	9.51402	0	0	0	0	0
chr3-4-HisGTG	0	10.4989	0	0	0	0	0	0	0	0	0	0	0	0	0	0	0	0	0	0	0	0	0	0	0	5.00513	0	0	0	0	4.94618	0	0	0	19.028	5.85696	0	0	0	0
chr3-7-CysGCA	10.7382	16.4982	23.7023	15.0929	25.852	6.03625	0	25.4046	12.4483	185.316	41.2664	529.009	44.0731	8.98579	13.9573	24.7411	0	26.0702	44.6736	151.166	96.6354	8.04033	23.7355	300.969	15.8514	15.0154	11.8536	16.2788	30.8109	0	11.5411	163.779	2.84685	290.973	9.51402	23.4278	13.0217	19.0072	1.79453	29.548
chr3-8-GluCTC	0	7.4992	23.7023	2.15613	0	0.862322	0	0	56.0175	0	0	0	8.81461	0	0	37.1117	0	0	0	0	0	0	15.8237	4.77728	0.834282	20.0205	5.9268	0	6.16219	13.4126	4.94618	0	1.13874	0	0	5.85696	0	0	8.97263	0
chr3-9-GlnTTG	0	1.49984	23.7023	0	0	0	0	0	24.8967	0	0	0	0	0	0	0	0	0	8.93471	18.8957	0	0	7.91183	0	1.66856	0	0	0	0	0	0	0	0	6.61301	0	5.85696	0.930123	6.33573	0	0
chr4-4-GlnTTG	7.67012	2.99968	0	3.2342	3.2315	2.58697	0	0	0	0	0	0	0	1.49763	6.97866	0	0	7.11005	0	0	0	8.04033	7.91183	4.77728	2.50285	5.00513	0	1.80875	0	0	8.24363	32.7557	1.13874	0	38.0561	5.85696	0	12.6715	8.97263	5.90961
chr5-13-ThrTGT	0	41.9955	0	28.0297	0	13.7971	0	0	0	37.0631	0	86.5651	0	0	41.872	0	22.3749	11.8501	0	9.44787	0	0	63.2946	0	0	0	5.9268	0	30.8109	13.4126	26.3796	16.3779	9.67928	46.2911	0	0	0	0	0	0
chr5-15-ValAAC	36.8166	220.476	106.66	58.2156	109.871	46.5654	87.1716	58.0676	62.2417	296.505	8.25328	38.4734	17.6292	104.834	31.404	179.373	38.169	40.2903	187.629	292.884	50.4185	164.827	118.677	14.3318	55.0626	250.257	71.1216	89.5334	86.2706	93.8879	46.1643	16.3779	26.191	26.4521	66.5982	105.425	68.8291	44.3501	80.7537	100.463
chr5-16-LeuAAG=chr5-19-LeuAAG=chr5-3-LeuAAG	0	0	0	0	0	6.89857	0	0	0	0	8.25328	0	0	0	3.48933	0	0	0	0	0	0	0	0	0	8.34282	20.0205	0	0	6.16219	13.4126	0	0	2.27748	0	9.51402	0	0	0	8.97263	0
chr5-17-LeuAAG	0	0	0	1.07807	0	1.72464	0	0	0	0	0	0	8.81461	0	3.48933	0	0	2.37002	0	0	0	0	0	0	0.834282	0	0	3.61751	0	0	0	0	0	0	19.028	0	2.79037	6.33573	1.79453	0
chr5-1-CysACA	0	0	0	0	0	0	0	3.62922	0	0	0	0	0	4.49289	0	0	0	0	0	0	12.6046	8.04033	0	0	7.50854	0	0	0.904377	0	0	0	0	0	0	0	0	0.930123	6.33573	0	11.8192
chr5-22-AspGTC	1.53402	10.4989	0	0	6.463	5.17393	10.8965	0	12.4483	18.5316	8.25328	19.2367	8.81461	8.98579	3.48933	24.7411	3.94852	7.11005	8.93471	37.7915	4.20154	0	39.5592	0	4.17141	35.0359	5.9268	0.904377	0	13.4126	1.64873	49.1336	1.13874	26.4521	9.51402	11.7139	2.79037	6.33573	3.58905	0
chr5-24-LysCTT	7.67012	1.49984	23.7023	4.31226	12.926	2.58697	10.8965	3.62922	18.6725	0	16.5066	19.2367	26.4438	8.98579	10.468	43.297	1.31617	7.11005	8.93471	0	16.8062	20.1008	23.7355	33.441	0.834282	5.00513	11.8536	1.80875	0	0	1.64873	16.3779	2.27748	0	19.028	0	3.72049	69.693	17.9453	5.90961
chr6-101-AlaAGC=chr6-102-AlaAGC	19.9423	11.9987	23.7023	4.31226	3.2315	6.89857	0	14.5169	12.4483	37.0631	24.7598	0	0	2.99526	3.48933	55.6676	3.94852	14.2201	26.8041	9.44787	25.2092	16.0807	0	0	5.83998	30.0308	0	7.23502	0	0	3.29745	0	14.8036	13.226	9.51402	5.85696	12.0916	0	0	23.6384
chr6-103-PheGAA	0	1.49984	0	1.07807	106.639	0	0	18.1461	0	0	0	0	0	4.49289	0	0	0	0	0	0	0	0	0	0	1.66856	0	5.9268	0	0	0	0	16.3779	11.9568	0	0	0	1.86025	0	0	0
chr6-104-AlaTGC	3.06805	1.49984	23.7023	11.8587	6.463	1.72464	185.24	0	0	0	82.5328	0	8.81461	2.99526	66.2973	0	11.8455	0	0	0	4.20154	0	23.7355	4.77728	16.6856	65.0667	5.9268	0.904377	6.16219	0	0	0	2.27748	0	19.028	11.7139	0.930123	88.7002	174.069	17.7288
chr6-105-AlaAGC	7.67012	10.4989	35.5534	5.39033	3.2315	14.6595	0	3.62922	12.4483	18.5316	0	86.5651	35.2584	5.99053	38.3826	49.4823	11.8455	11.8501	62.543	18.8957	16.8062	4.02017	7.91183	9.55457	21.6913	35.0359	17.7804	8.1394	49.2975	26.8251	3.29745	0	5.12432	6.61301	66.5982	46.8557	2.79037	12.6715	17.9453	47.2769
chr6-106-PheGAA	42.9527	130.486	112.586	31.2639	12.926	20.6957	32.6894	21.7753	136.932	240.91	90.786	125.038	105.775	77.8768	38.3826	160.817	6.58086	99.5407	196.564	132.27	42.0154	12.0605	23.7355	57.3274	28.3656	110.113	29.634	26.2269	191.028	147.538	23.0822	114.645	20.4973	26.4521	38.0561	46.8557	17.6723	57.0216	71.7811	76.8249
chr6-108-AlaAGC	39.8846	11.9987	100.735	26.9516	90.4819	28.4566	32.6894	39.9215	37.345	37.0631	66.0262	38.4734	0	44.9289	62.8079	49.4823	21.0588	52.1404	250.172	37.7915	0	36.1815	31.6473	62.1047	15.8514	120.123	100.756	4.52189	92.4328	201.188	9.89235	98.2672	11.9568	33.0651	114.168	87.8544	13.9518	101.372	28.7124	76.8249
chr6-10-AlaCGC	0	0	0	0	0	0	0	10.8877	0	0	0	0	0	0	0	0	0	0	0	0	0	0	0	0	0	0	35.5608	0	0	0	0	0	0	0	0	0	1.86025	0	0	0
chr6-110-AlaTGC	16.8743	2.99968	0	0	0	3.44929	0	3.62922	31.1208	37.0631	0	19.2367	26.4438	43.4313	3.48933	18.5559	1.31617	40.2903	26.8041	66.1351	4.20154	241.21	0	0	0.834282	0	0	0	6.16219	0	6.5949	0	0	13.226	19.028	5.85696	8.3711	0	8.97263	5.90961
chr6-112-PheGAA	0	5.99936	0	2.15613	0	0	21.7929	3.62922	0	0	0	19.2367	0	2.99526	13.9573	55.6676	34.2205	9.48007	8.93471	0	0	0	0	0	0.834282	10.0103	17.7804	7.23502	0	0	0	0	1.13874	0	0	0	0	0	8.97263	5.90961
chr6-113-AlaTGC	220.9	203.978	402.939	169.256	239.131	91.4061	163.447	137.911	373.45	426.226	453.93	230.84	334.955	227.64	404.762	544.305	122.404	206.191	428.866	292.884	189.069	221.109	316.473	157.65	140.159	480.493	272.633	80.4896	375.894	388.964	207.739	147.401	44.9802	238.068	513.757	357.275	56.7375	272.436	484.522	644.147
chr6-115-ValAAC	19.9423	23.9974	112.586	28.0297	42.0095	9.48554	163.447	7.25845	6.22417	18.5316	66.0262	9.61834	35.2584	47.9242	45.3613	49.4823	19.7426	30.8102	53.6083	9.44787	121.845	24.121	39.5592	66.882	46.7198	50.0513	41.4876	15.3744	86.2706	26.8251	37.9207	16.3779	2.84685	33.0651	133.196	52.7127	57.6676	57.0216	43.0686	29.548
chr6-119-AlaCGC	0	0	0	1.07807	0	0	0	7.25845	0	0	0	0	0	1.49763	0	0	0	0	160.825	0	0	0	0	0	1.66856	30.0308	0	0	0	0	0	0	0	0	28.5421	0	0	0	28.7124	0
chr6-120-AlaAGC	1.53402	79.4915	148.139	2.15613	0	16.3841	0	25.4046	0	166.784	0	19.2367	105.775	28.455	59.3186	160.817	81.6027	0	26.8041	0	0	8.04033	0	0	5.00569	70.0718	5.9268	50.6451	0	0	102.221	65.5115	0.569369	0	9.51402	5.85696	0.930123	44.3501	3.58905	11.8192
chr6-122-AlaTGC	3.06805	25.4973	0	1.07807	12.926	467.378	0	0	0	0	0	9.61834	0	0	0	12.3706	0	9.48007	53.6083	0	4.20154	28.1412	7.91183	0	2.50285	5.00513	0	2.71313	18.4866	0	0	0	0	0	47.5701	35.1418	0	6.33573	0	11.8192
chr6-124-ArgTCG	0	11.9987	41.479	4.31226	0	13.7971	0	0	0	92.6578	24.7598	28.855	26.4438	0	27.9146	24.7411	14.4779	9.48007	17.8694	37.7915	12.6046	16.0807	0	9.55457	0	55.0564	11.8536	7.23502	0	53.6502	13.1898	0	5.69369	59.5171	38.0561	29.2848	17.6723	25.3429	8.97263	11.8192
chr6-125-ThrCGT	1.53402	0	0	6.4684	22.6205	3.44929	0	0	0	111.189	0	0	0	38.9384	0	0	0	0	0	0	12.6046	48.242	0	4.77728	0	5.00513	0	37.9839	0	0	11.5411	0	0	0	0	0	0	0	23.3288	29.548
chr6-126-LeuAAG	0	0	0	0	3.2315	0	0	0	149.38	0	8.25328	0	0	0	13.9573	0	0	0	0	0	0	0	0	0	0	0	0	0.904377	0	0	0	0	0	19.839	9.51402	0	0	0	0	11.8192
chr6-127-ThrTGT	3.06805	5.99936	0	1.07807	0	38.8045	21.7929	3.62922	99.5867	18.5316	33.0131	19.2367	0	14.9763	31.404	6.18529	30.272	2.37002	62.543	0	4.20154	0	15.8237	9.55457	10.0114	35.0359	5.9268	4.52189	6.16219	0	8.24363	32.7557	1.70811	6.61301	9.51402	17.5709	0	0	10.7672	23.6384
chr6-130-GlnTTG=chr6-173-GlnTTG=chr6-174-GlnTTG	38.3506	0	23.7023	1.07807	58.167	0	0	0	0	18.5316	0	19.2367	105.775	0	0	0	0	0	8.93471	0	33.6123	124.625	166.148	0	13.3485	0	11.8536	66.0196	117.082	0	0	0	0	0	0	0	0	6.33573	0	0
chr6-131-GlnCTG	0	0	0	1.07807	0	2.58697	21.7929	0	6.22417	0	8.25328	96.1834	0	0	0	6.18529	1.31617	0	0	0	0	8.04033	7.91183	0	0	0	0	0.904377	0	67.0628	0	16.3779	0	0	0	0	0	0	3.58905	0
chr6-133-ValCAC	1.53402	0	0	3.2342	0	0.862322	0	3.62922	0	18.5316	24.7598	0	0	1.49763	0	0	0	2.37002	0	0	0	4.02017	0	0	0	0	5.9268	1.80875	0	0	0	0	0	13.226	0	0	1.86025	0	5.38358	17.7288
chr6-134-LeuTAA	3.06805	7.4992	59.2557	2.15613	0	1.72464	0	7.25845	12.4483	0	8.25328	9.61834	0	8.98579	0	0	0	4.74003	0	0	4.20154	0	7.91183	0	3.33713	5.00513	11.8536	5.42626	6.16219	26.8251	0	0	1.70811	6.61301	9.51402	5.85696	4.65061	0	0	5.90961
chr6-135-ThrAGT=chr6-167-ThrAGT	15.3402	52.4944	88.8836	0	22.6205	31.0436	0	3.62922	12.4483	55.5947	0	28.855	79.3315	0	52.3399	0	0	45.0303	98.2819	18.8957	96.6354	0	31.6473	9.55457	5.83998	15.0154	47.4144	9.04377	18.4866	26.8251	52.7592	32.7557	17.0811	0	0	0	11.1615	95.036	66.3975	135.921
chr6-136-ValAAC	0	2.99968	5.92557	0	0	0.862322	0	0	0	333.568	0	298.169	0	2.99526	0	0	0	2.37002	0	0	0	4.02017	31.6473	4.77728	0	0	5.9268	0	0	0	1.64873	0	0.569369	0	0	17.5709	1.86025	0	1.79453	0
chr6-137-SerCGA	0	0	0	0	0	0.862322	0	0	0	0	0	0	0	1.49763	0	0	3.94852	75.8405	0	0	0	0	0	0	20.0228	35.0359	0	1.80875	0	0	0	0	0	66.1301	0	87.8544	0	0	82.5482	0
chr6-141-LeuCAA	3.06805	44.9952	35.5534	10.7807	3.2315	0	65.3787	3.62922	31.1208	0	8.25328	0	8.81461	0	0	210.3	6.58086	7.11005	0	0	4.20154	0	0	4.77728	0	0	35.5608	1.80875	0	80.4753	0	0	0	13.226	9.51402	0	0	0	0	11.8192
chr6-143-LysTTT	0	0	23.7023	9.70259	19.389	2.58697	0	3.62922	6.22417	37.0631	8.25328	9.61834	8.81461	2.99526	13.9573	12.3706	1.31617	14.2201	26.8041	9.44787	12.6046	4.02017	7.91183	14.3318	5.83998	5.00513	5.9268	2.71313	12.3244	13.4126	4.94618	0	3.41622	0	28.5421	0	1.86025	6.33573	0	5.90961
chr6-145-SerAGA	0	0	0	0	0	42.2538	152.55	0	168.053	0	0	0	0	0	0	0	0	0	151.89	0	0	0	0	0	2.50285	0	0	0	0	0	0	196.534	0	0	0	70.2835	0	44.3501	0	0
chr6-146-GlnCTG	0	4.49952	0	0	6.463	0	0	0	0	0	0	0	0	34.4455	118.637	0	0	0	0	0	0	0	0	0	0	0	0	14.47	0	0	0	0	0	0	0	0	0	0	39.4796	0
chr6-147-SerAGA	44.4867	0	165.916	0	184.195	3.44929	0	43.5507	0	259.442	0	125.038	0	97.346	129.105	0	61.8601	2.37002	0	0	0	88.4436	118.677	0	59.234	75.077	0	0	0	40.2377	164.873	0	30.1766	0	275.907	5.85696	0	0	0	94.5537
chr6-148-SerTGA	41.4187	179.981	201.47	98.104	151.88	53.4639	163.447	127.023	217.846	352.1	156.812	211.604	35.2584	118.313	97.7012	154.632	43.4337	75.8405	205.498	226.749	42.0154	96.484	174.06	167.205	83.4282	250.257	77.0485	32.5576	147.893	268.251	39.5694	212.912	26.7604	198.39	542.299	193.28	61.3881	57.0216	131	177.288
chr6-149-LysTTT	18.4083	10.4989	59.2557	12.9368	35.5465	19.8334	21.7929	3.62922	74.69	74.1262	24.7598	38.4734	26.4438	23.9621	10.468	24.7411	14.4779	16.5901	35.7389	18.8957	42.0154	32.1613	31.6473	14.3318	13.3485	30.0308	29.634	1.80875	30.8109	26.8251	3.29745	0	7.4018	33.0651	285.421	23.4278	7.44098	12.6715	34.096	29.548
chr6-14-TyrGTA	85.9054	50.9945	5.92557	63.6059	0	0	0	50.8091	0	0	74.2795	201.985	149.848	8.98579	6.97866	290.708	42.1175	0	0	0	0	12.0605	150.325	4.77728	81.7597	215.221	11.8536	33.462	104.757	0	0	0	0.569369	0	0	5.85696	3.72049	0	177.658	171.379
chr6-152-ValCAC	9.20415	23.9974	817.729	10.7807	3.2315	8.62322	21.7929	21.7753	12.4483	0	0	28.855	35.2584	29.9526	13.9573	12.3706	6.58086	16.5901	0	0	8.40308	36.1815	94.942	4.77728	11.68	20.0205	0	11.7569	6.16219	13.4126	3.29745	16.3779	0.569369	19.839	494.729	17.5709	20.4627	0	5.38358	11.8192
chr6-153-IleAAT	3.06805	0	0	5.39033	0	1.72464	98.0681	0	12.4483	0	0	9.61834	0	23.9621	59.3186	6.18529	0	16.5901	26.8041	0	0	32.1613	31.6473	0	3.33713	10.0103	0	0	0	0	0	0	0	13.226	0	0	3.72049	0	5.38358	0
chr6-155-LeuTAA	9.20415	0	0	0	0	1.72464	0	0	6.22417	0	0	0	0	0	3.48933	0	7.89703	0	0	0	8.40308	0	0	0	0.834282	0	5.9268	0.904377	0	0	0	0	0	0	0	17.5709	1.86025	0	0	0
chr6-157-ValCAC	0	1.49984	5.92557	0	0	3.44929	0	0	0	0	8.25328	0	8.81461	1.49763	0	18.5559	1.31617	0	17.8694	0	0	0	0	0	0.834282	0	5.9268	1.80875	0	0	0	98.2672	1.13874	0	0	0	1.86025	0	8.97263	0
chr6-15-TyrGTA	0	0	0	0	109.871	0	174.343	0	0	18.5316	0	9.61834	0	0	0	0	1.31617	0	125.086	0	0	0	0	0	0	0	0	0	0	160.951	0	114.645	0	0	9.51402	0	0.930123	0	5.38358	0
chr6-160-AlaAGC=chr6-23-AlaAGC	0	0	11.8511	0	0	0.862322	0	0	0	0	0	9.61834	0	0	0	0	0	0	0	0	0	0	0	0	0.834282	0	0	0	0	0	0	0	0	0	0	0	3.72049	25.3429	0	0
chr6-161-AlaAGC=chr6-24-AlaAGC	6.1361	4.49952	11.8511	2.15613	0	1.72464	0	7.25845	18.6725	37.0631	0	28.855	0	4.49289	27.9146	6.18529	5.26469	2.37002	17.8694	0	0	0	0	14.3318	5.83998	15.0154	0	1.80875	0	40.2377	4.94618	0	0.569369	0	19.028	5.85696	0	12.6715	0	11.8192
chr6-162-MetCAT=chr6-164-MetCAT=chr6-27-MetCAT	3.06805	0	0	0	3.2315	0.862322	0	0	0	0	0	0	0	0	0	30.9264	0	2.37002	0	0	16.8062	0	0	4.77728	0	0	5.9268	0.904377	0	0	1.64873	0	0	0	0	0	0.930123	0	52.0413	0
chr6-163-IleAAT	3.06805	0	0	0	0	6.03625	0	0	0	0	0	0	0	0	0	0	10.5294	0	0	0	29.4108	0	0	0	0	0	0	0.904377	246.488	0	0	0	0	0	475.701	0	0	139.386	0	0
chr6-165-IleAAT=chr6-28-IleAAT	0	0	0	2.15613	0	0	0	0	0	0	0	0	8.81461	4.49289	0	0	0	0	26.8041	0	0	0	7.91183	0	0	0	5.9268	0	0	0	0	0	0	0	0	5.85696	0	0	3.58905	0
chr6-166-AlaAGC	4.60207	91.4902	5.92557	3.2342	6.463	2.58697	0	0	6.22417	0	0	9.61834	0	0	6.97866	12.3706	6.58086	0	8.93471	9.44787	0	0	0	9.55457	4.17141	0	0	1.80875	0	0	4.94618	0	28.4685	0	19.028	0	1.86025	0	77.1646	5.90961
chr6-16-TyrGTA	1.53402	0	118.511	1.07807	6.463	63.8118	0	0	24.8967	277.973	0	9.61834	8.81461	70.3887	97.7012	24.7411	0	4.74003	0	255.092	134.449	84.4235	0	28.6637	2.50285	15.0154	148.17	0.904377	0	13.4126	75.8414	0	21.636	0	123.682	187.423	50.2266	25.3429	1.79453	11.8192
chr6-172-SerTGA	0	1.49984	0	4.31226	0	0	0	0	0	0	0	0	0	0	0	0	0	111.391	0	0	0	0	0	0	0	0	0	3.61751	0	0	0	0	0	0	0	0	0	0	0	0
chr6-17-TyrGTA	0	0	0	0	0	0	0	0	0	0	0	0	0	0	0	0	0	0	0	18.8957	0	0	0	0	0	0	0	0	0	0	3.29745	16.3779	0	0	0	17.5709	0	0	0	0
chr6-20-AlaAGC	0	0	0	1.07807	3.2315	0.862322	0	0	0	0	8.25328	0	0	1.49763	0	0	0	0	0	0	0	0	0	0	0	0	0	0.904377	0	0	1.64873	0	1.70811	0	0	5.85696	0.930123	19.0072	0	0
chr6-21-MetCAT	0	0	0	0	0	5.17393	0	0	0	0	41.2664	0	0	4.49289	0	0	0	0	0	0	0	0	0	42.9955	0.834282	0	0	0	0	107.3	0	0	0.569369	0	0	0	0	0	0	0
chr6-26-Undet???	0	1.49984	0	0	0	0	0	0	0	0	8.25328	0	8.81461	2.99526	0	0	0	0	0	0	0	16.0807	0	0	0	0	0	0	6.16219	13.4126	0	0	0	0	0	0	0.930123	0	0	0
chr6-30-ProCGG	101.246	5.99936	0	0	0	0.862322	0	3.62922	0	0	0	9.61834	0	0	3.48933	0	0	2.37002	0	0	0	0	0	0	2.50285	0	5.9268	2.71313	0	0	0	0	0	6.61301	0	5.85696	0	0	0	5.90961
chr6-31-SerGCT	101.246	109.488	337.758	108.885	190.658	112.964	32.6894	119.764	161.828	166.784	82.5328	346.26	229.18	130.294	41.872	68.0382	122.404	26.0702	187.629	141.718	142.852	88.4436	221.531	105.1	91.7711	235.241	130.39	81.394	104.757	134.126	77.4901	131.023	44.9802	456.298	199.794	93.7114	102.313	76.0288	100.493	159.559
chr6-32-ValCAC	1.53402	17.9981	0	0	0	0	0	0	0	0	0	0	0	1.49763	6.97866	6.18529	0	18.9601	0	0	0	0	0	0	3.33713	0	0	1.80875	0	26.8251	1.64873	0	0	6.61301	0	0	0.930123	0	0	0
chr6-34-ThrAGT	0	0	0	7.54646	0	0	0	0	0	0	0	0	0	29.9526	0	0	5.26469	0	0	0	0	0	0	0	0	0	0	0	0	0	0	0	0	0	161.738	81.9975	0	0	0	0
chr6-35-SerCGA	21.4763	5.99936	118.511	67.9182	25.852	14.6595	21.7929	68.9553	12.4483	74.1262	33.0131	57.7101	35.2584	17.9716	41.872	43.297	21.0588	2.37002	205.498	94.4787	46.2169	44.2218	7.91183	19.1091	0	0	47.4144	18.0875	36.9731	13.4126	19.7847	0	17.0811	6.61301	104.654	0	12.0916	6.33573	0	70.9153
chr6-37-ValAAC	4.60207	4.49952	23.7023	3.2342	0	0.862322	0	0	12.4483	0	16.5066	9.61834	0	4.49289	3.48933	6.18529	7.89703	2.37002	26.8041	9.44787	0	32.1613	47.471	0	6.67426	20.0205	0	8.1394	12.3244	13.4126	11.5411	0	1.70811	6.61301	0	0	2.79037	6.33573	8.97263	0
chr6-38-IleAAT	30.6805	47.9949	130.363	35.5762	16.1575	19.8334	130.757	36.2922	43.5692	111.189	82.5328	105.802	96.9607	37.4408	87.2332	86.594	19.7426	30.8102	178.694	113.374	8.40308	48.242	94.942	28.6637	30.0342	35.0359	17.7804	28.0357	86.2706	80.4753	11.5411	0	10.818	39.6781	152.224	87.8544	13.0217	19.0072	52.0413	41.3672
chr6-39-IleAAT	1.53402	0	0	0	0	0	0	0	6.22417	18.5316	0	0	0	13.4787	0	0	1.31617	2.37002	0	18.8957	0	0	0	0	0.834282	5.00513	0	0	0	0	0	0	0.569369	0	19.028	0	0	0	0	0
chr6-3-ArgTCG	13.8062	0	0	0	19.389	0	21.7929	10.8877	12.4483	0	0	0	0	31.4503	0	0	0	0	0	0	0	0	94.942	0	9.17711	0	0	0	80.1085	0	0	0	0	0	0	0	0	0	0	0
chr6-40-ValTAC	1.53402	8.99904	0	0	0	0.862322	0	0	0	0	0	0	0	2.99526	0	0	1.31617	0	0	9.44787	4.20154	4.02017	0	0	1.66856	15.0154	0	0.904377	6.16219	0	4.94618	0	0	0	133.196	0	2.79037	6.33573	0	0
chr6-41-SerACT	6.1361	0	5.92557	1.07807	0	0	10.8965	0	0	0	16.5066	0	0	67.3934	3.48933	0	0	0	0	0	0	0	7.91183	0	0	0	5.9268	0	0	0	0	0	0.569369	0	9.51402	0	0	0	0	0
chr6-42-GlnCTG	1.53402	2.99968	29.6279	0	29.0835	1.72464	0	0	24.8967	0	0	9.61834	26.4438	35.9432	3.48933	0	1.31617	9.48007	8.93471	0	159.658	0	15.8237	0	3.33713	5.00513	29.634	30.7488	6.16219	0	0	0	1.70811	6.61301	133.196	11.7139	1.86025	0	44.8632	0
chr6-43-SerGCT	15.3402	13.4986	0	2.15613	0	4.31161	152.55	0	24.8967	0	148.559	19.2367	26.4438	14.9763	111.659	228.856	10.5294	2.37002	0	0	12.6046	8.04033	7.91183	0	3.33713	0	11.8536	6.33064	30.8109	13.4126	1.64873	0	2.84685	6.61301	38.0561	0	7.44098	0	8.97263	5.90961
chr6-4-ArgTCG	16.8743	52.4944	142.214	45.2788	42.0095	18.9711	10.8965	61.6968	130.708	55.5947	90.786	144.275	96.9607	8.98579	52.3399	49.4823	53.9631	40.2903	232.303	37.7915	58.8216	28.1412	47.471	19.1091	29.1999	180.185	47.4144	52.4539	73.9463	147.538	26.3796	16.3779	10.818	33.0651	304.449	128.853	3.72049	69.693	61.0139	47.2769
chr6-50-SerAGA	0	4.49952	5.92557	0	0	0	0	25.4046	0	0	0	0	8.81461	0	0	0	0	0	0	0	0	0	7.91183	0	3.33713	70.0718	0	2.71313	18.4866	0	4.94618	0	0.569369	52.9041	0	0	0.930123	0	0	0
chr6-51-SerTGA	0	56.9939	0	109.963	0	0	0	0	0	0	0	0	246.809	0	0	0	0	0	0	179.509	113.442	0	0	119.432	0	0	0	49.7408	0	0	0	0	0	85.9692	0	0	35.3447	0	0	0
chr6-52-ArgTCT	141.13	95.9897	444.418	84.0891	274.677	55.1886	348.686	159.686	56.0175	111.189	181.572	259.695	185.107	121.308	202.381	259.782	88.1835	189.601	134.021	179.509	151.255	84.4235	245.267	133.764	57.5655	195.2	148.17	37.0795	283.461	134.126	148.385	98.2672	34.1622	125.647	190.28	181.566	55.8074	88.7002	154.329	230.475
chr6-53-LysTTT	0	2.99968	0	2.15613	0	0	0	0	0	0	0	9.61834	0	0	0	0	0	0	8.93471	0	0	0	0	0	0	0	0	1.80875	6.16219	13.4126	0	0	0	0	9.51402	0	0	6.33573	0	0
chr6-54-ThrCGT	16.8743	14.9984	11.8511	11.8587	16.1575	2.58697	65.3787	0	6.22417	0	0	38.4734	44.0731	8.98579	34.8933	6.18529	5.26469	9.48007	35.7389	9.44787	25.2092	8.04033	0	9.55457	10.8457	5.00513	17.7804	10.8525	55.4597	40.2377	4.94618	0	1.13874	6.61301	38.0561	5.85696	9.30123	25.3429	5.38358	29.548
chr6-56-PheGAA	0	0	0	0	22.6205	0	0	0	0	0	0	9.61834	0	0	3.48933	0	0	2.37002	0	28.3436	0	0	0	4.77728	0	5.00513	0	0	0	13.4126	1.64873	0	0	0	0	0	1.86025	6.33573	0	23.6384
chr6-57-IleAAT	4.60207	4.49952	0	0	0	0.862322	0	3.62922	37.345	0	8.25328	0	0	1.49763	0	24.7411	0	0	0	0	12.6046	16.0807	0	0	2.50285	0	0	0.904377	6.16219	0	0	0	0.569369	13.226	9.51402	23.4278	0	19.0072	0	5.90961
chr6-59-IleAAT	0	11.9987	0	23.7175	32.315	0	0	7.25845	0	37.0631	0	9.61834	0	0	0	6.18529	0	0	0	18.8957	0	0	0	0	6.67426	0	23.7072	9.94815	0	13.4126	14.8385	0	0.569369	0	9.51402	23.4278	7.44098	0	43.0686	23.6384
chr6-60-ThrAGT	0	1.49984	0	30.1858	12.926	2.58697	43.5858	0	0	0	0	57.7101	0	4.49289	13.9573	0	18.4264	4.74003	8.93471	66.1351	0	12.0605	7.91183	57.3274	65.074	15.0154	41.4876	1.80875	98.595	0	0	0	0	26.4521	0	0	7.44098	0	69.9865	0
chr6-61-MetCAT	0	0	325.907	1.07807	0	0	0	0	0	0	0	0	0	0	0	0	0	0	0	0	0	0	0	0	0	0	0	0	0	0	0	0	0.569369	0	0	0	0	0	0	0
chr6-62-SerGCT	18.4083	2.99968	23.7023	15.0929	54.9355	9.48554	10.8965	0	74.69	92.6578	0	0	0	1.49763	31.404	0	0	30.8102	0	9.44787	0	0	0	0	1.66856	35.0359	17.7804	0.904377	0	0	0	0	9.67928	39.6781	66.5982	23.4278	2.79037	25.3429	39.4796	29.548
chr6-64-GlnTTG	12.2722	67.4928	112.586	10.7807	61.3985	11.2102	87.1716	21.7753	118.259	55.5947	16.5066	105.802	105.775	28.455	24.4253	49.4823	43.4337	80.5806	62.543	9.44787	0	20.1008	31.6473	33.441	4.17141	70.0718	17.7804	34.3663	6.16219	67.0628	24.7309	0	8.54054	19.839	38.0561	40.9987	2.79037	76.0288	19.7398	35.4576
chr6-65-AlaAGC	16.8743	62.9933	0	2.15613	6.463	17.2464	0	0	6.22417	0	0	0	17.6292	1.49763	20.936	6.18529	5.26469	4.74003	0	9.44787	8.40308	8.04033	102.854	9.55457	1.66856	0	0	48.8364	49.2975	26.8251	1.64873	16.3779	0.569369	0	9.51402	5.85696	0	6.33573	8.97263	100.463
chr6-66-AlaTGC	0	2.99968	11.8511	1.07807	9.69449	0	0	0	0	0	0	0	0	0	6.97866	0	0	4.74003	0	0	42.0154	56.2823	0	4.77728	5.00569	0	0	0.904377	6.16219	0	1.64873	0	0	0	304.449	0	6.51086	0	0	0
chr6-67-AlaAGC	46.0207	10.4989	130.363	64.684	51.704	4.31161	43.5858	36.2922	99.5867	111.189	16.5066	125.038	17.6292	23.9621	55.8293	129.891	81.6027	18.9601	89.3471	9.44787	58.8216	40.2017	15.8237	52.5501	53.3941	5.00513	35.5608	9.04377	6.16219	26.8251	46.1643	32.7557	2.27748	105.808	409.103	40.9987	22.3229	31.6787	32.3015	53.1865
chr6-69-ThrAGT	41.4187	1.49984	11.8511	1.07807	0	1.72464	54.4823	14.5169	0	0	57.7729	28.855	0	2.99526	55.8293	30.9264	1.31617	42.6603	0	47.2393	0	0	39.5592	9.55457	15.0171	0	5.9268	0	36.9731	40.2377	0	0	0.569369	6.61301	38.0561	11.7139	30.694	0	0	0
chr6-70-AlaCGC	3.06805	4.49952	0	0	0	0.862322	0	0	0	0	0	9.61834	17.6292	2.99526	3.48933	6.18529	13.1617	4.74003	0	0	0	0	0	0	1.66856	0	5.9268	1.80875	6.16219	0	0	0	0	0	9.51402	0	0.930123	0	0	5.90961
chr6-72-PheGAA	0	1.49984	53.3302	3.2342	6.463	18.9711	0	47.1799	0	55.5947	0	0	0	38.9384	0	0	0	0	0	0	0	4.02017	0	23.8864	2.50285	75.077	5.9268	18.9919	6.16219	13.4126	0	0	1.13874	6.61301	0	0	0	0	0	0
chr6-74-LeuCAA	0	0	0	0	0	15.5218	0	0	0	0	0	0	0	0	31.404	0	0	0	0	0	0	0	15.8237	0	0	0	0	0	24.6488	0	0	0	0	0	218.823	0	16.7422	0	17.9453	0
chr6-75-MetCAT=chr6-97-MetCAT	15.3402	22.4976	35.5534	7.54646	48.4725	1.72464	130.757	21.7753	18.6725	129.721	24.7598	38.4734	88.1461	41.9337	38.3826	43.297	14.4779	33.1802	44.6736	66.1351	0	36.1815	71.2065	23.8864	20.0228	25.0257	82.9753	25.3226	43.1353	0	41.2181	0	10.818	26.4521	28.5421	35.1418	32.5543	31.6787	0	35.4576
chr6-78-LeuAAG	55.2249	94.4899	59.2557	8.62453	32.315	25.0073	32.6894	3.62922	56.0175	222.379	173.319	96.1834	17.6292	8.98579	115.148	222.67	11.8455	59.2504	62.543	0	33.6123	60.3025	126.589	38.2183	41.7141	55.0564	124.463	65.1152	135.568	67.0628	37.9207	16.3779	11.9568	244.681	437.645	81.9975	28.8338	101.372	73.5756	35.4576
chr6-80-IleAAT	18.4083	35.9961	165.916	8.62453	16.1575	47.4277	0	68.9553	0	333.568	74.2795	28.855	0	68.891	10.468	346.376	85.5512	42.6603	276.976	132.27	0	213.069	55.3828	138.541	37.5427	280.287	23.7072	10.8525	12.3244	26.8251	112.113	0	7.4018	59.5171	38.0561	0	3.72049	6.33573	10.7672	236.384
chr6-83-LeuTAA	7.67012	44.9952	29.6279	21.5613	35.5465	9.48554	43.5858	32.663	62.2417	92.6578	33.0131	9.61834	114.59	31.4503	48.8506	74.2234	15.7941	16.5901	44.6736	56.6872	71.4262	16.0807	39.5592	4.77728	26.697	85.0872	77.0485	45.2189	55.4597	0	19.7847	0	10.2486	33.0651	133.196	35.1418	58.5977	6.33573	23.3288	76.8249
chr6-85-GluTTC	4.60207	5.99936	0	2.15613	0	5.17393	10.8965	0	0	0	8.25328	0	0	4.49289	0	0	23.6911	0	0	0	16.8062	0	0	0	5.83998	5.00513	0	0	12.3244	0	4.94618	0	2.84685	0	0	0	3.72049	0	0	5.90961
chr6-86-ValTAC	0	4.49952	0	2.15613	9.69449	0	0	0	0	0	0	0	17.6292	1.49763	0	0	2.63234	0	0	0	0	0	0	0	2.50285	0	11.8536	0	0	0	0	0	0.569369	0	9.51402	0	1.86025	6.33573	0	0
chr6-88-PheGAA	56.7589	20.9978	112.586	16.171	64.63	16.3841	98.0681	29.0338	49.7934	37.0631	33.0131	105.802	17.6292	58.4076	76.7653	49.4823	73.7056	16.5901	107.217	75.5829	63.0231	12.0605	118.677	62.1047	74.2511	70.0718	23.7072	18.0875	55.4597	214.601	13.1898	0	12.5261	112.421	304.449	76.1405	18.6025	50.6858	104.083	59.0961
chr6-94-AlaAGC	1.53402	8.99904	17.7767	4.31226	9.69449	2.58697	32.6894	7.25845	12.4483	18.5316	8.25328	0	0	2.99526	41.872	0	10.5294	2.37002	8.93471	9.44787	16.8062	12.0605	39.5592	4.77728	2.50285	25.0257	11.8536	2.71313	0	26.8251	0	0	2.27748	0	19.028	17.5709	5.58074	0	1.79453	0
chr6-95-AlaAGC	0	1.49984	0	1.07807	0	0	0	0	0	37.0631	0	0	0	1.49763	0	0	0	0	0	0	0	0	0	0	0.834282	10.0103	0	0	0	0	1.64873	0	0	0	0	0	0	0	0	11.8192
chr7-10-CysGCA	29.1465	47.9949	112.586	19.4052	58.167	26.732	76.2752	43.5507	112.035	37.0631	90.786	125.038	44.0731	89.8579	177.956	117.52	21.0588	78.2105	116.151	37.7915	33.6123	56.2823	47.471	52.5501	60.9026	90.0923	71.1216	26.2269	61.6219	107.3	31.3258	81.8894	7.4018	105.808	142.71	111.282	28.8338	69.693	98.699	70.9153
chr7-11-CysGCA	1.53402	1.49984	0	0	45.241	0	0	0	0	0	0	48.0917	0	8.98579	34.8933	6.18529	0	11.8501	26.8041	0	37.8139	8.04033	0	0	12.5142	0	0	0	0	0	26.3796	0	0	0	0	0	0	0	0	0
chr7-16-CysGCA	0	8.99904	0	1.07807	6.463	1.72464	0	0	6.22417	18.5316	0	0	0	0	0	12.3706	0	0	17.8694	0	0	16.0807	0	0	2.50285	0	0	0	0	0	1.64873	0	0.569369	6.61301	0	0	0	6.33573	0	0
chr7-17-CysGCA	0	5.99936	0	0	3.2315	0	0	10.8877	0	0	0	0	0	2.99526	13.9573	0	0	14.2201	0	0	4.20154	0	0	0	0.834282	0	0	0	0	13.4126	1.64873	0	0.569369	6.61301	0	5.85696	0	0	14.3562	5.90961
chr7-18-CysGCA	0	0	0	1.07807	0	0	0	3.62922	0	0	0	0	0	0	0	0	0	2.37002	0	0	0	0	0	0	0	5.00513	0	3.61751	18.4866	13.4126	0	16.3779	0	0	0	0	0	0	0	0
chr7-19-CysGCA	0	0	23.7023	0	3.2315	0.862322	0	7.25845	6.22417	0	0	0	8.81461	0	13.9573	0	2.63234	7.11005	8.93471	9.44787	0	8.04033	0	4.77728	3.33713	25.0257	0	0.904377	12.3244	0	4.94618	0	0	0	9.51402	11.7139	0	6.33573	0	0
chr7-20-CysGCA	3.06805	0	29.6279	6.4684	0	3.44929	10.8965	0	0	0	24.7598	19.2367	0	5.99053	0	0	0	0	17.8694	0	8.40308	0	7.91183	0	0	0	17.7804	0	0	0	3.29745	0	0	26.4521	0	0	5.58074	0	5.38358	11.8192
chr7-21-CysGCA	0	5.99936	0	0	0	0	0	0	0	37.0631	0	0	0	0	0	0	2.63234	0	0	9.44787	0	4.02017	7.91183	0	0	0	0	0.904377	0	0	0	16.3779	0	0	0	5.85696	0	6.33573	0	0
chr7-25-CysGCA	0	23.9974	0	0	0	0	0	0	0	37.0631	0	0	0	0	0	0	0	0	0	0	0	0	7.91183	0	0	0	0	0	0	40.2377	0	0	0	0	0	0	0	0	0	0
chr7-3-ArgCCT	7.67012	8.99904	47.4046	7.54646	3.2315	18.9711	10.8965	10.8877	62.2417	55.5947	115.546	0	44.0731	16.4739	73.2759	80.4087	5.26469	0	26.8041	94.4787	37.8139	8.04033	134.501	57.3274	20.8571	10.0103	0	9.94815	18.4866	107.3	9.89235	0	6.26306	66.1301	57.0841	76.1405	16.7422	0	46.6577	59.0961
chr7-5-CysGCA	728.662	476.949	1593.98	354.684	1050.24	248.349	1776.12	754.879	846.487	1482.52	1370.04	1481.22	528.877	817.707	1249.18	1107.17	338.256	815.286	947.08	1058.16	693.254	1185.95	901.949	783.474	713.311	1251.28	971.996	251.417	1109.19	791.341	608.38	540.47	156.007	1329.22	1341.48	960.542	222.299	563.88	1087.48	1796.52
chr7-7-CysGCA	0	14.9984	0	0	3.2315	1.72464	0	3.62922	18.6725	37.0631	0	0	0	0	10.468	55.6676	9.21321	14.2201	0	0	0	0	0	0	7.50854	10.0103	0	7.23502	0	0	1.64873	16.3779	2.27748	0	95.1402	35.1418	0	0	0	0
chr7-8-CysGCA	0	0	5.92557	5.39033	0	6.03625	32.6894	0	18.6725	0	8.25328	0	17.6292	0	0	61.8529	6.58086	0	0	0	0	0	0	19.1091	0	35.0359	5.9268	6.33064	0	0	0	16.3779	1.70811	13.226	38.0561	0	9.30123	0	5.38358	0
chr7-9-TyrGTA	0	2.99968	0	4.31226	0	0.862322	0	0	0	18.5316	0	9.61834	0	14.9763	10.468	0	1.31617	0	0	0	0	12.0605	7.91183	0	1.66856	10.0103	0	0.904377	0	0	0	0	0	6.61301	0	11.7139	0.930123	25.3429	5.38358	0
chr8-10-MetCAT	29.1465	49.4947	165.916	17.2491	96.9449	11.2102	21.7929	119.764	24.8967	37.0631	8.25328	28.855	17.6292	23.9621	13.9573	123.706	42.1175	68.7305	71.4777	56.6872	0	88.4436	55.3828	38.2183	12.5142	80.0821	41.4876	18.9919	61.6219	0	26.3796	0	14.2342	19.839	66.5982	46.8557	35.3447	6.33573	32.3015	59.0961
chr8-12-TyrGTA	0	1.49984	0	4.31226	0	0	0	0	0	0	0	0	0	2.99526	0	0	2.63234	0	0	0	16.8062	0	0	0	4.17141	0	0	0	18.4866	13.4126	1.64873	0	0	6.61301	0	0	0	6.33573	55.6303	0
chr8-8-Undet???	0	0	11.8511	3.2342	0	0.862322	10.8965	0	0	37.0631	8.25328	0	17.6292	2.99526	0	6.18529	1.31617	9.48007	0	9.44787	0	4.02017	0	9.55457	0	10.0103	5.9268	2.71313	6.16219	0	1.64873	0	0	0	0	5.85696	1.86025	0	1.79453	5.90961
chr8-9-PheGAA	0	0	0	1.07807	0	0	0	0	0	0	0	0	0	0	0	0	0	0	0	0	0	0	0	0	1.66856	0	0	0	0	40.2377	0	0	0	0	0	5.85696	0	0	0	0
chr9-2-ArgTCG	0	0	0	0	0	0	0	0	0	18.5316	0	0	0	0	3.48933	0	0	0	0	0	0	4.02017	0	0	0	0	0	0	0	0	1.64873	0	0	6.61301	9.51402	0	1.86025	0	0	0
chr9-3-TrpCCA	0	2.99968	0	4.31226	0	1.72464	0	0	0	18.5316	0	0	0	1.49763	0	6.18529	1.31617	0	0	0	0	0	0	0	0	5.00513	0	0	6.16219	0	0	0	0	0	28.5421	0	0	0	0	0
chr9-4-ArgTCT	125.79	119.987	0	0	0	52.6016	0	0	0	0	0	0	0	139.28	0	0	0	0	0	0	0	0	118.677	0	65.074	0	0	0	0	80.4753	0	0	0	0	0	0	21.3928	0	0	0
chr9-6-AspGTC	4.60207	1.49984	11.8511	4.31226	0	4.31161	0	3.62922	0	37.0631	0	19.2367	0	7.48816	3.48933	12.3706	0	0	26.8041	0	0	12.0605	23.7355	0	2.50285	50.0513	0	0.904377	18.4866	0	1.64873	16.3779	0.569369	0	38.0561	0	0.930123	0	1.79453	0
chrX-1-GlnTTG	0	10.4989	23.7023	0	0	0	0	0	0	0	0	0	0	0	0	0	0	0	0	0	0	0	0	0	0	0	0	1.80875	6.16219	0	0	0	0	0	0	17.5709	0	0	0	0
chrX-2-LeuTAA	0	1.49984	5.92557	0	0	0	0	0	0	0	16.5066	0	0	0	0	6.18529	6.58086	0	0	0	0	0	7.91183	0	0.834282	0	0	0	30.8109	0	3.29745	0	0.569369	0	0	0	0.930123	0	0	23.6384
chrX-3-GluCTC	0	0	0	0	0	0.862322	0	0	49.7934	0	0	0	0	0	0	0	0	0	0	0	0	0	0	4.77728	0	5.00513	0	0	0	0	0	0	0	0	0	0	0	0	0	0
chrX-5-IleGAT=chrX-6-IleGAT=chrX-7-IleGAT=chrX_random-1-IleGAT=chrX_random-2-IleGAT=chrX_random-3-IleGAT=chrX_random-4-IleGAT=chrX_random-5-IleGAT	9.20415	16.4982	11.8511	2.15613	6.463	4.31161	0	10.8877	24.8967	0	8.25328	48.0917	17.6292	14.9763	0	0	13.1617	2.37002	0	28.3436	0	20.1008	7.91183	14.3318	6.67426	5.00513	5.9268	5.42626	18.4866	13.4126	6.5949	0	0	0	9.51402	5.85696	9.30123	0	10.7672	23.6384
gnl|PIR|PIR12151 30	0	0	5.92557	2.15613	0	0	0	0	0	0	0	0	0	7.48816	0	0	0	0	0	0	0	0	0	0	0	5.00513	0	0	0	0	1.64873	0	1.70811	0	0	0	0	6.33573	10.7672	0
gnl|PIR|PIR1340 31	1.53402	5.99936	0	12.9368	9.69449	3.44929	10.8965	14.5169	24.8967	18.5316	0	9.61834	17.6292	26.9574	17.4466	18.5559	21.0588	4.74003	0	18.8957	4.20154	4.02017	7.91183	4.77728	25.0285	5.00513	11.8536	5.42626	18.4866	0	21.4334	0	9.10991	19.839	0	11.7139	10.2313	6.33573	0	17.7288
gnl|PIR|PIR13807 30	1.53402	1.49984	5.92557	1.07807	0	0	0	0	6.22417	0	0	0	0	1.49763	6.97866	0	0	0	0	9.44787	8.40308	0	0	0	0.834282	5.00513	0	0	0	0	0	0	1.13874	0	0	0	0	0	0	11.8192
gnl|PIR|PIR198666 28	0	0	5.92557	0	0	0	0	0	0	0	16.5066	28.855	26.4438	0	0	0	0	0	134.021	0	0	4.02017	7.91183	0	0	5.00513	11.8536	0	0	0	0	16.3779	0	0	76.1122	0	0	0	0	17.7288
gnl|PIR|PIR20101 30=gnl|PIR|PIR79848 30=gnl|PIR|PIR84651 30	0	1.49984	0	1.07807	3.2315	0	10.8965	0	0	0	0	0	0	0	0	0	0	26.0702	8.93471	0	0	4.02017	0	4.77728	5.83998	0	5.9268	0	18.4866	13.4126	1.64873	0	2.27748	0	0	11.7139	0	0	7.17811	0
gnl|PIR|PIR2096 27	0	0	0	0	0	1.72464	0	0	0	0	0	0	0	0	0	0	1.31617	2.37002	17.8694	0	0	20.1008	0	19.1091	0.834282	0	0	0.904377	0	0	8.24363	0	0	0	0	11.7139	1.86025	0	0	5.90961
gnl|PIR|PIR212993 29	0	0	0	0	0	0.862322	0	10.8877	0	0	8.25328	0	17.6292	0	0	0	0	0	0	0	0	0	0	0	0.834282	0	5.9268	0	0	0	0	0	0	0	0	0	0	0	0	0
gnl|PIR|PIR218424 19	0	1.49984	0	0	0	0	0	0	0	55.5947	0	0	0	0	0	0	0	0	0	0	0	0	0	0	0	0	0	0	0	0	0	0	0	0	0	0	0	0	0	0
gnl|PIR|PIR2229 29	0	2.99968	0	3.2342	0	1.72464	0	0	0	0	0	0	0	0	0	0	0	0	0	28.3436	0	0	0	0	0	0	0	0	0	0	0	32.7557	0	0	0	0	0	0	0	0
gnl|PIR|PIR22527 30	1.53402	7.4992	0	0	0	0	21.7929	10.8877	6.22417	0	0	0	0	1.49763	13.9573	0	2.63234	4.74003	0	0	0	0	0	9.55457	0.834282	0	0	0.904377	0	0	0	0	0.569369	0	9.51402	0	3.72049	0	0	11.8192
gnl|PIR|PIR227919 21	16.8743	20.9978	17.7767	9.70259	12.926	23.2827	10.8965	7.25845	56.0175	74.1262	115.546	19.2367	61.7023	22.4645	52.3399	18.5559	40.8013	14.2201	35.7389	75.5829	8.40308	60.3025	47.471	4.77728	35.0399	45.0462	65.1948	13.5657	67.7841	67.0628	24.7309	16.3779	10.818	19.839	47.5701	35.1418	24.1832	57.0216	1.79453	29.548
gnl|PIR|PIR229419 28	0	0	0	0	0	0	0	0	0	0	0	0	0	0	0	0	1.31617	0	0	0	0	4.02017	15.8237	0	0.834282	0	5.9268	0.904377	6.16219	0	0	0	0.569369	6.61301	9.51402	0	1.86025	0	0	0
gnl|PIR|PIR23216 29	0	13.4986	0	2.15613	0	0	0	3.62922	12.4483	0	8.25328	9.61834	0	2.99526	0	37.1117	0	0	17.8694	0	0	0	7.91183	0	0	0	5.9268	0	6.16219	0	1.64873	0	0	6.61301	19.028	0	0	6.33573	3.58905	5.90961
gnl|PIR|PIR232700 29	0	11.9987	11.8511	2.15613	6.463	0	0	0	12.4483	0	0	0	17.6292	0	3.48933	0	1.31617	0	0	28.3436	0	0	0	0	2.50285	0	0	1.80875	6.16219	0	0	0	0	6.61301	0	0	0	6.33573	1.79453	0
gnl|PIR|PIR232882 27	0	0	0	0	0	0	0	0	0	0	0	0	0	0	0	0	0	0	0	0	0	0	0	52.5501	0	0	0	0	0	0	0	0	0	0	0	0	0	0	0	0
gnl|PIR|PIR243353 25	0	1.49984	0	0	0	0	0	0	0	0	0	0	0	0	0	0	0	0	8.93471	9.44787	8.40308	0	0	0	0	0	0	1.80875	0	0	0	0	0	0	0	11.7139	0	0	0	0
gnl|PIR|PIR248758 25	1.53402	2.99968	17.7767	1.07807	9.69449	2.58697	0	3.62922	6.22417	18.5316	24.7598	9.61834	61.7023	4.49289	17.4466	0	1.31617	4.74003	0	18.8957	4.20154	0	15.8237	4.77728	0.834282	10.0103	0	0.904377	6.16219	0	0	0	0	13.226	47.5701	11.7139	0	44.3501	7.17811	5.90961
gnl|PIR|PIR251099 27	0	0	0	0	0	0	0	0	0	0	0	0	0	0	0	0	0	0	0	0	0	0	0	0	0	0	0	0	0	80.4753	0	0	0.569369	0	0	0	0	0	0	0
gnl|PIR|PIR252570 22	0	1.49984	0	1.07807	9.69449	1.72464	21.7929	0	0	0	0	9.61834	0	0	10.468	6.18529	3.94852	0	0	0	0	0	0	0	1.66856	5.00513	5.9268	0	0	0	0	0	0	0	0	5.85696	0	6.33573	0	5.90961
gnl|PIR|PIR255324 26	0	0	0	0	0	0	0	0	0	0	0	0	0	0	0	0	0	2.37002	0	18.8957	0	0	0	0	0	40.041	0	7.23502	0	0	0	0	0	0	0	0	0	0	0	5.90961
gnl|PIR|PIR265711 24	1.53402	4.49952	0	0	0	0	0	3.62922	0	0	0	0	0	0	0	0	0	0	0	18.8957	0	0	7.91183	0	0	0	0	0	0	0	0	0	0.569369	0	0	0	0	6.33573	0	0
gnl|PIR|PIR266023 20	3.06805	8.99904	11.8511	2.15613	0	1.72464	21.7929	7.25845	12.4483	0	0	0	0	1.49763	10.468	0	5.26469	7.11005	0	9.44787	0	0	23.7355	0	0	10.0103	0	3.61751	0	13.4126	4.94618	0	1.70811	19.839	9.51402	11.7139	0	25.3429	0	11.8192
gnl|PIR|PIR2888 30	1325.4	1486.34	3235.36	1297.99	1173.03	1090.84	1688.95	751.249	1487.58	2316.44	1881.75	1356.19	1851.07	527.166	1270.12	2795.75	2255.92	1128.13	5003.44	2116.32	1407.52	1358.82	1962.13	1586.06	1265.61	2257.31	806.045	1316.77	2021.2	1502.21	2206	1637.79	1062.44	2426.98	1370.02	1739.52	2126.26	1134.1	965.455	1193.74
gnl|PIR|PIR2962 27	0	0	0	0	0	0.862322	0	0	0	0	0	9.61834	0	0	6.97866	0	0	2.37002	0	0	0	0	0	9.55457	0	25.0257	0	0	0	0	0	0	0	0	9.51402	0	0	0	1.79453	5.90961
gnl|PIR|PIR31112 30	0	5.99936	0	3.2342	42.0095	8.62322	0	7.25845	12.4483	37.0631	16.5066	19.2367	26.4438	1.49763	10.468	55.6676	13.1617	2.37002	35.7389	28.3436	0	36.1815	39.5592	4.77728	13.3485	15.0154	17.7804	1.80875	6.16219	40.2377	1.64873	0	4.55496	6.61301	28.5421	52.7127	13.9518	19.0072	0	11.8192
gnl|PIR|PIR32212 26	6.1361	1.49984	0	3.2342	0	0	0	0	0	0	0	0	0	2.99526	0	0	0	0	0	0	4.20154	0	0	0	12.5142	0	0	1.80875	0	0	0	0	2.84685	13.226	9.51402	0	0	0	0	0
gnl|PIR|PIR32263 29	0	7.4992	5.92557	0	0	0	0	0	0	0	0	0	0	0	0	0	0	0	0	9.44787	0	0	0	0	0	0	0	0	0	0	0	0	0	0	19.028	0	0	0	0	0
gnl|PIR|PIR32519 30	0	0	11.8511	0	9.69449	0	0	0	0	0	0	0	0	0	0	0	0	0	0	0	16.8062	0	0	0	0	0	0	0	0	0	1.64873	0	0	13.226	0	0	0	0	0	0
gnl|PIR|PIR32635 28	0	0	23.7023	0	0	0	0	3.62922	0	0	0	0	0	0	0	0	0	0	0	0	4.20154	0	0	0	0	0	0	0	0	26.8251	0	0	0	0	0	0	0	0	0	0
gnl|PIR|PIR32636 26	0	2.99968	0	0	0	1.72464	0	0	0	0	0	0	17.6292	2.99526	0	0	0	0	0	9.44787	0	0	0	0	0	0	0	0	0	0	3.29745	0	0	0	9.51402	0	0	0	1.79453	11.8192
gnl|PIR|PIR32637 32	9.20415	0	17.7767	1.07807	12.926	0	0	0	18.6725	0	16.5066	19.2367	0	0	0	0	14.4779	0	0	0	25.2092	12.0605	23.7355	14.3318	5.83998	5.00513	0	2.71313	0	0	0	49.1336	2.84685	6.61301	0	40.9987	7.44098	6.33573	0	0
gnl|PIR|PIR32986 31	0	0	0	0	0	3.44929	0	0	0	0	90.786	9.61834	0	0	0	12.3706	0	0	0	0	0	0	0	0	3.33713	0	0	0	18.4866	0	0	0	1.13874	0	0	0	20.4627	0	0	0
gnl|PIR|PIR33016 26	0	0	0	1.07807	0	0.862322	0	0	0	0	0	0	0	0	0	12.3706	0	0	0	9.44787	0	0	0	0	0.834282	10.0103	0	0.904377	0	0	0	0	0	0	0	0	0	6.33573	0	0
gnl|PIR|PIR33279 32	1.53402	8.99904	0	0	0	0	0	0	0	0	0	0	0	0	0	18.5559	0	0	0	0	0	4.02017	0	0	0	0	5.9268	0	0	0	0	16.3779	0	0	0	0	0	0	0	0
gnl|PIR|PIR33384 30	0	0	0	0	0	0.862322	0	0	0	0	0	0	8.81461	0	0	0	0	0	17.8694	0	0	0	0	0	0	0	5.9268	0	0	13.4126	3.29745	0	0	0	0	0	0	6.33573	0	5.90961
gnl|PIR|PIR33556 29	0	0	0	0	0	0	0	0	0	0	0	0	0	0	0	0	0	4.74003	0	0	0	0	0	14.3318	0	5.00513	0	0	6.16219	0	0	0	0	0	19.028	11.7139	0	0	3.58905	0
gnl|PIR|PIR33872 31	18.4083	2.99968	35.5534	0	9.69449	9.48554	21.7929	3.62922	0	37.0631	16.5066	19.2367	44.0731	7.48816	34.8933	12.3706	5.26469	0	35.7389	9.44787	4.20154	0	47.471	19.1091	0	25.0257	11.8536	4.52189	6.16219	93.8879	1.64873	0	0.569369	39.6781	0	29.2848	2.79037	19.0072	5.38358	35.4576
gnl|PIR|PIR34157 26	3.06805	0	5.92557	0	9.69449	0.862322	10.8965	0	6.22417	18.5316	0	19.2367	0	0	6.97866	12.3706	1.31617	4.74003	0	0	0	0	7.91183	0	0.834282	0	0	0.904377	6.16219	0	0	0	1.70811	0	19.028	0	0	0	3.58905	5.90961
gnl|PIR|PIR36090 28	3.06805	0	0	0	0	0	10.8965	0	0	0	0	0	0	0	0	6.18529	0	0	8.93471	0	0	0	7.91183	0	0	0	0	1.80875	6.16219	0	0	0	0	0	0	0	1.86025	0	0	0
gnl|PIR|PIR36598 30	4.60207	1.49984	5.92557	2.15613	12.926	0	0	0	0	0	0	0	8.81461	1.49763	20.936	0	2.63234	0	0	9.44787	8.40308	0	0	0	0	10.0103	0	1.80875	12.3244	0	0	16.3779	0.569369	0	38.0561	11.7139	0	12.6715	0	0
gnl|PIR|PIR36667 26	0	0	0	0	3.2315	0.862322	0	0	0	0	16.5066	0	0	0	0	0	0	0	8.93471	0	0	0	0	0	0.834282	0	0	0	0	13.4126	1.64873	0	0	0	0	0	0	0	0	0
gnl|PIR|PIR36772 29	0	2.99968	0	1.07807	0	2.58697	0	0	0	0	0	0	17.6292	0	0	0	1.31617	0	0	0	0	0	0	0	0	0	5.9268	0	0	0	4.94618	0	0	0	19.028	0	0	0	0	0
gnl|PIR|PIR37355 27	0	7.4992	0	0	0	0	0	0	12.4483	0	0	0	17.6292	2.99526	0	0	6.58086	0	0	0	0	0	0	0	0	0	82.9753	0.904377	0	0	0	0	0	13.226	19.028	5.85696	0	0	5.38358	0
gnl|PIR|PIR37665 28	0	0	0	0	3.2315	3.44929	0	10.8877	62.2417	0	41.2664	67.3284	44.0731	0	48.8506	18.5559	0	7.11005	17.8694	9.44787	0	12.0605	79.1183	28.6637	0	35.0359	0	0	110.919	67.0628	4.94618	0	0	0	0	23.4278	4.65061	12.6715	3.58905	0
gnl|PIR|PIR37666 30	13.8062	17.9981	35.5534	10.7807	0	0	0	0	0	18.5316	0	0	0	8.98579	0	0	26.3234	0	0	0	0	0	0	0	10.0114	0	0	6.33064	0	0	0	0	4.55496	59.5171	19.028	0	0	0	0	35.4576
gnl|PIR|PIR38074 26	0	0	0	0	0	0	0	0	0	0	0	0	17.6292	5.99053	3.48933	0	0	0	0	0	0	0	0	0	0	30.0308	0	0	0	0	0	0	0	0	0	5.85696	0	0	0	0
gnl|PIR|PIR38142 30	0	0	0	0	0	3.44929	0	0	0	0	0	0	0	0	0	0	0	0	0	9.44787	0	0	0	0	5.00569	5.00513	0	0	0	0	0	0	0.569369	13.226	0	5.85696	0	0	0	0
gnl|PIR|PIR39364 30	3.06805	0	0	0	0	0.862322	0	0	0	37.0631	0	0	0	1.49763	0	0	0	0	0	0	0	0	0	0	0	0	0	0.904377	0	0	0	0	0	0	0	0	0	0	0	0
gnl|PIR|PIR40039 31	1.53402	2.99968	5.92557	5.39033	0	0	0	0	0	0	8.25328	0	17.6292	0	3.48933	0	0	18.9601	0	0	0	0	0	9.55457	1.66856	0	0	1.80875	0	0	0	49.1336	0.569369	0	0	0	0	6.33573	1.79453	0
gnl|PIR|PIR40304 32	15.3402	37.496	53.3302	16.171	51.704	41.3914	10.8965	43.5507	31.1208	74.1262	132.052	9.61834	8.81461	37.4408	6.97866	37.1117	85.5512	35.5502	44.6736	75.5829	12.6046	52.2621	79.1183	23.8864	80.0911	20.0205	77.0485	18.0875	98.595	174.363	46.1643	16.3779	21.636	105.808	19.028	17.5709	26.0434	6.33573	16.1507	35.4576
gnl|PIR|PIR40506 31=gnl|PIR|PIR40507 31	1.53402	0	5.92557	0	0	0.862322	0	0	0	0	0	0	0	0	0	0	0	0	0	18.8957	4.20154	0	0	0	0	5.00513	0	0	0	13.4126	0	0	1.70811	0	0	0	0	0	0	0
gnl|PIR|PIR40766 29	0	1.49984	0	0	0	0	0	0	0	18.5316	0	9.61834	0	0	0	0	0	0	0	0	0	0	0	0	0	0	0	0	0	0	0	0	0	0	0	11.7139	0	0	0	0
gnl|PIR|PIR41418 26	0	2.99968	0	0	3.2315	0.862322	0	0	0	0	8.25328	0	0	1.49763	0	6.18529	1.31617	0	0	9.44787	0	0	0	0	0	0	0	0	6.16219	40.2377	0	0	0	0	9.51402	0	0	12.6715	0	0
gnl|PIR|PIR41574 31	30.6805	32.9965	17.7767	15.0929	19.389	12.0725	43.5858	10.8877	18.6725	185.316	57.7729	9.61834	26.4438	22.4645	87.2332	37.1117	13.1617	26.0702	62.543	18.8957	12.6046	20.1008	47.471	57.3274	19.1885	125.128	29.634	7.23502	18.4866	80.4753	14.8385	16.3779	7.4018	72.7431	76.1122	23.4278	8.3711	44.3501	71.7811	141.831
gnl|PIR|PIR41647 31	0	0	0	0	3.2315	0	10.8965	0	0	0	0	0	0	0	0	6.18529	2.63234	0	0	0	0	0	7.91183	0	0	0	0	0	0	0	1.64873	0	1.13874	0	0	0	0	0	10.7672	0
gnl|PIR|PIR43147 27	0	1.49984	0	0	0	0.862322	21.7929	0	6.22417	0	0	0	0	1.49763	3.48933	0	0	4.74003	26.8041	0	0	4.02017	0	0	1.66856	0	0	0	6.16219	0	6.5949	0	2.27748	0	0	0	0	0	0	5.90961
gnl|PIR|PIR43376 32	151.868	299.968	219.246	154.163	210.047	376.835	174.343	246.787	242.743	444.757	825.328	192.367	608.208	330.977	240.764	296.894	519.888	213.301	107.217	633.007	205.875	574.884	799.095	191.091	685.78	165.169	142.243	163.692	468.326	442.614	339.638	98.2672	136.079	284.36	104.654	374.846	324.613	690.595	170.48	260.023
gnl|PIR|PIR44080 29	0	0	0	2.15613	0	0	0	0	0	0	0	0	0	0	0	6.18529	0	0	26.8041	0	0	0	0	0	0	10.0103	0	0.904377	0	0	0	0	0.569369	0	0	0	0	0	5.38358	0
gnl|PIR|PIR44533 29	0	0	47.4046	0	0	0	0	0	0	0	0	0	0	0	0	0	0	0	0	0	0	0	0	0	0	0	0	0	0	0	0	0	0	0	0	0	0	0	0	0
gnl|PIR|PIR45272 30	0	0	0	0	0	0	0	0	0	0	0	0	0	0	0	0	0	0	0	0	0	0	0	0	0	0	0	0	0	0	0	0	0	52.9041	0	0	0	0	0	0
gnl|PIR|PIR45741 28	0	0	0	3.2342	3.2315	1.72464	10.8965	0	12.4483	18.5316	0	0	0	1.49763	3.48933	0	3.94852	0	17.8694	0	4.20154	4.02017	7.91183	0	0	10.0103	0	0.904377	0	0	3.29745	0	0.569369	6.61301	9.51402	17.5709	0	0	0	0
gnl|PIR|PIR45809 31	18.4083	205.478	23.7023	34.4981	25.852	18.1088	76.2752	0	18.6725	0	49.5197	0	17.6292	64.3982	20.936	18.5559	65.8086	2.37002	17.8694	18.8957	12.6046	0	15.8237	9.55457	77.5883	10.0103	5.9268	26.2269	92.4328	26.8251	42.8669	0	17.6505	13.226	0	35.1418	4.65061	6.33573	3.58905	53.1865
gnl|PIR|PIR46251 27	1.53402	0	0	0	6.463	0	0	7.25845	0	0	0	0	8.81461	0	0	0	0	0	8.93471	18.8957	8.40308	0	15.8237	0	0	0	5.9268	0.904377	0	0	0	16.3779	1.13874	0	57.0841	0	0.930123	6.33573	0	0
gnl|PIR|PIR46358 27	0	0	23.7023	2.15613	0	0.862322	0	0	0	0	0	9.61834	0	0	0	0	1.31617	0	0	0	0	0	0	0	1.66856	0	0	0	0	0	0	0	0.569369	0	0	0	0	0	0	5.90961
gnl|PIR|PIR46511 28	0	0	5.92557	0	0	0	10.8965	0	56.0175	18.5316	0	0	35.2584	0	3.48933	12.3706	3.94852	0	8.93471	18.8957	0	0	7.91183	0	0	10.0103	0	0	0	13.4126	0	0	0	0	9.51402	5.85696	2.79037	12.6715	0	11.8192
gnl|PIR|PIR46607 30	0	0	0	0	0	0	0	0	0	0	0	0	0	0	0	0	63.1763	0	0	0	0	0	0	0	0	0	0	0	0	0	0	0	0	0	0	0	0	0	0	0
gnl|PIR|PIR48102 26	0	0	0	0	0	0	0	0	0	0	0	0	0	0	0	0	0	0	0	0	0	0	0	0	0	0	5.9268	0	12.3244	0	0	0	0.569369	13.226	9.51402	0	0.930123	0	0	5.90961
gnl|PIR|PIR48383 31	3.06805	0	0	0	3.2315	0	0	0	0	37.0631	0	0	17.6292	0	0	0	0	0	0	0	0	0	0	0	0.834282	0	0	0.904377	0	0	0	0	0	0	0	0	0	0	0	0
gnl|PIR|PIR48568 28	1.53402	0	0	3.2342	0	0	0	3.62922	6.22417	0	0	0	0	0	0	0	0	0	0	0	0	4.02017	0	0	0	0	0	0.904377	30.8109	0	4.94618	0	0	0	0	0	4.65061	0	0	0
gnl|PIR|PIR49606 29	1.53402	0	0	0	0	0	0	0	0	0	0	0	0	0	0	0	0	0	0	9.44787	0	0	0	0	0	5.00513	0	0	6.16219	26.8251	0	0	0	0	0	5.85696	0	0	0	5.90961
gnl|PIR|PIR49867 30	0	1.49984	5.92557	0	3.2315	0	0	0	0	55.5947	0	0	0	0	0	0	0	0	0	9.44787	4.20154	0	7.91183	4.77728	2.50285	0	0	0.904377	0	0	0	0	0	0	0	0	0	0	0	5.90961
gnl|PIR|PIR49916 28	0	4.49952	29.6279	0	16.1575	7.7609	10.8965	7.25845	6.22417	55.5947	8.25328	19.2367	61.7023	0	0	24.7411	1.31617	4.74003	44.6736	18.8957	8.40308	0	15.8237	9.55457	0	25.0257	5.9268	0	6.16219	40.2377	0	49.1336	1.13874	52.9041	66.5982	11.7139	0	6.33573	1.79453	11.8192
gnl|PIR|PIR50643 26	0	0	5.92557	0	0	0	0	0	0	0	0	9.61834	0	0	3.48933	12.3706	1.31617	4.74003	0	0	0	0	7.91183	0	0.834282	0	0	0	0	0	0	0	0	0	0	0	0	6.33573	0	0
gnl|PIR|PIR51124 27	3.06805	5.99936	0	0	0	0.862322	43.5858	14.5169	6.22417	0	16.5066	0	0	1.49763	13.9573	0	1.31617	0	151.89	0	37.8139	8.04033	0	0	0.834282	10.0103	0	0.904377	6.16219	0	0	0	0.569369	0	142.71	0	2.79037	0	0	0
gnl|PIR|PIR51153 27	0	0	0	0	0	0	0	0	0	0	8.25328	19.2367	0	0	0	0	0	0	0	0	0	0	0	0	0	0	5.9268	0.904377	0	0	0	0	0	0	0	5.85696	0	0	0	0
gnl|PIR|PIR51374 26	0	0	0	0	3.2315	0	0	0	0	0	0	0	17.6292	0	0	0	1.31617	2.37002	8.93471	0	0	0	0	4.77728	0	0	0	0	0	0	1.64873	0	0	0	9.51402	0	0	6.33573	1.79453	0
gnl|PIR|PIR52197 26	0	0	0	0	0	0	0	0	6.22417	0	0	0	0	0	0	0	0	0	17.8694	9.44787	0	0	7.91183	0	0	0	0	0	0	13.4126	0	0	0.569369	6.61301	0	5.85696	0	0	0	0
gnl|PIR|PIR52468 31	0	4.49952	0	3.2342	0	0	21.7929	7.25845	12.4483	0	0	9.61834	0	0	3.48933	0	0	0	0	9.44787	0	0	0	0	9.17711	10.0103	5.9268	0.904377	6.16219	13.4126	3.29745	0	0	0	9.51402	5.85696	1.86025	25.3429	7.17811	0
gnl|PIR|PIR52755 30	4.60207	4.49952	0	9.70259	9.69449	10.3479	10.8965	7.25845	6.22417	111.189	0	19.2367	8.81461	5.99053	52.3399	6.18529	14.4779	16.5901	17.8694	28.3436	0	8.04033	7.91183	14.3318	2.50285	90.0923	11.8536	3.61751	6.16219	13.4126	6.5949	32.7557	2.27748	13.226	66.5982	0	4.65061	0	10.7672	47.2769
gnl|PIR|PIR53475 27	0	0	0	0	0	0	0	0	0	0	0	0	35.2584	0	0	0	0	0	0	0	0	0	0	0	0	0	0	0	0	0	0	0	0	0	0	5.85696	0	0	0	0
gnl|PIR|PIR54042 27	1328.47	2212.26	1244.37	1834.87	1069.63	3000.88	501.237	1277.49	1923.27	1760.5	3194.02	1837.1	9061.42	7688.84	2421.59	1775.18	3277.27	857.946	1259.79	4147.61	1079.8	4104.59	7587.45	1051	3354.65	1346.38	1238.7	1397.26	2409.42	1529.03	2966.06	851.649	967.928	1858.26	685.01	2167.08	2505.75	1609.28	882.907	549.593
gnl|PIR|PIR54043 26	26.0784	65.9929	59.2557	33.42	16.1575	61.2248	196.136	10.8877	24.8967	166.784	41.2664	28.855	229.18	259.09	87.2332	74.2234	51.3307	18.9601	44.6736	56.6872	16.8062	40.2017	181.972	28.6637	51.7255	5.00513	23.7072	19.8963	43.1353	40.2377	47.813	49.1336	21.0667	26.4521	57.0841	52.7127	59.5279	38.0144	8.97263	11.8192
gnl|PIR|PIR54063 30=gnl|PIR|PIR54064 30	0	1.49984	0	2.15613	0	0	0	0	0	0	0	0	0	0	0	0	1.31617	0	0	18.8957	0	0	7.91183	0	0	10.0103	0	2.71313	0	0	3.29745	0	0	6.61301	9.51402	0	0.930123	0	7.17811	0
gnl|PIR|PIR54157 28	0	0	0	0	0	0.862322	0	3.62922	0	0	0	9.61834	26.4438	0	0	6.18529	1.31617	0	0	0	0	0	0	0	0	0	0	0	0	0	0	0	0.569369	6.61301	0	0	0	0	0	0
gnl|PIR|PIR54535 29	0	1.49984	0	1.07807	0	0.862322	0	0	0	0	0	0	0	4.49289	0	0	1.31617	0	0	0	0	24.121	0	0	0.834282	0	5.9268	0	0	0	1.64873	0	0.569369	0	0	0	1.86025	0	0	17.7288
gnl|PIR|PIR54617 28	1.53402	0	0	0	0	0	0	0	6.22417	0	0	0	8.81461	5.99053	0	0	0	0	0	0	0	0	0	0	0.834282	5.00513	0	0	0	0	0	0	0	6.61301	0	5.85696	0	0	0	5.90961
gnl|PIR|PIR54763 27	1.53402	0	0	1.07807	25.852	0.862322	0	3.62922	0	0	0	9.61834	0	4.49289	0	6.18529	0	0	0	0	0	0	0	0	0	0	0	0	0	0	1.64873	0	0	0	0	0	0.930123	6.33573	0	0
gnl|PIR|PIR54782 27	0	0	0	0	0	0	0	0	12.4483	0	0	0	0	0	6.97866	0	0	0	0	0	0	0	0	0	13.3485	0	0	0	0	0	3.29745	0	0	19.839	0	0	0	0	0	0
gnl|PIR|PIR55262 28	3.06805	0	0	0	19.389	0	0	0	0	0	8.25328	0	0	0	0	6.18529	0	0	0	0	0	0	0	0	0	0	0	0	0	0	0	0	0	0	9.51402	0	0	0	0	0
gnl|PIR|PIR55478 30	3.06805	20.9978	5.92557	0	12.926	3.44929	0	0	0	18.5316	8.25328	0	0	0	6.97866	6.18529	0	4.74003	0	0	16.8062	0	0	0	0	0	0	0	0	26.8251	1.64873	507.714	0.569369	0	19.028	5.85696	0	12.6715	0	0
gnl|PIR|PIR55662 29	0	2.99968	11.8511	0	0	0	0	0	0	0	0	0	0	0	3.48933	0	1.31617	0	0	0	0	0	0	0	0	0	0	0	0	13.4126	0	0	0	0	9.51402	0	0.930123	6.33573	0	0
gnl|PIR|PIR55909 29	0	0	0	0	9.69449	0	0	0	0	0	0	0	0	0	0	0	0	0	0	0	0	0	0	0	0	0	0	0	0	26.8251	1.64873	0	0	0	0	0	0	0	10.7672	0
gnl|PIR|PIR56396 30=gnl|PIR|PIR56397 30	0	0	11.8511	0	3.2315	0	0	10.8877	18.6725	0	8.25328	9.61834	0	0	3.48933	18.5559	0	0	26.8041	0	0	0	0	0	0	10.0103	0	0	12.3244	0	3.29745	0	0	0	0	11.7139	1.86025	12.6715	7.17811	0
gnl|PIR|PIR56419 29	1.53402	0	0	0	0	0.862322	0	0	0	18.5316	8.25328	0	8.81461	1.49763	0	0	0	2.37002	17.8694	9.44787	0	0	7.91183	4.77728	0	5.00513	5.9268	0	0	13.4126	0	0	0	6.61301	0	11.7139	0	6.33573	0	0
gnl|PIR|PIR57322 27	23.0104	16.4982	23.7023	4.31226	22.6205	1.72464	10.8965	10.8877	18.6725	92.6578	33.0131	28.855	17.6292	8.98579	59.3186	18.5559	7.89703	0	53.6083	18.8957	8.40308	0	7.91183	0	5.00569	25.0257	5.9268	4.52189	30.8109	26.8251	6.5949	0	6.83243	119.034	47.5701	17.5709	0.930123	12.6715	8.97263	29.548
gnl|PIR|PIR57387 29	0	1.49984	0	1.07807	0	0	0	3.62922	0	0	8.25328	0	0	0	0	0	11.8455	2.37002	0	0	4.20154	0	0	4.77728	3.33713	0	0	1.80875	6.16219	0	0	0	6.26306	0	0	11.7139	4.65061	0	0	5.90961
gnl|PIR|PIR57403 28	0	0	0	0	6.463	0	0	3.62922	12.4483	0	0	9.61834	0	0	3.48933	18.5559	0	4.74003	0	0	0	0	0	0	0	0	23.7072	10.8525	12.3244	13.4126	0	0	0	0	0	0	0	6.33573	1.79453	0
gnl|PIR|PIR57576 29=gnl|PIR|PIR57579 29	0	0	0	0	0	0	0	0	0	0	0	0	0	0	0	0	0	0	0	0	0	0	0	0	0	0	0	0	0	388.964	0	0	0	0	0	0	0	0	0	0
gnl|PIR|PIR57581 31	136.528	352.462	142.214	187.583	310.224	238.863	381.376	192.349	597.52	277.973	676.769	173.13	317.326	215.659	376.848	272.153	272.448	255.962	321.65	755.829	235.286	152.766	577.564	353.519	464.695	280.287	183.731	183.589	708.652	0	415.479	294.802	134.941	357.103	180.766	433.415	126.497	424.494	269.179	260.023
gnl|PIR|PIR57726 30	0	0	0	0	0	0	0	0	0	37.0631	0	0	0	1.49763	0	0	0	0	0	0	4.20154	4.02017	0	0	0	0	0	0	0	0	0	32.7557	0.569369	0	0	0	0	0	0	0
gnl|PIR|PIR57849 32	7.67012	1.49984	17.7767	0	6.463	0.862322	0	0	0	0	0	0	0	5.99053	31.404	6.18529	0	2.37002	911.341	0	4.20154	0	0	0	0.834282	10.0103	11.8536	0.904377	12.3244	0	4.94618	0	0	19.839	9.51402	0	0.930123	0	0	0
gnl|PIR|PIR58147 26	0	0	5.92557	0	0	0	0	0	0	0	0	0	0	0	0	0	0	0	17.8694	0	0	0	0	0	0	0	0	0	12.3244	0	0	0	0	0	0	0	0	0	0	5.90961
gnl|PIR|PIR58593 31	3.06805	1.49984	0	1.07807	3.2315	1.72464	0	0	18.6725	0	24.7598	0	17.6292	0	0	0	7.89703	9.48007	0	0	4.20154	0	0	0	5.00569	0	0	1.80875	0	0	6.5949	0	2.84685	0	0	0	6.51086	19.0072	0	11.8192
gnl|PIR|PIR58596 31	990.98	1043.89	954.018	664.089	1350.77	1458.19	947.991	722.216	1307.08	1204.55	4679.61	1413.9	1780.55	1921.46	1933.09	1311.28	2838.98	1087.84	1125.77	3221.72	1155.42	1600.03	4304.04	869.466	2809.86	1316.35	1084.61	1047.27	2846.93	2454.5	2423.63	1785.19	772.634	1501.15	685.01	1985.51	1542.14	880.667	428.892	720.972
gnl|PIR|PIR58916 28	6.1361	4.49952	0	1.07807	0	0.862322	0	0	6.22417	0	0	0	0	0	0	0	1.31617	0	0	0	0	0	0	4.77728	0	0	0	6.33064	0	0	1.64873	0	0	0	0	0	0	0	7.17811	11.8192
gnl|PIR|PIR59027 31	18.4083	7.4992	0	1.07807	0	10.3479	0	0	0	0	8.25328	0	0	11.9811	0	0	1.31617	0	35.7389	0	8.40308	28.1412	31.6473	4.77728	8.34282	0	0	0	0	0	9.89235	0	5.12432	46.2911	0	5.85696	14.882	0	0	11.8192
gnl|PIR|PIR59086 30	3.06805	0	0	2.15613	0	0	10.8965	0	0	0	0	0	0	0	0	12.3706	7.89703	0	0	0	0	0	0	0	35.8741	0	0	4.52189	0	0	0	0	0	6.61301	9.51402	0	0	0	0	5.90961
gnl|PIR|PIR59101 29	12.2722	0	0	0	0	0	0	0	0	0	0	9.61834	0	0	6.97866	0	3.94852	0	0	0	0	4.02017	7.91183	0	3.33713	0	0	0	0	0	0	0	0	0	0	0	0	6.33573	0	0
gnl|PIR|PIR59110 28	0	0	0	1.07807	0	0.862322	0	0	0	18.5316	0	0	0	0	0	0	0	0	0	0	0	0	0	0	0.834282	10.0103	0	0	0	0	0	0	0	6.61301	0	11.7139	0	0	0	0
gnl|PIR|PIR59127 27	3.06805	0	0	0	0	0	0	0	0	0	0	0	0	2.99526	0	12.3706	0	0	0	0	0	0	0	0	0.834282	0	0	0	12.3244	0	0	0	0	0	9.51402	0	0	0	0	0
gnl|PIR|PIR59215 30	3.06805	0	11.8511	3.2342	0	2.58697	0	0	0	0	0	0	0	7.48816	0	24.7411	0	2.37002	0	0	4.20154	4.02017	0	0	0	0	0	1.80875	0	0	0	0	0	0	0	0	0	0	0	0
gnl|PIR|PIR59275 29	0	0	0	0	0	0.862322	0	0	0	0	0	0	0	0	0	0	0	0	0	0	0	0	0	0	0	0	0	0	0	40.2377	0	0	0	0	0	0	0	0	0	0
gnl|PIR|PIR59287 31	0	0	0	0	0	0	32.6894	0	0	0	0	0	0	0	0	0	0	0	0	0	0	0	0	0	0	0	0	0	0	0	0	98.2672	0	0	0	0	0	0	0	0
gnl|PIR|PIR59288 32=gnl|PIR|PIR59289 32	27.6124	49.4947	88.8836	7.54646	67.8615	64.6741	0	29.0338	130.708	203.847	57.7729	96.1834	132.219	49.4218	90.7226	98.9646	0	14.2201	142.955	75.5829	0	16.0807	118.677	47.7728	0	75.077	41.4876	15.3744	98.595	107.3	16.4873	0	10.2486	119.034	0	52.7127	42.7856	63.3573	48.4522	0
gnl|PIR|PIR59290 30	1.53402	1.49984	5.92557	0	9.69449	1.72464	0	0	0	0	0	9.61834	0	0	0	6.18529	0	0	0	0	0	0	0	0	0.834282	0	0	0.904377	24.6488	0	1.64873	0	0	6.61301	0	0	0	0	5.38358	0
gnl|PIR|PIR59346 27	0	1.49984	5.92557	0	9.69449	0	0	0	0	0	0	0	26.4438	0	0	0	0	4.74003	8.93471	0	4.20154	0	0	0	0	10.0103	0	0	0	0	0	0	0	0	9.51402	0	0	0	3.58905	5.90961
gnl|PIR|PIR59385 31	0	0	0	0	0	0	0	0	0	18.5316	0	0	0	2.99526	20.936	6.18529	2.63234	2.37002	0	0	0	0	0	0	0.834282	0	0	1.80875	0	0	3.29745	0	0.569369	6.61301	57.0841	0	1.86025	0	0	0
gnl|PIR|PIR59421 32	3.06805	88.4905	0	0	0	0.862322	10.8965	18.1461	24.8967	0	0	38.4734	26.4438	7.48816	3.48933	12.3706	6.58086	16.5901	8.93471	9.44787	0	0	0	9.55457	3.33713	10.0103	5.9268	0.904377	36.9731	26.8251	0	0	2.27748	0	47.5701	23.4278	0	0	41.2741	5.90961
gnl|PIR|PIR59492 26	0	22.4976	0	0	0	0	0	0	0	0	0	0	0	0	0	0	0	0	0	0	0	0	0	0	0	0	0	0	0	0	0	0	0	0	66.5982	0	0	0	0	0
gnl|PIR|PIR59509 30	0	0	17.7767	0	0	0	0	0	0	0	0	9.61834	0	0	0	0	0	0	0	0	0	0	15.8237	0	0	70.0718	0	0	0	0	0	0	0	6.61301	0	0	0	0	0	0
gnl|PIR|PIR59535 29	1.53402	1.49984	5.92557	0	0	0	10.8965	0	12.4483	18.5316	0	0	0	4.49289	3.48933	0	0	0	0	0	0	0	0	0	0	0	0	0.904377	0	0	0	0	1.13874	0	0	5.85696	0	0	0	0
gnl|PIR|PIR59752 31	3.06805	11.9987	17.7767	2.15613	3.2315	14.6595	10.8965	14.5169	12.4483	0	57.7729	0	0	17.9716	3.48933	18.5559	13.1617	11.8501	8.93471	47.2393	37.8139	4.02017	15.8237	19.1091	21.6913	10.0103	0	9.04377	18.4866	53.6502	8.24363	16.3779	7.4018	0	0	29.2848	6.51086	6.33573	0	5.90961
gnl|PIR|PIR59786 31	12.2722	4.49952	0	21.5613	12.926	23.2827	0	14.5169	18.6725	74.1262	41.2664	9.61834	0	14.9763	17.4466	0	26.3234	11.8501	26.8041	0	4.20154	48.242	79.1183	4.77728	27.5313	10.0103	11.8536	7.23502	6.16219	0	11.5411	0	4.55496	0	0	17.5709	22.3229	19.0072	0	118.192
gnl|PIR|PIR59908 29	0	0	0	0	0	0	0	0	0	0	0	0	35.2584	0	0	0	0	0	0	0	0	0	0	0	1.66856	0	0	0	0	0	0	0	0	0	19.028	0	0	0	0	0
gnl|PIR|PIR60072 27	3.06805	0	11.8511	0	0	0	10.8965	3.62922	0	0	0	0	0	1.49763	0	0	0	0	0	0	0	0	0	0	0	0	0	1.80875	0	0	0	0	0	0	0	17.5709	0	0	0	0
gnl|PIR|PIR60186 27	0	0	0	0	0	0	0	0	0	18.5316	0	0	17.6292	0	0	0	0	0	0	0	0	0	0	0	0	5.00513	0	0	0	0	0	0	0	0	0	0	0	0	0	0
gnl|PIR|PIR60653 29	0	0	0	0	0	0.862322	0	0	0	0	0	9.61834	0	1.49763	13.9573	0	2.63234	7.11005	0	0	0	0	0	0	0	0	0	0	0	0	0	0	0	0	0	0	0	12.6715	10.7672	5.90961
gnl|PIR|PIR61173 29	0	1.49984	0	0	0	1.72464	0	0	0	0	0	0	0	1.49763	0	6.18529	0	0	0	0	0	0	0	0	0.834282	0	5.9268	0	6.16219	0	0	0	0	0	9.51402	11.7139	0.930123	6.33573	0	0
gnl|PIR|PIR61563 27	0	0	0	0	0	0	0	0	0	0	0	0	0	0	0	0	0	0	0	0	0	0	0	0	0	0	0	0	0	0	0	0	0	52.9041	0	0	0	0	0	0
gnl|PIR|PIR61584 30	0	0	0	0	0	0	0	0	0	0	0	0	26.4438	0	0	0	0	0	0	0	0	0	0	0	0	0	0	0	0	0	0	16.3779	0	0	0	0	0	0	0	0
gnl|PIR|PIR62263 30	0	1.49984	0	0	0	0	0	0	0	18.5316	0	0	0	4.49289	10.468	0	0	0	0	0	0	0	0	0	0	0	0	0	0	0	0	0	1.70811	0	0	11.7139	0.930123	0	3.58905	0
gnl|PIR|PIR62557 28	0	1.49984	0	1.07807	0	0.862322	0	0	0	0	0	0	8.81461	0	6.97866	0	2.63234	0	0	0	0	0	0	0	0	0	17.7804	1.80875	0	0	1.64873	0	0	0	0	0	0	0	0	0
gnl|PIR|PIR63041 30	0	2.99968	0	0	0	0	0	0	0	0	0	0	0	0	0	0	0	0	0	18.8957	0	0	0	0	0	0	0	0	0	0	0	0	1.13874	0	38.0561	5.85696	0	0	0	0
gnl|PIR|PIR64446 30	0	0	0	4.31226	0	0	0	0	0	0	0	0	0	1.49763	0	0	0	0	0	0	8.40308	0	0	0	0	0	0	0	0	0	0	16.3779	0	0	9.51402	0	1.86025	0	0	5.90961
gnl|PIR|PIR72436 27	1.53402	1.49984	0	2.15613	0	0	0	0	0	0	8.25328	0	0	4.49289	0	0	2.63234	0	0	0	33.6123	0	0	0	2.50285	5.00513	0	1.80875	0	13.4126	0	0	2.27748	0	0	0	0.930123	0	0	23.6384
gnl|PIR|PIR75212 28	0	0	0	0	0	0	0	0	0	0	0	0	0	0	0	0	0	0	26.8041	18.8957	0	4.02017	0	0	0	0	0	0	0	0	0	0	0	6.61301	0	0	0	0	0	0
gnl|PIR|PIR75448 31	38.3506	37.496	41.479	4.31226	51.704	12.0725	43.5858	3.62922	6.22417	55.5947	33.0131	57.7101	79.3315	8.98579	34.8933	18.5559	11.8455	21.3301	26.8041	56.6872	21.0077	32.1613	31.6473	28.6637	10.0114	80.0821	29.634	10.8525	43.1353	26.8251	9.89235	16.3779	6.83243	26.4521	133.196	46.8557	15.8121	25.3429	35.8905	47.2769
gnl|PIR|PIR75516 29	0	0	5.92557	19.4052	9.69449	0.862322	0	0	0	0	0	0	0	0	0	0	0	0	0	0	0	0	0	0	3.33713	10.0103	0	0	0	13.4126	0	0	0	6.61301	0	0	0.930123	6.33573	0	0
gnl|PIR|PIR75517 31	0	2.99968	23.7023	0	0	0.862322	0	3.62922	6.22417	0	0	0	8.81461	8.98579	0	0	0	0	8.93471	0	0	32.1613	7.91183	0	1.66856	10.0103	5.9268	0	6.16219	0	0	0	1.13874	0	19.028	11.7139	0	0	10.7672	0
gnl|PIR|PIR75518 30	0	0	0	0	0	0	0	0	0	0	0	0	0	0	0	0	18.4264	0	0	0	25.2092	0	0	0	7.50854	0	0	0	0	0	0	0	0	0	0	0	0	0	0	0
gnl|PIR|PIR75519 28	0	0	0	0	0	0	0	0	0	0	0	0	0	0	0	0	0	0	0	0	0	0	0	0	0	0	0	0	0	0	0	0	0	0	266.393	0	0	0	0	82.7345
gnl|PIR|PIR75555 32	1.53402	0	0	0	0	0	0	0	0	0	0	0	0	0	3.48933	0	1.31617	4.74003	0	0	0	0	0	0	0	10.0103	11.8536	0	0	0	1.64873	0	1.13874	0	9.51402	0	3.72049	0	0	0
gnl|PIR|PIR79118 29	4.60207	2.99968	11.8511	1.07807	0	0.862322	0	3.62922	6.22417	37.0631	0	28.855	0	1.49763	20.936	24.7411	3.94852	0	8.93471	28.3436	0	0	7.91183	0	1.66856	10.0103	0	0.904377	0	0	0	0	0	19.839	38.0561	0	2.79037	0	8.97263	17.7288
gnl|PIR|PIR89449 30	6.1361	8.99904	23.7023	5.39033	6.463	2.58697	0	7.25845	0	0	0	0	0	1.49763	13.9573	18.5559	5.26469	2.37002	0	9.44787	0	20.1008	0	0	3.33713	10.0103	17.7804	5.42626	12.3244	0	1.64873	0	0	13.226	0	0	2.79037	6.33573	0	0
gnl|snoRNA|SNO1204 127	136.528	284.97	219.246	211.301	168.038	131.935	98.0681	203.237	267.639	92.6578	321.878	259.695	264.438	178.218	167.488	197.929	277.712	165.901	169.76	349.571	193.271	201.008	276.914	281.86	256.125	175.18	124.463	155.553	166.379	80.4753	186.306	81.8894	119.568	310.812	114.168	245.992	220.439	177.4	91.5209	135.921
gnl|snoRNA|SNO1209 144	12.2722	40.4957	23.7023	38.8104	25.852	48.29	10.8965	7.25845	87.1384	18.5316	74.2795	28.855	70.5169	25.4597	38.3826	43.297	73.7056	37.9203	17.8694	37.7915	8.40308	60.3025	102.854	14.3318	51.7255	25.0257	17.7804	23.5138	36.9731	53.6502	34.6232	0	15.9423	46.2911	47.5701	52.7127	48.3664	57.0216	12.5617	17.7288
gnl|snoRNA|SNO1210 82	0	0	0	0	0	0.862322	0	0	0	0	0	9.61834	17.6292	0	10.468	0	0	0	8.93471	0	0	0	0	0	0	5.00513	5.9268	0.904377	12.3244	0	1.64873	0	0	0	19.028	0	0	0	0	0
gnl|snoRNA|SNO1211 255	1.53402	0	0	0	0	1.72464	10.8965	0	0	0	0	19.2367	0	0	0	6.18529	0	0	0	0	0	4.02017	0	0	0	0	0	0	0	0	0	0	0.569369	0	0	0	0	0	0	0
gnl|snoRNA|SNO1212 255	9.20415	32.9965	77.0325	11.8587	6.463	6.89857	10.8965	0	18.6725	37.0631	33.0131	19.2367	26.4438	5.99053	13.9573	74.2234	1.31617	0	44.6736	28.3436	8.40308	0	23.7355	4.77728	1.66856	10.0103	0	3.61751	0	40.2377	4.94618	0	1.70811	26.4521	28.5421	5.85696	1.86025	31.6787	19.7398	0
gnl|snoRNA|SNO1219 255	1.53402	0	11.8511	7.54646	0	3.44929	0	0	0	0	16.5066	0	0	0	0	0	0	2.37002	0	0	0	0	7.91183	0	1.66856	0	0	4.52189	0	0	0	0	1.13874	0	0	0	0	0	3.58905	5.90961
gnl|snoRNA|SNO1223 131	0	1.49984	0	2.15613	6.463	3.44929	0	0	6.22417	0	0	0	8.81461	2.99526	0	0	1.31617	0	0	0	0	0	0	0	0	0	5.9268	0.904377	6.16219	0	0	0	0.569369	6.61301	0	0	0	0	0	0
gnl|snoRNA|SNO1257 74	0	0	0	1.07807	19.389	0.862322	21.7929	0	0	37.0631	0	0	0	4.49289	0	0	0	0	0	37.7915	4.20154	4.02017	0	0	0.834282	5.00513	0	8.1394	6.16219	0	4.94618	0	0	0	0	0	0	0	0	0
gnl|snoRNA|SNO1269 67	0	0	0	0	0	0	0	3.62922	0	0	0	0	0	1.49763	0	0	0	0	44.6736	0	0	0	0	0	0	0	0	0	6.16219	0	0	0	0	0	0	0	0	0	0	0
gnl|snoRNA|SNO1277 77	1.53402	0	0	3.2342	0	4.31161	0	0	0	0	0	0	26.4438	0	13.9573	12.3706	0	0	8.93471	18.8957	0	0	0	0	0	0	11.8536	3.61751	0	13.4126	0	0	1.70811	0	0	17.5709	0	0	0	0
gnl|snoRNA|SNO1281 75	0	1.49984	0	0	0	0.862322	0	0	0	0	8.25328	0	0	2.99526	3.48933	0	0	0	0	0	0	0	23.7355	0	0.834282	0	0	0	0	0	0	0	0	0	0	0	1.86025	0	0	0
gnl|snoRNA|SNO1283 114	29.1465	94.4899	272.576	77.6208	96.9449	31.9059	43.5858	163.315	56.0175	185.316	41.2664	57.7101	141.034	110.825	132.595	197.929	81.6027	42.6603	205.498	66.1351	25.2092	52.2621	87.0301	71.6592	35.8741	80.0821	71.1216	60.5933	92.4328	53.6502	21.4334	0	32.4541	158.712	57.0841	52.7127	74.4098	82.3645	64.603	153.65
gnl|snoRNA|SNO1284 107	1.53402	0	0	0	0	0	0	0	0	0	0	0	0	0	0	12.3706	0	2.37002	17.8694	0	0	0	7.91183	0	0	0	0	0.904377	0	0	0	0	0	0	0	0	0	0	1.79453	0
gnl|snoRNA|SNO1289 67	3.06805	0	29.6279	0	0	6.03625	0	0	0	0	0	0	0	0	0	6.18529	0	0	0	0	0	0	0	0	0	0	0	4.52189	0	0	0	0	0	0	38.0561	0	1.86025	0	0	0
gnl|snoRNA|SNO1290 80	1.53402	2.99968	0	1.07807	0	0.862322	0	10.8877	0	0	0	0	0	2.99526	20.936	18.5559	3.94852	2.37002	0	0	0	0	0	0	5.83998	0	0	0	12.3244	26.8251	0	0	0.569369	0	0	5.85696	0.930123	6.33573	0	0
gnl|snoRNA|SNO1291 76	1.53402	1.49984	35.5534	0	0	3.44929	0	105.247	0	0	0	9.61834	0	2.99526	0	30.9264	0	0	17.8694	0	0	0	0	0	0	0	0	31.6532	6.16219	0	1.64873	0	1.70811	6.61301	0	0	2.79037	6.33573	0	5.90961
gnl|snoRNA|SNO1321 83	0	8.99904	5.92557	0	0	0	0	0	0	0	0	0	0	19.4692	0	0	1.31617	0	0	0	0	0	0	0	0	0	0	0	0	0	0	0	0.569369	0	0	0	9.30123	0	0	0
gnl|snoRNA|SNO1348 94	0	0	0	0	0	0	0	0	0	0	0	0	0	0	0	0	0	0	8.93471	0	0	0	0	0	0	10.0103	0	0	12.3244	0	0	0	0	0	19.028	0	0	0	0	0
gnl|snoRNA|SNO1357 94	0	0	0	0	0	0.862322	0	0	12.4483	0	0	0	8.81461	0	0	18.5559	2.63234	2.37002	0	18.8957	0	0	0	0	0	0	0	0	0	0	0	0	0	0	0	0	0	0	1.79453	0
gnl|snoRNA|SNO1372 72	9.20415	0	0	0	0	0	0	14.5169	0	0	0	0	0	0	0	6.18529	0	0	0	0	0	0	0	0	0	5.00513	0	1.80875	0	13.4126	0	0	2.84685	0	0	0	0	19.0072	0	0
gnl|snoRNA|SNO1374 71	7.67012	1.49984	17.7767	7.54646	6.463	2.58697	0	10.8877	0	0	0	19.2367	0	4.49289	59.3186	37.1117	0	4.74003	26.8041	0	0	0	0	0	0.834282	0	11.8536	12.6613	12.3244	0	3.29745	0	1.13874	0	0	17.5709	2.79037	12.6715	21.5343	0
gnl|snoRNA|SNO1376 109	0	0	0	1.07807	0	0	0	0	0	0	0	0	0	0	0	0	0	0	0	0	0	0	0	0	0	0	5.9268	0.904377	0	0	0	0	0	0	0	0	0	6.33573	26.9179	0
gnl|snoRNA|SNO1380 86	1.53402	0	0	0	0	0	0	0	0	0	0	9.61834	0	0	0	18.5559	0	0	17.8694	0	0	0	0	0	0	0	0	0	0	0	0	0	0	0	0	0	0	0	0	0
gnl|snoRNA|SNO1382 70	0	4.49952	23.7023	0	0	6.03625	0	0	0	0	0	9.61834	0	1.49763	20.936	49.4823	0	0	8.93471	47.2393	16.8062	0	0	0	1.66856	5.00513	0	11.7569	0	13.4126	0	0	2.27748	0	0	11.7139	3.72049	0	0	0
gnl|snoRNA|SNO1384 72	0	0	29.6279	0	0	4.31161	0	0	0	0	0	0	0	0	6.97866	6.18529	2.63234	0	0	0	0	0	0	0	0	0	0	1.80875	0	53.6502	0	0	0	0	0	0	0	0	8.97263	0
gnl|snoRNA|SNO1387 80	4.60207	5.99936	71.1069	9.70259	0	0	0	21.7753	0	0	0	0	0	7.48816	0	18.5559	1.31617	2.37002	0	0	0	0	0	0	0.834282	0	0	13.5657	0	0	1.64873	16.3779	1.70811	13.226	0	23.4278	4.65061	0	0	0
gnl|snoRNA|SNO1394 146	0	0	0	3.2342	0	1.72464	0	0	0	0	0	0	0	0	0	0	0	0	0	0	0	0	0	0	0.834282	0	0	0	12.3244	53.6502	0	0	1.70811	6.61301	0	0	0	0	0	5.90961
gnl|snoRNA|SNO1399 80	6.1361	22.4976	53.3302	11.8587	3.2315	6.89857	0	14.5169	0	0	8.25328	0	0	16.4739	6.97866	43.297	2.63234	11.8501	17.8694	9.44787	0	0	0	28.6637	6.67426	15.0154	11.8536	12.6613	18.4866	13.4126	18.136	16.3779	9.67928	33.0651	9.51402	23.4278	10.2313	19.0072	5.38358	5.90961
gnl|snoRNA|SNO1401 126	35.2826	8.99904	82.958	11.8587	32.315	27.5943	21.7929	25.4046	31.1208	18.5316	0	0	8.81461	7.48816	31.404	117.52	11.8455	28.4402	35.7389	9.44787	4.20154	0	7.91183	4.77728	32.537	0	11.8536	18.9919	18.4866	40.2377	9.89235	0	10.818	26.4521	0	11.7139	13.0217	19.0072	25.1234	41.3672
gnl|snoRNA|SNO1403 67	0	1.49984	59.2557	1.07807	0	3.44929	0	0	0	0	0	0	0	7.48816	0	0	1.31617	4.74003	0	0	0	0	0	0	0.834282	0	0	1.80875	12.3244	0	0	0	1.13874	0	0	0	0	0	1.79453	0
gnl|snoRNA|SNO1404 75	23.0104	2.99968	77.0325	21.5613	100.176	18.1088	10.8965	7.25845	31.1208	0	0	19.2367	0	17.9716	0	105.15	10.5294	30.8102	26.8041	9.44787	16.8062	16.0807	23.7355	9.55457	12.5142	0	0	19.8963	18.4866	13.4126	18.136	0	10.818	33.0651	0	46.8557	8.3711	6.33573	28.7124	0
gnl|snoRNA|SNO1405 72	38.3506	7.4992	171.842	1.07807	0	2.58697	0	21.7753	0	0	8.25328	0	0	5.99053	3.48933	142.262	3.94852	4.74003	44.6736	0	0	0	7.91183	0	3.33713	0	0	22.6094	30.8109	40.2377	0	0	0	0	0	23.4278	2.79037	12.6715	5.38358	5.90961
gnl|snoRNA|SNO1407 65	3.06805	2.99968	0	0	0	0	0	7.25845	0	0	8.25328	0	0	0	24.4253	0	0	2.37002	0	0	0	0	15.8237	0	0	0	0	2.71313	0	13.4126	0	0	0.569369	6.61301	0	0	0	0	0	5.90961
gnl|snoRNA|SNO1408 217	85.9054	0	94.8092	53.9033	0	0	0	25.4046	18.6725	18.5316	0	9.61834	8.81461	55.4124	27.9146	55.6676	15.7941	0	8.93471	66.1351	16.8062	8.04033	7.91183	9.55457	0	20.0205	23.7072	0	49.2975	0	13.1898	0	11.3874	6.61301	9.51402	11.7139	0	19.0072	8.97263	17.7288
gnl|snoRNA|SNO1409 217=gnl|snoRNA|SNO1410 217	0	28.497	0	0	0	0	0	0	0	0	0	0	0	0	0	0	0	0	0	0	0	0	0	0	25.0285	0	0	0	0	0	0	0	0	0	0	0	30.694	0	0	0
gnl|snoRNA|SNO1413 70	9.20415	0	35.5534	0	0	0.862322	0	0	6.22417	0	0	0	8.81461	2.99526	0	6.18529	0	0	44.6736	0	0	0	0	0	0	0	0	9.94815	0	13.4126	6.5949	0	0	0	0	23.4278	3.72049	0	0	11.8192
gnl|snoRNA|SNO1414 71	3.06805	17.9981	41.479	2.15613	3.2315	3.44929	0	7.25845	12.4483	0	0	0	0	17.9716	0	24.7411	2.63234	18.9601	17.8694	28.3436	0	0	0	0	1.66856	5.00513	0	18.9919	0	13.4126	0	49.1336	0	0	0	17.5709	13.9518	12.6715	0	11.8192
gnl|snoRNA|SNO1417 83	7.67012	10.4989	0	6.4684	0	6.89857	0	3.62922	37.345	0	0	9.61834	8.81461	0	0	37.1117	2.63234	0	0	0	0	0	23.7355	9.55457	10.0114	0	5.9268	5.42626	43.1353	0	4.94618	0	7.97117	0	0	17.5709	1.86025	0	8.97263	11.8192
gnl|snoRNA|SNO1418 66	0	0	0	0	0	0	0	0	0	0	0	0	0	0	3.48933	6.18529	0	0	8.93471	0	0	0	0	0	0	0	0	2.71313	6.16219	13.4126	0	0	0	0	0	0	0	0	0	0
gnl|snoRNA|SNO1425 71	0	0	11.8511	18.3271	0	0	0	0	0	0	0	9.61834	0	1.49763	13.9573	6.18529	10.5294	0	0	0	0	0	0	0	0	0	0	5.42626	0	26.8251	0	0	0	0	0	11.7139	2.79037	0	0	11.8192
gnl|snoRNA|SNO1426 69	1.53402	13.4986	11.8511	4.31226	19.389	5.17393	0	3.62922	0	0	0	0	0	10.4834	10.468	18.5559	0	0	8.93471	0	0	0	7.91183	0	9.17711	0	11.8536	3.61751	43.1353	0	1.64873	0	1.13874	0	0	11.7139	8.3711	6.33573	0	0
gnl|snoRNA|SNO1432 83	1.53402	0	23.7023	0	12.926	1.72464	0	0	0	0	0	0	0	0	3.48933	0	0	0	26.8041	0	0	0	0	0	0	0	0	0	0	0	1.64873	0	0	0	0	0	0	0	0	0
gnl|snoRNA|SNO1437 64	3.06805	1.49984	17.7767	0	0	0	0	0	0	0	0	9.61834	0	1.49763	10.468	12.3706	0	0	0	0	0	0	0	0	1.66856	0	0	18.0875	0	0	0	0	0	0	0	0	0.930123	0	0	0
gnl|snoRNA|SNO1441 71	41.4187	8.99904	71.1069	8.62453	22.6205	11.2102	10.8965	25.4046	0	0	16.5066	9.61834	0	7.48816	6.97866	55.6676	5.26469	4.74003	26.8041	0	0	8.04033	7.91183	14.3318	5.00569	5.00513	0	8.1394	24.6488	13.4126	4.94618	0	5.12432	0	0	40.9987	0	38.0144	19.7398	11.8192
gnl|snoRNA|SNO1449 65	0	0	5.92557	0	0	0	0	0	0	0	0	0	0	0	0	0	1.31617	0	8.93471	0	0	0	7.91183	0	0	0	0	3.61751	0	0	0	32.7557	0	0	0	5.85696	0	0	0	0
gnl|snoRNA|SNO1453 83	0	0	0	0	0	2.58697	0	0	0	0	0	0	0	23.9621	3.48933	0	0	0	0	0	0	0	15.8237	0	0.834282	0	0	0.904377	0	0	0	0	0	0	0	0	0	0	0	0
gnl|snoRNA|SNO1455 86=gnl|snoRNA|SNO1456 86	0	0	35.5534	0	0	0	0	0	0	0	0	0	0	0	0	6.18529	0	0	0	0	0	0	0	0	0	0	0	0	0	0	0	0	0	6.61301	0	0	2.79037	6.33573	0	5.90961
gnl|snoRNA|SNO1457 68	1.53402	0	0	2.15613	0	1.72464	0	0	0	0	0	0	0	7.48816	0	24.7411	0	7.11005	17.8694	0	8.40308	0	0	0	1.66856	0	0	4.52189	0	0	4.94618	0	1.70811	0	0	0	0	0	0	0
gnl|snoRNA|SNO1458 65	10.7382	11.9987	41.479	5.39033	12.926	12.9348	0	18.1461	18.6725	0	0	9.61834	0	22.4645	6.97866	61.8529	1.31617	0	26.8041	0	0	0	7.91183	0	7.50854	5.00513	0	6.33064	0	40.2377	11.5411	0	1.13874	0	9.51402	0	0.930123	0	39.4796	11.8192
gnl|snoRNA|SNO1460 72	26.0784	8.99904	53.3302	9.70259	9.69449	14.6595	32.6894	25.4046	0	0	0	19.2367	8.81461	20.9668	10.468	98.9646	3.94852	14.2201	44.6736	0	0	0	0	0	12.5142	5.00513	0	32.5576	24.6488	13.4126	11.5411	0	14.2342	0	19.028	5.85696	2.79037	12.6715	0	0
gnl|snoRNA|SNO1464 65	0	1.49984	11.8511	3.2342	0	1.72464	0	0	0	0	0	0	0	0	3.48933	0	1.31617	0	0	0	0	0	0	0	0	0	0	6.33064	0	13.4126	0	0	0	0	0	0	0	0	0	5.90961
gnl|snoRNA|SNO1465 85	0	0	11.8511	0	3.2315	1.72464	0	7.25845	0	0	0	0	0	5.99053	0	18.5559	0	2.37002	44.6736	0	0	0	0	0	0	0	11.8536	0	0	0	0	0	0	0	0	0	0	0	0	0
gnl|snoRNA|SNO1466 136	7.67012	10.4989	11.8511	9.70259	9.69449	6.03625	21.7929	21.7753	12.4483	0	0	0	0	14.9763	10.468	61.8529	18.4264	7.11005	26.8041	18.8957	0	0	39.5592	9.55457	11.68	10.0103	0	15.3744	0	13.4126	9.89235	0	7.97117	6.61301	0	35.1418	7.44098	25.3429	5.38358	23.6384
gnl|snoRNA|SNO1467 78	3.06805	4.49952	23.7023	0	3.2315	0.862322	21.7929	0	18.6725	0	8.25328	9.61834	0	8.98579	6.97866	12.3706	2.63234	2.37002	0	0	4.20154	0	0	0	0.834282	0	5.9268	4.52189	0	0	0	0	2.27748	0	9.51402	0	2.79037	0	19.7398	0
gnl|snoRNA|SNO1468 77	1.53402	0	0	1.07807	0	1.72464	0	7.25845	6.22417	0	0	0	0	7.48816	17.4466	6.18529	0	0	0	0	0	0	0	0	0	0	0	3.61751	0	0	0	0	0	0	0	0	0	0	0	0
gnl|snoRNA|SNO1469 75	1.53402	0	47.4046	0	0	0	0	0	0	0	0	0	0	0	0	0	0	0	0	0	0	0	0	0	0	0	0	1.80875	0	0	1.64873	0	0	0	0	0	0	0	0	0
gnl|snoRNA|SNO1472 93	0	1.49984	0	1.07807	0	0.862322	0	18.1461	0	0	49.5197	0	0	1.49763	6.97866	6.18529	0	0	0	0	0	0	0	0	1.66856	0	0	5.42626	0	0	0	0	0	0	0	0	7.44098	0	0	0
gnl|snoRNA|SNO1479 142	0	0	0	7.54646	0	0	0	0	12.4483	0	0	0	0	1.49763	0	0	1.31617	0	0	0	8.40308	0	0	0	0	0	0	8.1394	0	0	1.64873	0	1.70811	0	0	0	2.79037	0	0	0
gnl|snoRNA|SNO1490 128	0	0	0	8.62453	3.2315	1.72464	0	0	6.22417	0	0	9.61834	0	1.49763	0	0	5.26469	4.74003	17.8694	0	8.40308	8.04033	0	0	14.1828	0	0	1.80875	12.3244	0	4.94618	0	2.84685	6.61301	0	23.4278	9.30123	12.6715	0	23.6384
gnl|snoRNA|SNO1496 134	1.53402	1.49984	0	1.07807	0	6.03625	10.8965	0	6.22417	0	0	0	0	0	0	0	0	0	0	0	0	0	7.91183	0	0	0	5.9268	2.71313	0	0	0	0	1.70811	6.61301	0	5.85696	4.65061	0	0	0
gnl|snoRNA|SNO1502 130	0	1.49984	0	1.07807	0	0.862322	0	14.5169	0	18.5316	0	0	0	4.49289	6.97866	0	2.63234	7.11005	0	0	8.40308	8.04033	7.91183	0	5.00569	0	0	4.52189	0	0	13.1898	0	0.569369	0	28.5421	5.85696	1.86025	0	0	0
gnl|snoRNA|SNO1507 133	0	0	0	0	0	0	0	0	0	18.5316	16.5066	0	0	16.4739	3.48933	0	0	0	0	0	0	0	0	0	0.834282	0	0	0.904377	0	0	0	16.3779	4.55496	0	0	0	7.44098	0	30.507	0
gnl|snoRNA|SNO1514 137	0	0	0	2.15613	0	0	0	3.62922	0	0	0	28.855	0	0	0	0	5.26469	0	0	0	0	0	0	0	0.834282	0	0	0	0	0	0	0	0	0	0	0	0	19.0072	0	0
gnl|snoRNA|SNO1525 132	0	0	0	1.07807	0	0	0	0	12.4483	0	8.25328	0	0	1.49763	0	6.18529	3.94852	0	0	0	0	0	0	0	5.00569	0	0	0.904377	0	0	0	0	0	19.839	0	0	0	19.0072	0	0
gnl|snoRNA|SNO1532 152=gnl|snoRNA|SNO1533 152	7.67012	8.99904	17.7767	6.4684	6.463	0.862322	10.8965	0	12.4483	0	24.7598	9.61834	0	8.98579	24.4253	43.297	3.94852	2.37002	8.93471	0	4.20154	24.121	23.7355	4.77728	2.50285	25.0257	0	3.61751	49.2975	0	0	0	5.12432	13.226	9.51402	17.5709	0	12.6715	17.9453	17.7288
gnl|snoRNA|SNO1549 135	3.06805	0	0	6.4684	3.2315	11.2102	21.7929	3.62922	6.22417	0	0	0	0	10.4834	6.97866	6.18529	9.21321	0	8.93471	0	4.20154	16.0807	23.7355	19.1091	6.67426	10.0103	17.7804	2.71313	6.16219	26.8251	32.9745	0	6.26306	6.61301	28.5421	11.7139	6.51086	12.6715	30.507	5.90961
gnl|snoRNA|SNO1550 138	52.1568	28.497	118.511	22.6394	25.852	13.7971	32.6894	18.1461	56.0175	129.721	33.0131	38.4734	26.4438	35.9432	80.2546	74.2234	17.1102	2.37002	89.3471	47.2393	16.8062	16.0807	31.6473	0	7.50854	30.0308	17.7804	24.4182	24.6488	93.8879	3.29745	180.157	11.3874	105.808	133.196	40.9987	0.930123	25.3429	26.9179	82.7345
gnl|snoRNA|SNO1554 131	0	0	0	0	19.389	0.862322	0	0	0	0	0	0	0	1.49763	0	0	0	0	17.8694	0	0	0	0	0	1.66856	0	0	0	0	0	0	0	0	0	0	0	5.58074	0	0	0
gnl|snoRNA|SNO1557 205	0	1.49984	0	0	0	0	0	0	0	18.5316	0	0	0	0	0	0	0	0	0	0	0	0	0	0	3.33713	5.00513	0	1.80875	0	0	1.64873	0	0	0	0	5.85696	0	0	0	5.90961
gnl|snoRNA|SNO1562 137	7.67012	2.99968	0	2.15613	0	1.72464	10.8965	0	12.4483	18.5316	16.5066	0	0	2.99526	0	0	9.21321	4.74003	0	0	0	8.04033	0	0	4.17141	0	11.8536	2.71313	0	0	6.5949	0	2.27748	0	0	5.85696	6.51086	0	0	0
gnl|snoRNA|SNO1563 133	3.06805	2.99968	0	3.2342	9.69449	3.44929	0	0	6.22417	18.5316	8.25328	19.2367	35.2584	1.49763	0	0	6.58086	11.8501	0	0	0	0	7.91183	0	0	0	0	4.52189	6.16219	0	0	0	0	6.61301	0	0	0	6.33573	8.97263	0
gnl|snoRNA|SNO1568 138	1.53402	2.99968	29.6279	4.31226	0	6.03625	0	7.25845	12.4483	0	8.25328	0	17.6292	7.48816	3.48933	18.5559	3.94852	2.37002	26.8041	28.3436	0	0	0	4.77728	0.834282	25.0257	0	5.42626	6.16219	40.2377	1.64873	0	1.13874	6.61301	85.6262	5.85696	1.86025	6.33573	14.3562	17.7288
gnl|snoRNA|SNO1572 132	1.53402	5.99936	0	0	0	0.862322	0	10.8877	0	18.5316	8.25328	0	0	0	3.48933	0	0	0	8.93471	0	0	0	0	0	0.834282	0	0	0.904377	0	0	0	0	0.569369	0	0	0	0	6.33573	0	0
gnl|snoRNA|SNO1574 149	0	1.49984	5.92557	0	0	0	0	0	12.4483	0	8.25328	0	0	0	0	0	0	0	0	0	0	0	7.91183	0	0	5.00513	0	0	0	13.4126	0	0	0	0	0	0	0	0	0	0
hsa-let-7a-3p	27.6124	85.4909	118.511	140.149	96.9449	88.8191	21.7929	68.9553	93.3625	92.6578	99.0393	38.4734	52.8877	67.3934	90.7226	92.7793	101.345	120.871	142.955	56.6872	121.845	72.363	47.471	71.6592	128.479	90.0923	47.4144	112.143	55.4597	67.0628	128.601	163.779	74.018	231.455	95.1402	181.566	98.593	76.0288	77.1646	124.102
hsa-let-7a-5p	1623	2762.7	2162.83	2330.78	1961.52	1578.91	1939.57	2518.68	2713.74	2316.44	2228.38	1740.92	2415.2	2156.59	2264.57	2393.71	1995.32	2121.16	2680.41	2607.61	2382.27	3067.39	3813.5	2493.74	3278.73	2517.58	2317.38	1697.52	2822.28	2669.1	1884.49	1474.01	1574.88	2202.13	1969.4	2014.79	2577.37	1691.64	2151.64	2103.82
hsa-let-7b-3p	271.522	343.463	533.302	602.639	374.854	252.66	588.408	308.484	553.951	463.289	561.223	384.734	264.438	395.375	394.294	637.085	585.697	575.914	598.626	415.706	634.432	594.984	458.886	420.401	549.792	680.698	468.218	456.711	733.3	134.126	557.269	491.336	284.115	621.623	437.645	556.411	426.926	373.808	592.194	691.424
hsa-let-7b-5p	3865.74	3148.16	4829.34	3086.5	3777.62	2023.87	3890.03	4297	6267.74	7208.78	6825.46	4482.15	6099.71	3252.86	4400.04	4335.89	2989.03	3545.54	6164.95	6065.53	3445.26	3758.85	6479.79	4304.33	3355.48	4689.81	4273.23	2393.89	5385.75	5230.9	2684.13	5748.63	2272.35	4430.72	5889.18	4047.16	3815.36	3985.17	5089.28	4922.7
hsa-let-7c-5p	15.3402	44.9952	65.1813	52.8252	51.704	25.0073	108.965	29.0338	87.1384	92.6578	41.2664	76.9468	61.7023	37.4408	59.3186	43.297	67.1248	52.1404	107.217	18.8957	54.62	40.2017	94.942	19.1091	41.7141	40.041	53.3412	27.1313	73.9463	67.0628	39.5694	0	13.6649	85.9692	76.1122	23.4278	40.9254	12.6715	43.0686	76.8249
hsa-let-7d-3p	380.438	478.449	711.069	1100.71	866.041	545.85	839.027	700.44	684.659	833.92	973.887	442.444	652.281	449.289	687.398	470.082	1064.78	729.965	661.169	925.891	815.099	944.739	632.946	539.833	1015.32	665.682	598.607	684.614	665.516	268.251	631.462	769.76	436.137	634.849	323.477	679.408	698.522	538.537	633.468	744.61
hsa-let-7d-5p	536.909	658.43	740.697	673.791	513.808	701.93	479.444	921.823	896.28	555.947	784.061	692.521	484.804	916.55	799.056	513.379	597.542	433.713	687.973	529.081	827.703	1113.59	1574.45	644.933	1012.82	520.534	586.754	501.025	1004.44	549.915	509.456	147.401	563.106	786.949	665.982	486.128	743.168	481.516	585.016	520.045
hsa-let-7e-3p	0	8.99904	5.92557	4.31226	3.2315	1.72464	0	0	0	0	0	0	0	2.99526	0	12.3706	5.26469	4.74003	0	0	12.6046	16.0807	7.91183	9.55457	10.8457	0	0	0.904377	0	0	3.29745	0	1.70811	0	0	0	2.79037	6.33573	0	23.6384
hsa-let-7e-5p	18.4083	68.9926	47.4046	70.0743	64.63	31.9059	119.861	47.1799	49.7934	203.847	49.5197	57.7101	26.4438	58.4076	45.3613	167.003	51.3307	54.5104	151.89	37.7915	84.0308	120.605	205.708	42.9955	132.651	70.0718	59.268	61.4977	135.568	147.538	69.2465	16.3779	40.9946	79.3562	47.5701	81.9975	145.099	25.3429	53.8358	65.0057
hsa-let-7f-1-3p	75.1672	115.488	100.735	121.821	158.343	112.102	130.757	108.877	118.259	148.252	82.5328	96.1834	88.1461	103.337	87.2332	80.4087	71.0733	52.1404	89.3471	151.166	79.8292	168.847	134.501	90.7684	142.662	120.123	124.463	71.4458	92.4328	107.3	84.085	32.7557	53.5207	178.551	28.5421	93.7114	140.449	31.6787	107.672	88.6441
hsa-let-7f-2-3p	1.53402	22.4976	5.92557	11.8587	6.463	17.2464	0	18.1461	0	18.5316	33.0131	19.2367	0	4.49289	3.48933	24.7411	32.9043	4.74003	0	0	67.2246	12.0605	23.7355	4.77728	29.1999	5.00513	35.5608	22.6094	36.9731	13.4126	18.136	16.3779	5.69369	0	9.51402	5.85696	41.8555	31.6787	0	0
hsa-let-7f-5p	1153.59	1763.81	1463.62	1610.63	1101.94	1196.9	1688.95	1887.2	1879.7	1741.97	1906.51	1154.2	1516.11	1367.34	1755.13	1311.28	1614.94	1177.9	1402.75	1700.62	1714.23	1772.89	2531.79	1629.05	2285.93	1766.81	1457.99	1232.67	1731.58	1596.09	1393.17	1261.1	1066.43	1640.03	941.888	1663.38	1749.56	1292.49	1514.58	1566.05
hsa-let-7g-3p	1.53402	1.49984	0	12.9368	0	4.31161	0	0	0	0	0	9.61834	0	2.99526	3.48933	6.18529	13.1617	2.37002	17.8694	0	21.0077	8.04033	0	0	15.0171	0	0	14.47	6.16219	0	3.29745	0	1.70811	0	19.028	17.5709	13.9518	0	7.17811	5.90961
hsa-let-7g-5p	1277.84	2039.78	1333.25	2062.34	1438.02	1440.08	1209.51	1948.89	1842.35	1593.71	1444.32	1452.37	1489.67	1837.59	1779.56	1700.95	1680.75	1597.39	1402.75	1861.23	2184.8	1893.5	2484.31	1528.73	2456.13	1351.39	2169.21	1438.86	1897.95	1918	1813.6	1015.43	1417.16	1368.89	1674.47	1862.51	1867.69	1241.8	1966.8	1696.06
hsa-let-7i-3p	1.53402	0	0	5.39033	0	0.862322	0	0	0	0	0	0	0	0	3.48933	0	2.63234	0	0	0	21.0077	8.04033	0	9.55457	0	0	0	0	0	40.2377	0	0	0	0	9.51402	0	2.79037	12.6715	0	0
hsa-let-7i-5p	417.255	356.962	331.832	328.81	213.279	162.116	414.065	243.158	323.657	315.037	206.332	269.314	396.657	272.569	184.934	228.856	307.984	277.292	268.041	453.498	357.131	136.686	229.443	339.187	255.29	300.308	497.852	263.174	357.407	295.076	220.929	442.202	259.632	271.134	361.533	392.416	239.042	228.086	434.275	189.107
hsa-miR-1	85.9054	160.483	278.502	104.572	84.0189	54.3263	43.5858	87.1014	68.4659	185.316	156.812	221.222	132.219	188.702	603.654	80.4087	252.705	71.1005	142.955	283.436	277.302	281.412	197.796	171.982	120.971	140.144	88.9021	108.525	61.6219	281.664	141.79	311.18	87.6829	171.938	142.71	158.138	354.377	196.408	89.7263	118.192
hsa-miR-100-5p	236.24	398.957	379.237	653.308	245.594	191.435	119.861	188.72	304.984	407.694	363.144	336.642	352.584	374.408	453.613	618.529	361.947	286.772	714.777	94.4787	428.557	285.432	371.856	324.855	471.37	430.441	165.951	453.997	277.298	214.601	456.697	720.626	187.323	509.202	437.645	661.837	285.548	234.422	226.11	697.334
hsa-miR-101-3p	6179.05	6498.8	4201.23	7331.93	5971.81	5961.23	6058.43	4997.44	4717.92	4354.92	4002.84	4905.36	4266.27	5354.03	6029.56	3952.4	6099.14	5159.53	4217.19	4270.44	4693.12	4804.1	3568.24	5216.79	6145.32	5075.2	3680.55	5926.39	4368.99	3849.4	5500.15	3979.82	5871.34	4490.24	4833.12	6723.79	6659.68	4042.2	6223.42	5490.02
hsa-miR-101-5p	9.20415	14.9984	0	10.7807	3.2315	7.7609	10.8965	0	0	18.5316	8.25328	0	8.81461	19.4692	10.468	0	6.58086	2.37002	44.6736	0	8.40308	12.0605	0	4.77728	20.0228	10.0103	11.8536	15.3744	6.16219	13.4126	42.8669	81.8894	2.84685	6.61301	0	11.7139	38.135	0	10.7672	41.3672
hsa-miR-103a-2-5p	12.2722	10.4989	11.8511	18.3271	3.2315	6.03625	0	10.8877	0	0	0	19.2367	0	2.99526	3.48933	0	6.58086	21.3301	17.8694	0	16.8062	0	7.91183	0	14.1828	10.0103	11.8536	3.61751	0	0	14.8385	0	6.26306	26.4521	28.5421	5.85696	2.79037	6.33573	10.7672	5.90961
hsa-miR-103a-3p	5798.61	4932.97	3442.76	6120.18	3318.75	5236.88	4761.75	4202.64	4039.49	3650.72	3276.55	3953.14	4142.87	5800.33	4263.96	2863.79	5404.2	4237.59	3028.87	3146.14	4268.76	4289.52	5973.43	3258.11	6755.18	3778.87	4000.59	5539.31	4140.99	2816.64	4280.09	5142.65	5278.62	4040.55	3624.84	5031.13	5385.41	3383.28	3768.51	4674.5
hsa-miR-106a-3p	16.8743	4.49952	17.7767	17.2491	12.926	16.3841	32.6894	10.8877	12.4483	0	0	9.61834	26.4438	16.4739	10.468	0	3.94852	0	0	9.44787	0	0	0	4.77728	10.0114	10.0103	0	9.94815	0	0	6.5949	16.3779	22.2054	0	0	5.85696	5.58074	0	16.1507	0
hsa-miR-106a-5p	621.28	752.919	331.832	637.137	345.77	542.4	239.722	649.631	603.744	685.668	338.384	452.062	264.438	620.019	457.102	395.858	371.161	457.413	410.997	406.258	403.348	430.158	522.181	630.601	488.055	270.277	491.925	458.519	597.732	469.439	527.592	294.802	470.868	515.815	485.215	222.565	410.184	310.451	626.29	390.034
hsa-miR-106b-3p	118.12	107.988	17.7767	119.665	51.704	96.58	76.2752	21.7753	56.0175	18.5316	24.7598	28.855	52.8877	95.8484	41.872	55.6676	96.0806	54.5104	98.2819	9.44787	109.24	40.2017	39.5592	62.1047	121.805	45.0462	88.9021	113.952	43.1353	53.6502	70.8952	65.5115	76.2955	52.9041	19.028	40.9987	74.4098	25.3429	48.4522	112.283
hsa-miR-106b-5p	3072.65	3890.58	1908.04	4042.75	3176.56	3786.45	2059.43	2914.27	2987.6	1741.97	2913.41	2837.41	2635.57	3133.05	2938.02	2307.11	3477.33	2327.36	1724.4	2314.73	4050.28	3103.57	2982.76	2226.21	4821.32	2107.16	2655.21	2945.56	2021.2	2320.37	3585.98	1080.94	2859.37	2400.52	1788.64	3449.75	3404.25	2515.28	3449.08	3114.36
hsa-miR-107	35.2826	47.9949	71.1069	38.8104	45.241	65.5365	43.5858	18.1461	99.5867	74.1262	74.2795	48.0917	96.9607	70.3887	111.659	43.297	153.992	35.5502	26.8041	103.927	100.837	108.544	356.032	128.987	158.514	105.108	35.5608	56.9758	160.217	80.4753	65.949	49.1336	40.9946	85.9692	47.5701	111.282	137.658	88.7002	91.5209	82.7345
hsa-miR-10a-3p	1.53402	5.99936	5.92557	2.15613	9.69449	8.62322	54.4823	10.8877	0	18.5316	0	0	8.81461	4.49289	17.4466	18.5559	9.21321	7.11005	0	0	0	0	0	0	20.0228	0	0	16.2788	6.16219	0	13.1898	32.7557	4.55496	19.839	28.5421	0	5.58074	0	0	5.90961
hsa-miR-10a-5p	366.632	1001.89	675.516	1536.24	853.115	664.85	849.923	471.799	722.004	908.046	1048.17	644.429	766.871	907.565	896.758	878.311	1060.83	774.995	1501.03	680.246	1558.77	1017.1	648.77	769.143	1513.39	1386.42	545.266	1079.83	720.976	549.915	1526.72	1130.07	642.818	872.918	561.327	866.83	1215.67	418.158	590.399	1447.85
hsa-miR-10b-3p	9.20415	10.4989	0	10.7807	6.463	6.89857	21.7929	3.62922	0	0	0	9.61834	0	8.98579	0	0	3.94852	0	0	0	12.6046	0	0	4.77728	2.50285	20.0205	0	7.23502	12.3244	0	3.29745	0	5.12432	0	0	11.7139	3.72049	0	19.7398	0
hsa-miR-10b-5p	503.16	1658.82	2103.58	2594.9	1922.74	1100.32	2342.74	834.722	1344.42	1723.44	1419.56	1144.58	1807	1672.85	1500.41	2028.77	1483.33	1419.64	2662.54	859.756	1764.65	1620.13	1226.33	1299.42	2524.54	2657.72	894.947	1942.6	1355.68	1314.43	2215.89	2554.95	1047.64	1673.09	846.748	2126.08	2076.96	703.266	1213.1	2564.77
hsa-miR-1180-3p	52.1568	4.49952	23.7023	8.62453	9.69449	6.89857	10.8965	7.25845	12.4483	0	16.5066	0	0	2.99526	6.97866	12.3706	18.4264	14.2201	26.8041	9.44787	16.8062	0	15.8237	14.3318	5.00569	30.0308	11.8536	9.04377	24.6488	26.8251	11.5411	16.3779	5.12432	19.839	9.51402	0	9.30123	19.0072	7.17811	11.8192
hsa-miR-1184	0	0	0	0	0	0	0	0	18.6725	0	0	0	0	1.49763	17.4466	0	0	0	0	0	0	0	0	0	0	0	5.9268	0	0	13.4126	0	0	0.569369	0	9.51402	0	0	0	0	0
hsa-miR-1185-1-3p	10.7382	4.49952	0	16.171	6.463	3.44929	10.8965	21.7753	24.8967	0	0	0	8.81461	11.9811	17.4466	0	34.2205	2.37002	0	0	33.6123	28.1412	39.5592	9.55457	30.8684	5.00513	35.5608	43.4101	6.16219	13.4126	9.89235	0	5.12432	6.61301	0	5.85696	33.4844	12.6715	8.97263	0
hsa-miR-1185-2-3p	1.53402	1.49984	0	21.5613	0	0.862322	0	0	0	0	0	0	0	0	0	0	2.63234	0	0	0	4.20154	4.02017	0	0	0.834282	0	0	6.33064	0	0	0	0	0	6.61301	19.028	0	4.65061	0	0	5.90961
hsa-miR-1197	0	4.49952	0	6.4684	0	0	0	0	0	0	0	0	0	2.99526	0	0	5.26469	0	0	9.44787	0	4.02017	0	0	0.834282	0	5.9268	4.52189	0	0	9.89235	0	1.70811	0	0	0	1.86025	31.6787	0	0
hsa-miR-122-3p	3.06805	50.9945	136.288	58.2156	9.69449	26.732	0	39.9215	49.7934	55.5947	8.25328	96.1834	44.0731	80.8721	101.191	154.632	26.3234	30.8102	178.694	28.3436	71.4262	0	55.3828	71.6592	23.3599	100.103	82.9753	38.8882	80.1085	26.8251	13.1898	0	31.8847	39.6781	57.0841	158.138	30.694	38.0144	46.6577	118.192
hsa-miR-122-5p	461.741	4717	3448.68	3315.05	1005	933.894	1656.26	1905.34	1095.45	1130.43	1155.46	1346.57	3041.04	6559.63	4888.55	3871.99	1350.39	1689.82	1688.66	1936.81	4827.57	695.489	1748.51	2684.83	1346.53	965.99	2222.55	838.358	2039.68	308.489	2047.72	818.894	1864.68	3815.71	7287.74	3473.18	4240.43	1077.07	1559.44	2417.03
hsa-miR-1226-3p	9.20415	11.9987	0	10.7807	0	7.7609	0	3.62922	0	55.5947	57.7729	19.2367	8.81461	11.9811	13.9573	0	19.7426	2.37002	8.93471	9.44787	21.0077	4.02017	39.5592	0	26.697	15.0154	11.8536	9.94815	6.16219	0	4.94618	0	7.4018	59.5171	0	0	15.8121	19.0072	0	5.90961
hsa-miR-1227-3p	7.67012	0	11.8511	0	0	0.862322	10.8965	0	0	0	0	0	0	1.49763	3.48933	0	3.94852	2.37002	8.93471	18.8957	0	12.0605	7.91183	0	5.00569	25.0257	0	1.80875	6.16219	0	0	0	1.13874	6.61301	9.51402	5.85696	2.79037	0	0	11.8192
hsa-miR-1228-3p	1.53402	5.99936	0	5.39033	16.1575	0	0	0	0	0	8.25328	0	0	1.49763	0	0	0	0	26.8041	0	12.6046	8.04033	0	0	11.68	15.0154	5.9268	3.61751	0	0	8.24363	0	0.569369	0	0	5.85696	0	0	5.38358	0
hsa-miR-1228-5p	15.3402	53.9942	5.92557	61.4498	22.6205	10.3479	0	0	12.4483	0	0	0	8.81461	16.4739	3.48933	18.5559	11.8455	7.11005	26.8041	0	8.40308	4.02017	0	0	8.34282	25.0257	5.9268	8.1394	0	13.4126	13.1898	16.3779	5.69369	19.839	0	5.85696	11.1615	0	25.1234	5.90961
hsa-miR-1229-3p	12.2722	4.49952	29.6279	11.8587	29.0835	9.48554	10.8965	10.8877	12.4483	0	49.5197	0	8.81461	11.9811	13.9573	0	7.89703	14.2201	8.93471	37.7915	8.40308	24.121	7.91183	9.55457	17.5199	5.00513	11.8536	5.42626	6.16219	13.4126	21.4334	0	13.6649	6.61301	19.028	5.85696	18.6025	12.6715	14.3562	29.548
hsa-miR-1237-3p	0	4.49952	5.92557	2.15613	0	0	0	0	0	0	41.2664	0	0	22.4645	0	0	0	0	0	0	8.40308	0	0	0	3.33713	0	0	0.904377	6.16219	0	1.64873	0	0	0	9.51402	0	0	0	0	0
hsa-miR-124-3p	52.1568	68.9926	242.949	81.933	216.51	56.9132	305.101	152.427	143.156	352.1	264.105	298.169	202.736	61.4029	150.041	315.45	63.1763	101.911	268.041	217.301	67.2246	148.746	134.501	262.751	74.2511	185.19	112.609	47.0276	228.001	174.363	67.5978	245.668	24.4829	145.486	456.673	199.137	40.9254	82.3645	195.603	200.927
hsa-miR-1246	58.2929	65.9929	468.12	265.204	132.491	56.0509	54.4823	39.9215	74.69	370.631	66.0262	173.13	105.775	369.915	303.572	284.523	197.426	52.1404	142.955	151.166	88.2323	92.4638	79.1183	114.655	125.142	75.077	47.4144	85.0115	184.866	174.363	105.518	98.2672	60.9225	198.39	352.019	251.849	102.313	57.0216	69.9865	254.113
hsa-miR-1247-5p	9.20415	11.9987	59.2557	9.70259	45.241	17.2464	32.6894	10.8877	18.6725	74.1262	90.786	48.0917	96.9607	8.98579	34.8933	68.0382	7.89703	11.8501	89.3471	94.4787	12.6046	24.121	7.91183	33.441	5.83998	15.0154	11.8536	8.1394	24.6488	53.6502	4.94618	65.5115	2.84685	33.0651	19.028	0	4.65061	50.6858	14.3562	70.9153
hsa-miR-1249	15.3402	17.9981	53.3302	28.0297	16.1575	29.3189	10.8965	50.8091	0	0	8.25328	9.61834	8.81461	22.4645	24.4253	24.7411	25.0073	14.2201	0	0	42.0154	68.3428	23.7355	23.8864	54.2284	5.00513	35.5608	10.8525	36.9731	26.8251	23.0822	49.1336	28.4685	19.839	76.1122	23.4278	46.5061	6.33573	10.7672	5.90961
hsa-miR-1251-5p	0	0	17.7767	3.2342	29.0835	0.862322	0	3.62922	6.22417	37.0631	33.0131	0	35.2584	2.99526	24.4253	12.3706	7.89703	2.37002	8.93471	9.44787	0	0	7.91183	14.3318	1.66856	0	23.7072	1.80875	6.16219	13.4126	0	65.5115	1.13874	72.7431	19.028	29.2848	0.930123	19.0072	5.38358	5.90961
hsa-miR-1254	0	0	0	2.15613	0	0.862322	32.6894	0	0	0	0	0	8.81461	0	0	0	1.31617	2.37002	0	0	0	12.0605	0	0	0.834282	0	0	0	0	0	0	16.3779	0	6.61301	0	17.5709	0	6.33573	0	0
hsa-miR-1255a	0	0	0	1.07807	0	0	0	0	0	0	0	0	0	0	0	0	0	0	0	0	0	0	7.91183	0	1.66856	0	0	0	0	0	0	0	0	0	0	23.4278	0	0	0	11.8192
hsa-miR-125a-3p	3.06805	2.99968	0	0	0	2.58697	0	0	0	0	0	0	0	4.49289	0	0	2.63234	0	0	0	8.40308	8.04033	0	0	0.834282	0	0	0.904377	6.16219	40.2377	3.29745	0	0	6.61301	0	0	4.65061	6.33573	0	0
hsa-miR-125a-5p	365.098	1066.39	805.878	1376.69	908.051	707.104	773.648	508.091	622.417	852.452	544.716	827.178	1022.49	921.043	638.547	1138.09	1204.3	789.215	1286.6	812.517	1176.43	1033.18	1068.1	587.606	1950.55	1161.19	574.9	1179.31	850.382	710.866	1633.89	311.18	737.333	919.209	466.187	673.551	1439.83	551.209	479.139	1323.75
hsa-miR-125b-2-3p	3.06805	7.4992	5.92557	3.2342	0	0.862322	0	7.25845	0	18.5316	16.5066	0	0	5.99053	6.97866	6.18529	3.94852	4.74003	8.93471	0	4.20154	0	7.91183	0	6.67426	0	0	9.94815	24.6488	13.4126	6.5949	0	5.69369	0	0	5.85696	5.58074	0	0	17.7288
hsa-miR-125b-5p	269.988	1144.38	728.846	1305.54	565.512	607.074	599.305	381.069	385.899	685.668	618.996	807.941	669.91	765.29	833.95	977.275	968.703	478.743	1170.45	236.197	781.486	325.633	506.357	420.401	1025.33	765.785	349.681	841.071	579.246	402.377	1271.17	1228.34	505.6	866.305	551.813	919.543	904.079	285.108	543.742	1063.73
hsa-miR-1260a	431.061	712.424	1333.25	551.97	1069.63	513.081	1274.88	809.317	1556.04	1779.03	1923.01	1086.87	1419.15	497.214	1004.93	1410.25	1030.56	400.533	1626.12	2361.97	978.959	1065.34	2231.14	716.592	714.98	1511.55	616.388	523.635	1318.71	1046.18	356.125	622.359	417.348	1071.31	313.963	966.399	686.431	1526.91	1135.94	1447.85
hsa-miR-1260b	1317.73	2198.76	1036.98	1487.73	2375.15	2003.17	1852.4	1683.96	4637.01	1760.5	5546.2	2866.27	4469.01	1487.15	3042.7	1428.8	3787.94	886.386	1867.36	6405.65	3495.68	3405.08	6994.06	1810.59	2628.82	3899	1979.55	1765.34	3469.31	2427.67	957.91	2145.5	1055.61	2638.59	941.888	3139.33	2471.34	5594.45	1256.17	1613.32
hsa-miR-126-3p	2247.35	7679.18	5481.16	9233.64	6120.46	5457.63	6091.12	5189.79	7960.71	7190.24	8410.09	6030.7	7316.13	6673.45	5725.99	5869.84	9240.85	4175.97	7067.36	6934.73	8470.3	10814.2	10388.2	4643.52	12006.2	8728.95	4208.03	6620.04	6599.7	6169.78	7470.38	4258.25	4417.17	7439.64	3919.78	7772.19	9566.31	7235.4	5189.77	7286.55
hsa-miR-126-5p	2864.02	8229.62	6381.84	8966.27	8117.52	5443.84	7649.31	6576.15	8564.46	9191.65	13131	7117.57	12252.3	6665.96	7693.97	7224.41	10426.7	4439.04	6897.6	11205.2	11268.5	13664.5	12113	5422.22	10629.6	9785.03	4605.13	5494.09	7480.9	7819.52	7086.22	4487.54	4301.59	6732.05	4585.76	10958.4	9627.7	8838.34	6422.61	9295.81
hsa-miR-1270	1.53402	0	5.92557	3.2342	0	5.17393	0	0	0	0	0	0	0	5.99053	0	0	7.89703	0	0	0	0	0	0	0	1.66856	5.00513	0	0.904377	0	13.4126	3.29745	0	5.12432	0	0	5.85696	0	6.33573	0	0
hsa-miR-1271-5p	44.4867	28.497	201.47	36.6542	106.639	33.6305	185.24	68.9553	161.828	203.847	82.5328	173.13	299.697	46.4266	101.191	197.929	30.272	23.7002	196.564	198.405	84.0308	84.4235	134.501	109.878	24.1942	195.2	82.9753	26.2269	209.514	228.013	42.8669	212.912	17.6505	145.486	456.673	134.71	16.7422	76.0288	104.083	70.9153
hsa-miR-1273d	0	0	0	3.2342	0	0	0	0	0	0	0	0	0	0	10.468	0	0	2.37002	0	0	0	0	7.91183	0	0.834282	0	23.7072	0	0	0	0	0	0	0	0	0	0	0	0	0
hsa-miR-1273h-3p	15.3402	2.99968	5.92557	1.07807	3.2315	5.17393	10.8965	0	0	0	24.7598	0	8.81461	10.4834	20.936	0	7.89703	4.74003	0	28.3436	12.6046	20.1008	15.8237	33.441	13.3485	0	17.7804	4.52189	30.8109	0	23.0822	32.7557	6.26306	6.61301	0	17.5709	23.2531	19.0072	0	5.90961
hsa-miR-127-3p	3.06805	11.9987	11.8511	7.54646	6.463	7.7609	0	0	12.4483	0	0	9.61834	0	13.4787	3.48933	0	26.3234	7.11005	0	9.44787	33.6123	20.1008	7.91183	19.1091	10.8457	0	11.8536	13.5657	0	0	11.5411	0	7.97117	6.61301	0	0	19.5326	12.6715	0	17.7288
hsa-miR-1277-3p	0	0	0	0	0	0.862322	0	0	0	18.5316	0	0	0	0	0	18.5559	2.63234	0	0	0	8.40308	0	0	0	4.17141	0	0	12.6613	0	0	9.89235	0	0.569369	0	0	5.85696	1.86025	19.0072	0	0
hsa-miR-1277-5p	0	2.99968	0	3.2342	3.2315	0.862322	0	0	0	0	0	0	0	1.49763	3.48933	0	2.63234	0	0	9.44787	12.6046	0	7.91183	0	4.17141	0	0	0	0	0	0	0	0.569369	13.226	0	5.85696	0	0	0	0
hsa-miR-1283	0	0	0	0	0	0.862322	0	3.62922	0	0	0	0	8.81461	0	0	0	0	0	0	0	0	0	0	0	0.834282	0	5.9268	3.61751	0	0	0	0	0	0	9.51402	0	0	0	12.5617	0
hsa-miR-128-3p	369.7	389.958	337.758	518.55	529.966	421.675	414.065	377.439	361.002	333.568	569.476	336.642	449.545	336.967	544.335	402.044	671.248	369.723	241.237	321.227	747.874	876.396	348.121	320.078	632.386	420.431	266.706	337.333	382.056	348.726	436.912	589.603	312.584	555.493	352.019	591.553	524.589	354.801	450.426	319.119
hsa-miR-1287-5p	0	5.99936	0	4.31226	19.389	2.58697	0	3.62922	12.4483	0	24.7598	0	0	0	0	18.5559	5.26469	0	0	0	0	16.0807	0	0	8.34282	0	5.9268	5.42626	0	0	1.64873	0	1.13874	0	28.5421	11.7139	7.44098	25.3429	0	0
hsa-miR-129-2-3p	92.0415	55.4941	308.13	103.494	242.362	29.3189	675.58	94.3598	118.259	778.325	288.865	413.589	255.624	80.8721	219.828	463.896	86.8674	116.131	446.736	188.957	138.651	124.625	174.06	205.423	65.074	245.251	82.9753	56.0714	209.514	375.552	85.7337	212.912	35.8703	178.551	418.617	222.565	20.4627	253.429	366.083	277.752
hsa-miR-1292-5p	1.53402	1.49984	0	7.54646	0	4.31161	0	0	0	0	0	19.2367	0	5.99053	0	0	2.63234	9.48007	0	0	0	12.0605	0	0	3.33713	0	0	3.61751	0	93.8879	3.29745	0	5.69369	0	0	11.7139	3.72049	0	0	0
hsa-miR-129-5p	53.6909	59.9936	266.651	38.8104	229.436	35.3552	174.343	36.2922	205.398	518.884	288.865	288.55	423.101	47.9242	198.892	235.041	75.0218	75.8405	250.172	170.062	42.0154	40.2017	110.766	195.869	25.8628	255.262	71.1216	33.462	314.272	442.614	42.8669	524.092	26.191	165.325	361.533	146.424	10.2313	430.83	231.494	135.921
hsa-miR-1301-3p	9.20415	34.4963	5.92557	39.8884	16.1575	39.6668	0	7.25845	18.6725	37.0631	82.5328	38.4734	35.2584	23.9621	59.3186	24.7411	30.272	4.74003	0	18.8957	29.4108	36.1815	134.501	4.77728	73.4168	15.0154	23.7072	29.8445	12.3244	0	24.7309	16.3779	15.9423	13.226	0	58.5696	36.2748	19.0072	17.9453	17.7288
hsa-miR-1304-3p	12.2722	13.4986	23.7023	25.8736	219.742	45.7031	54.4823	14.5169	18.6725	0	33.0131	48.0917	8.81461	14.9763	20.936	30.9264	17.1102	47.4003	35.7389	141.718	63.0231	16.0807	47.471	0	23.3599	20.0205	11.8536	22.6094	30.8109	26.8251	29.6771	0	10.2486	13.226	19.028	70.2835	23.2531	44.3501	0	29.548
hsa-miR-1304-5p	15.3402	5.99936	0	8.62453	0	5.17393	65.3787	0	0	0	8.25328	9.61834	8.81461	2.99526	0	0	2.63234	0	8.93471	9.44787	0	24.121	15.8237	0	7.50854	0	11.8536	9.04377	18.4866	0	14.8385	0	2.27748	0	0	5.85696	1.86025	0	1.79453	0
hsa-miR-1306-5p	159.539	113.988	177.767	243.643	177.732	150.906	315.997	156.057	255.191	148.252	214.585	96.1834	237.994	107.829	226.806	204.114	239.543	187.231	151.89	491.289	226.883	213.069	261.09	128.987	255.29	150.154	171.877	117.569	264.974	80.4753	97.2748	180.157	94.5153	244.681	161.738	257.706	170.212	373.808	156.124	189.107
hsa-miR-1307-3p	75.1672	56.9939	5.92557	87.3233	74.3245	43.9784	54.4823	3.62922	292.536	111.189	41.2664	115.42	88.1461	53.9147	59.3186	30.9264	88.1835	9.48007	80.4124	113.374	67.2246	32.1613	110.766	38.2183	92.6053	70.0718	35.5608	40.697	43.1353	13.4126	52.7592	0	31.3153	59.5171	0	35.1418	58.5977	88.7002	19.7398	29.548
hsa-miR-1307-5p	230.104	227.976	183.693	256.58	180.964	226.791	196.136	97.989	155.604	222.379	321.878	192.367	132.219	205.176	275.657	346.376	340.889	101.911	214.433	132.27	294.108	209.049	332.297	66.882	493.061	275.282	77.0485	260.461	215.677	214.601	339.638	49.1336	139.496	191.777	171.252	333.847	449.249	202.743	113.055	295.48
hsa-miR-130a-3p	1885.32	2512.23	1250.3	3085.42	1945.36	2423.99	2996.52	1328.3	2564.36	2131.13	4712.62	2616.19	3041.04	2026.3	2093.6	3006.05	4567.12	1111.54	1420.62	2938.29	2701.59	3831.22	6194.96	1805.81	6160.34	2687.75	1327.6	2513.26	2397.09	1931.41	2262.05	2309.28	1294.18	2691.5	1465.16	3947.59	2955.93	4473.03	1173.62	1950.17
hsa-miR-130b-3p	122.722	106.489	106.66	127.212	96.9449	121.587	217.929	76.2137	68.4659	92.6578	74.2795	134.657	26.4438	115.318	97.7012	136.076	155.308	66.3605	142.955	94.4787	88.2323	68.3428	126.589	210.2	153.508	105.108	82.9753	86.8202	86.2706	107.3	117.06	131.023	75.1568	105.808	171.252	140.567	110.685	114.043	125.617	88.6441
hsa-miR-130b-5p	29.1465	50.9945	23.7023	72.2304	42.0095	43.9784	10.8965	54.4384	49.7934	18.5316	41.2664	48.0917	123.405	40.4361	69.7866	86.594	103.978	35.5502	71.4777	9.44787	105.038	40.2017	174.06	14.3318	54.2284	0	53.3412	33.462	80.1085	80.4753	29.6771	32.7557	37.5784	119.034	19.028	29.2848	62.3182	63.3573	59.2194	100.463
hsa-miR-1323	0	0	0	0	0	3.44929	0	25.4046	0	0	8.25328	0	0	0	3.48933	0	2.63234	0	0	0	0	0	0	14.3318	2.50285	0	0	15.3744	0	0	0	0	0	0	0	0	0	0	0	0
hsa-miR-132-3p	39.8846	121.487	177.767	283.531	96.9449	67.2611	152.55	58.0676	93.3625	166.784	148.559	201.985	141.034	97.346	83.7439	80.4087	109.242	73.4705	80.4124	85.0308	58.8216	88.4436	126.589	47.7728	176.034	100.103	23.7072	82.2983	135.568	0	79.1388	65.5115	45.5496	125.647	38.0561	134.71	75.3399	50.6858	71.7811	200.927
hsa-miR-132-5p	0	1.49984	0	0	0	0	0	0	0	0	0	0	0	2.99526	3.48933	0	3.94852	2.37002	0	0	0	8.04033	0	0	5.00569	0	0	0.904377	18.4866	13.4126	0	0	0.569369	0	0	0	0	0	0	0
hsa-miR-133a-3p	46.0207	40.4957	53.3302	28.0297	90.4819	37.9422	76.2752	65.326	68.4659	333.568	49.5197	115.42	123.405	59.9053	226.806	61.8529	68.441	35.5502	80.4124	283.436	79.8292	116.585	87.0301	19.1091	62.5712	30.0308	35.5608	51.5495	104.757	67.0628	36.272	49.1336	30.1766	79.3562	19.028	35.1418	136.728	44.3501	123.822	41.3672
hsa-miR-133a-5p	3.06805	0	0	1.07807	0	0	0	0	0	0	0	0	0	32.9479	0	6.18529	2.63234	0	8.93471	0	0	0	0	0	0.834282	0	0	0.904377	12.3244	0	0	0	6.26306	0	0	0	7.44098	0	3.58905	0
hsa-miR-133b	0	0	23.7023	0	3.2315	0.862322	0	0	0	0	0	0	0	2.99526	0	0	2.63234	0	0	0	0	0	0	0	0.834282	0	0	0	0	0	0	0	0	6.61301	0	0	0	0	0	0
hsa-miR-1343-3p	1.53402	2.99968	0	1.07807	0	2.58697	0	0	6.22417	0	0	9.61834	0	4.49289	0	0	5.26469	0	0	9.44787	0	8.04033	0	4.77728	4.17141	0	0	2.71313	0	0	4.94618	0	1.70811	0	0	5.85696	0	0	0	0
hsa-miR-134-5p	825.305	548.941	2850.2	555.204	1951.82	369.074	1721.64	1019.81	1836.13	4929.39	2253.14	2356.49	3314.29	590.067	1353.86	3364.8	544.895	611.464	3109.28	2239.14	894.928	1234.19	1408.31	1184.77	362.913	2407.47	1274.26	341.855	2403.25	2508.15	328.096	3111.8	284.115	1692.93	3929.29	1768.8	238.111	1292.49	2142.66	2251.56
hsa-miR-135a-5p	9.20415	7.4992	11.8511	17.2491	9.69449	0.862322	0	3.62922	6.22417	0	8.25328	0	0	1.49763	3.48933	12.3706	1.31617	2.37002	0	0	8.40308	16.0807	7.91183	19.1091	9.17711	10.0103	0	2.71313	6.16219	0	1.64873	16.3779	1.70811	6.61301	0	5.85696	3.72049	0	0	0
hsa-miR-136-3p	56.7589	47.9949	0	28.0297	22.6205	11.2102	0	32.663	31.1208	37.0631	8.25328	28.855	26.4438	26.9574	10.468	6.18529	65.8086	18.9601	8.93471	28.3436	37.8139	88.4436	87.0301	0	30.0342	40.041	17.7804	60.5933	24.6488	40.2377	18.136	32.7557	26.7604	6.61301	9.51402	5.85696	40.9254	145.722	17.9453	0
hsa-miR-136-5p	10.7382	4.49952	0	24.7955	0	10.3479	10.8965	14.5169	6.22417	18.5316	8.25328	28.855	44.0731	20.9668	0	6.18529	35.5366	2.37002	0	66.1351	12.6046	8.04033	31.6473	4.77728	8.34282	20.0205	5.9268	17.1832	6.16219	13.4126	6.5949	0	11.9568	19.839	19.028	5.85696	13.9518	25.3429	0	11.8192
hsa-miR-138-1-3p	0	0	11.8511	2.15613	0	0	0	0	18.6725	0	0	0	0	1.49763	0	0	1.31617	11.8501	0	0	0	0	0	0	1.66856	0	0	0	0	0	1.64873	0	3.41622	0	0	0	0	0	0	0
hsa-miR-138-5p	0	0	17.7767	3.2342	0	0.862322	0	0	6.22417	0	0	19.2367	0	2.99526	3.48933	0	5.26469	2.37002	0	0	0	4.02017	0	0	4.17141	0	11.8536	6.33064	12.3244	0	4.94618	0	0	6.61301	0	5.85696	0	0	0	0
hsa-miR-139-3p	1.53402	7.4992	0	4.31226	3.2315	0.862322	0	14.5169	18.6725	0	0	0	0	8.98579	6.97866	6.18529	18.4264	18.9601	0	0	0	0	15.8237	0	7.50854	0	0	4.52189	0	13.4126	9.89235	147.401	1.70811	0	9.51402	23.4278	19.5326	6.33573	0	0
hsa-miR-139-5p	190.219	952.398	1054.75	1120.11	824.032	574.306	468.547	900.048	778.021	1445.46	767.555	884.888	943.163	765.29	844.418	773.161	810.762	604.354	1268.73	519.633	945.346	1141.73	1242.16	759.588	1401.59	1841.89	598.607	640.299	819.571	831.579	1218.41	507.714	481.687	1091.15	513.757	802.404	1102.2	513.194	681.92	1040.09
hsa-miR-140-3p	6278.76	4857.98	4189.38	5593.01	4446.54	5213.6	3595.83	4554.68	4823.73	4095.47	5034.5	4414.82	3843.17	3977.71	3897.58	5245.12	5181.77	4626.27	3877.67	4081.48	3953.65	5021.19	4351.51	4084.58	5426.17	4464.58	2886.35	4229.77	4689.43	3205.6	5251.19	2669.59	3831.86	4979.6	3491.65	4176.01	5838.38	5537.43	4200.99	4904.97
hsa-miR-140-5p	27.6124	68.9926	53.3302	51.7472	29.0835	14.6595	32.6894	50.8091	24.8967	18.5316	16.5066	28.855	8.81461	20.9668	24.4253	18.5559	53.9631	7.11005	62.543	85.0308	54.62	20.1008	55.3828	19.1091	35.8741	40.041	11.8536	21.7051	12.3244	67.0628	31.3258	0	22.2054	26.4521	47.5701	52.7127	81.8508	25.3429	46.6577	65.0057
hsa-miR-141-3p	98.1776	61.4934	408.865	47.4349	168.038	21.558	54.4823	83.4722	192.949	389.163	198.079	163.512	229.18	70.3887	195.402	191.744	44.7499	66.3605	285.911	122.822	46.2169	148.746	158.237	114.655	30.0342	195.2	118.536	53.3583	228.001	268.251	49.4618	229.29	22.2054	99.1952	266.393	99.5683	35.3447	120.379	122.028	183.198
hsa-miR-142-3p	88.9734	338.964	420.716	202.676	87.2504	123.312	424.962	170.574	336.105	407.694	206.332	201.985	343.77	229.138	111.659	346.376	427.756	127.981	268.041	566.872	168.062	253.27	387.68	57.3274	224.422	325.333	201.511	130.23	301.947	187.776	225.875	212.912	94.5153	178.551	199.794	322.133	384.141	221.751	163.302	283.661
hsa-miR-142-5p	4148	4645	6992.18	6061.97	6417.76	4510.8	5448.23	6445.5	8744.96	6115.41	8517.38	7329.18	6505.18	4620.19	6476.2	9036.7	5854.33	6131.23	5611	8512.53	6331.72	6593.07	7777.33	5178.57	5883.36	8558.77	5108.91	4501.09	6457.97	5284.55	4888.47	4700.45	3659.34	6778.34	3843.67	6688.65	5758.39	10827.8	5647.38	6128.26
hsa-miR-143-3p	116.586	338.964	302.204	210.223	368.391	192.298	141.654	352.035	298.76	481.821	470.437	144.275	264.438	152.758	226.806	445.341	289.558	85.3206	276.976	462.945	193.271	309.553	253.179	253.196	515.586	470.482	124.463	205.294	271.136	254.839	291.824	589.603	156.577	244.681	199.794	374.846	234.391	399.151	181.247	431.401
hsa-miR-144-3p	4513.1	4797.99	1842.85	5547.73	2226.5	3727.82	2822.18	2279.15	3834.09	3446.87	1460.83	2731.61	1992.1	2381.23	3443.97	1336.02	2762.65	2393.72	2707.22	2021.84	2655.37	1326.65	1479.51	2899.81	4098.83	3593.68	3799.08	3620.22	2409.42	3192.19	2926.49	2587.7	3924.66	2684.88	2587.81	3379.47	2711.31	2021.1	4760.88	2700.69
hsa-miR-144-5p	1135.18	1592.83	722.92	1390.71	833.726	1082.21	1536.4	1146.83	1319.52	926.578	940.874	1048.4	599.394	1018.39	1318.97	538.12	856.828	1042.81	679.038	538.528	1100.8	1025.14	419.327	1581.28	1356.54	1096.12	1043.12	1097.91	998.275	724.278	1053.54	605.981	1074.4	853.079	1008.49	837.545	940.354	304.115	1537.91	856.893
hsa-miR-145-3p	3.06805	35.9961	23.7023	34.4981	84.0189	10.3479	0	10.8877	6.22417	0	0	19.2367	0	19.4692	3.48933	24.7411	39.4852	16.5901	17.8694	0	37.8139	8.04033	31.6473	62.1047	60.0683	30.0308	11.8536	25.3226	6.16219	13.4126	47.813	32.7557	19.9279	13.226	0	35.1418	25.1133	31.6787	5.38358	23.6384
hsa-miR-145-5p	1572.38	4165.05	3762.74	6543.86	4133.09	2887.92	2157.5	1818.24	2601.7	5374.15	5537.95	2770.08	2653.2	3017.73	3196.23	7113.08	5758.25	2419.79	4681.79	2626.51	4747.74	2593.01	2729.58	2388.64	5039.07	6011.16	2590.01	5125.11	3617.2	1394.91	5478.72	6895.08	3006.84	2698.11	2958.86	5558.26	3138.23	2813.06	2135.49	7794.77
hsa-miR-146a-3p	3.06805	11.9987	0	5.39033	0	14.6595	0	14.5169	31.1208	0	16.5066	0	17.6292	19.4692	0	18.5559	19.7426	18.9601	0	28.3436	25.2092	4.02017	15.8237	4.77728	13.3485	0	5.9268	5.42626	0	0	6.5949	0	3.41622	0	0	0	14.882	6.33573	0	53.1865
hsa-miR-146a-5p	1866.91	4766.49	3247.21	5832.34	4288.2	3702.81	4282.31	4206.27	3840.31	3502.46	5736.03	2991.31	5262.32	3800.99	4166.26	3803.95	7878.61	2474.3	3037.8	5763.2	5823.33	5977.99	6005.08	2856.82	7061.37	5235.37	2750.04	3528.88	3703.48	3460.44	4583.46	3291.95	1979.7	3094.89	2435.59	3596.17	6811.29	4606.08	2361.6	3646.23
hsa-miR-146b-5p	182.549	473.949	420.716	746.022	306.992	551.024	228.825	417.361	479.261	630.073	363.144	413.589	475.989	584.076	376.848	649.455	614.652	338.912	357.389	330.675	592.417	783.932	617.123	119.432	491.392	430.441	284.487	434.101	357.407	415.789	687.519	65.5115	223.193	343.877	409.103	603.267	842.691	468.844	276.357	496.407
hsa-miR-148a-3p	1615.33	2159.77	1878.41	2383.6	1770.86	1416.79	1590.88	1669.44	1686.75	1593.71	973.887	1635.12	1851.07	2557.95	2861.25	2133.92	1534.66	1540.51	1367.01	1577.79	2621.76	1077.4	1028.54	2407.75	1412.44	1441.48	1392.8	1727.36	2052.01	898.641	1904.28	1441.25	1330.05	2446.81	2416.56	3402.89	2264.85	1412.87	1381.79	2517.49
hsa-miR-148a-5p	4.60207	2.99968	0	3.2342	0	3.44929	10.8965	10.8877	0	0	0	9.61834	0	11.9811	20.936	0	6.58086	7.11005	0	18.8957	0	0	7.91183	0	14.1828	25.0257	0	6.33064	6.16219	0	6.5949	0	7.97117	0	0	23.4278	6.51086	6.33573	23.3288	23.6384
hsa-miR-148b-3p	670.369	758.919	634.037	824.72	698.004	746.771	849.923	606.08	877.608	889.515	1130.7	557.864	899.09	823.697	931.651	593.787	1516.23	696.785	598.626	916.443	1155.42	771.872	1155.13	750.033	1097.08	875.898	545.266	832.932	714.814	603.565	708.952	704.248	667.87	734.044	466.187	931.257	1155.21	1026.39	735.756	697.334
hsa-miR-148b-5p	4.60207	20.9978	5.92557	6.4684	0	4.31161	10.8965	0	0	0	24.7598	19.2367	8.81461	8.98579	10.468	18.5559	9.21321	4.74003	0	18.8957	0	12.0605	0	4.77728	11.68	0	17.7804	3.61751	18.4866	0	1.64873	0	2.84685	6.61301	0	23.4278	4.65061	25.3429	0	0
hsa-miR-150-3p	3.06805	2.99968	5.92557	2.15613	3.2315	0.862322	21.7929	0	0	0	0	0	0	2.99526	0	6.18529	5.26469	2.37002	0	9.44787	0	0	7.91183	0	0	0	0	1.80875	0	0	14.8385	32.7557	0.569369	6.61301	0	0	6.51086	0	7.17811	0
hsa-miR-150-5p	2779.65	6584.3	11377.1	10622.2	8027.04	8023.9	6058.43	5712.4	6672.31	13806	4951.97	4732.23	8479.66	6728.86	5705.05	25075.2	6211.02	11115.4	12830.2	5489.21	8785.42	9101.65	5490.81	4595.75	8466.3	11576.9	7384.8	5096.17	6778.41	8356.02	12405	3160.93	3625.74	8127.39	7858.58	5657.82	9024.98	2382.23	6268.28	13231.6
hsa-miR-151a-3p	62.895	176.981	88.8836	128.29	148.649	160.392	196.136	174.203	224.07	129.721	165.066	86.5651	220.365	131.792	181.445	80.4087	263.234	71.1005	71.4777	132.27	142.852	217.089	269.002	38.2183	207.736	100.103	47.4144	132.943	92.4328	201.188	178.062	98.2672	87.1135	46.2911	57.0841	204.994	226.95	145.722	114.85	141.831
hsa-miR-151a-5p	948.027	2063.78	5.92557	1976.09	2546.42	2767.19	2135.7	2195.68	87.1384	0	3020.7	0	0	2075.72	0	0	3784	30.8102	0	0	2886.46	12.0605	4770.83	0	3993.71	2042.09	5.9268	1893.77	2754.5	1676.57	1859.76	0	1298.16	0	989.458	99.5683	3460.06	3250.23	5.38358	1660.6
hsa-miR-151b	38.3506	13.4986	1582.13	14.0149	32.315	6.03625	87.1716	21.7753	2278.05	1816.09	82.5328	2318.02	2970.52	10.4834	2261.09	1997.85	7.89703	1260.85	1304.47	2560.37	130.248	3887.5	23.7355	1337.64	9.17711	110.113	1369.09	52.4539	110.919	80.4753	23.0822	2276.52	7.4018	2155.84	85.6262	2782.06	20.4627	0	1808.88	0
hsa-miR-152-3p	32.2145	124.487	59.2557	87.3233	38.778	76.7466	65.3787	32.663	93.3625	55.5947	66.0262	28.855	44.0731	107.829	83.7439	142.262	148.727	26.0702	17.8694	94.4787	113.442	84.4235	94.942	71.6592	100.114	40.041	65.1948	76.8721	184.866	134.126	112.113	98.2672	67.755	26.4521	114.168	58.5696	133.008	76.0288	46.6577	82.7345
hsa-miR-153-3p	0	1.49984	0	2.15613	0	0.862322	0	0	0	0	0	0	0	1.49763	0	0	6.58086	0	0	9.44787	0	12.0605	0	0	7.50854	0	0	0.904377	0	0	0	0	0	0	0	0	0	0	0	5.90961
hsa-miR-1537-3p	18.4083	47.9949	11.8511	28.0297	64.63	20.6957	21.7929	25.4046	43.5692	0	24.7598	28.855	8.81461	29.9526	10.468	136.076	34.2205	26.0702	62.543	37.7915	21.0077	0	15.8237	28.6637	54.2284	50.0513	11.8536	37.0795	61.6219	0	65.949	49.1336	24.4829	26.4521	0	17.5709	56.7375	0	0	5.90961
hsa-miR-154-3p	12.2722	13.4986	17.7767	44.2007	6.463	2.58697	0	29.0338	31.1208	0	0	9.61834	0	5.99053	0	0	21.0588	4.74003	0	0	0	8.04033	94.942	0	5.83998	25.0257	17.7804	19.8963	18.4866	0	8.24363	32.7557	5.12432	0	0	5.85696	26.9736	82.3645	0	17.7288
hsa-miR-154-5p	12.2722	11.9987	0	10.7807	3.2315	0.862322	0	3.62922	0	0	0	0	0	7.48816	0	0	11.8455	4.74003	8.93471	0	0	0	15.8237	0	4.17141	5.00513	0	7.23502	12.3244	67.0628	3.29745	16.3779	0.569369	0	0	0	8.3711	0	0	17.7288
hsa-miR-155-3p	0	0	0	0	3.2315	0	0	0	0	18.5316	0	0	0	1.49763	0	0	0	4.74003	8.93471	0	0	0	0	0	0	0	0	0	0	0	0	16.3779	1.13874	0	9.51402	0	0	0	0	0
hsa-miR-155-5p	44.4867	44.9952	112.586	33.42	122.797	23.2827	76.2752	58.0676	149.38	389.163	74.2795	115.42	379.028	80.8721	104.68	148.447	48.6984	37.9203	116.151	113.374	105.038	88.4436	150.325	181.537	45.8855	165.169	88.9021	26.2269	80.1085	26.8251	37.9207	229.29	19.3586	138.873	133.196	111.282	46.5061	114.043	141.768	88.6441
hsa-miR-15a-3p	0	5.99936	5.92557	4.31226	0	1.72464	0	3.62922	0	0	0	0	0	7.48816	3.48933	6.18529	2.63234	0	0	0	0	0	0	0	3.33713	10.0103	5.9268	0.904377	0	0	1.64873	32.7557	3.98559	0	0	23.4278	0	0	0	0
hsa-miR-15a-5p	8027.55	8336.11	5735.96	10102.6	5962.11	7190.9	7965.31	7646.77	6305.08	5466.81	4712.62	4943.83	5068.4	6568.61	6612.28	3562.72	6230.76	6266.32	5208.94	4336.57	5285.54	4510.63	3410	7103.82	6707.63	5755.9	5215.59	7577.78	3863.69	4935.82	6369.03	15673.6	7195.69	5753.32	5622.79	6313.8	6169.5	4225.93	6864.06	5153.18
hsa-miR-15b-3p	576.793	382.459	272.576	392.416	235.899	254.385	337.79	181.461	217.846	463.289	338.384	278.932	211.551	283.052	366.38	222.67	357.999	291.512	268.041	292.884	399.146	570.863	261.09	396.514	378.764	350.359	207.438	297.54	308.109	241.426	283.581	491.336	482.825	449.685	180.766	427.558	386.001	500.523	427.097	206.836
hsa-miR-15b-5p	4867.46	4775.49	4272.34	5218.92	6191.55	5892.24	7104.49	7124.17	8159.89	2927.99	9185.9	4511	8065.37	5073.98	6880.96	3241.09	7070.48	5261.44	6826.12	8361.36	7272.86	7513.69	2816.61	7734.42	5992.65	5735.88	6507.63	4786.87	6149.86	6156.36	4850.55	10956.8	4835.65	6546.88	4452.56	4550.86	4032.08	8844.68	7142.22	5330.47
hsa-miR-16-2-3p	952.629	881.906	468.12	1124.42	549.355	1012.37	555.719	646.002	342.329	555.947	602.489	317.405	352.584	629.005	547.825	148.447	662.035	888.756	285.911	330.675	731.068	514.581	340.209	582.829	722.488	515.528	687.509	796.757	295.785	576.74	614.975	540.47	872.274	449.685	637.44	568.125	704.103	399.151	647.824	460.949
hsa-miR-16-5p	15492.1	13864.5	9818.68	12968.1	9940.09	12598.5	11866.2	14386.2	13512.7	11656.4	6709.91	9887.66	11282.7	15350.7	10607.6	6513.11	9448.8	12162.9	9345.71	8512.53	8579.54	8695.62	7468.77	13032.4	8912.64	10961.2	9174.69	10920.4	10241.6	8329.2	9923.68	8418.23	11288.9	12002.6	9590.14	9581.99	10052.8	8046.38	12712.4	11210.5
hsa-miR-17-3p	208.627	209.978	82.958	211.301	64.63	97.4424	76.2752	68.9553	93.3625	222.379	82.5328	221.222	132.219	133.289	27.9146	160.817	168.47	42.6603	160.825	141.718	168.062	48.242	134.501	52.5501	186.879	120.123	124.463	179.067	141.73	26.8251	118.708	81.8894	112.166	125.647	85.6262	117.139	171.143	57.0216	80.7537	195.017
hsa-miR-17-5p	2515.8	3490.13	1813.23	3800.18	2116.63	3299.24	1253.09	3081.21	2091.32	1093.36	2665.81	2192.98	2089.06	3715.62	2404.15	1175.2	2933.75	2128.27	1572.51	1861.23	2722.6	2645.27	2571.34	2102	4511.8	1626.67	2352.94	2816.23	2045.85	1381.49	3457.38	655.115	2909.48	1950.84	1741.07	1921.08	3497.26	2154.15	2605.65	2623.87
hsa-miR-181a-2-3p	24.5444	31.4966	65.1813	81.933	93.7134	82.7829	185.24	32.663	74.69	0	49.5197	9.61834	52.8877	37.4408	87.2332	92.7793	52.6469	61.6204	53.6083	75.5829	109.24	20.1008	31.6473	14.3318	40.0456	25.0257	41.4876	56.0714	73.9463	53.6502	31.3258	147.401	53.5207	79.3562	19.028	40.9987	53.9471	31.6787	77.1646	65.0057
hsa-miR-181a-3p	12.2722	26.9971	29.6279	51.7472	38.778	25.0073	10.8965	21.7753	6.22417	18.5316	49.5197	76.9468	8.81461	44.9289	52.3399	61.8529	32.9043	18.9601	26.8041	28.3436	12.6046	60.3025	55.3828	0	47.5541	25.0257	17.7804	18.0875	36.9731	40.2377	89.0312	163.779	15.9423	13.226	0	11.7139	28.8338	12.6715	3.58905	41.3672
hsa-miR-181a-5p	527.704	829.411	1979.14	1144.91	1231.2	933.032	1187.71	958.115	1356.87	2168.19	1576.38	1461.99	1595.44	1151.68	1420.16	1948.37	996.342	881.646	1599.31	1568.35	1155.42	1173.89	1424.13	1122.66	1375.73	1606.65	1108.31	870.915	1891.79	1220.54	990.884	1703.3	682.105	1124.21	1674.47	1089.39	955.236	1045.4	1039.03	1737.42
hsa-miR-181b-3p	1.53402	10.4989	0	10.7807	12.926	4.31161	0	0	12.4483	0	0	9.61834	0	1.49763	13.9573	0	2.63234	0	0	0	0	16.0807	7.91183	0	1.66856	5.00513	17.7804	6.33064	6.16219	0	6.5949	0	3.41622	0	0	0	0	12.6715	19.7398	0
hsa-miR-181b-5p	463.275	505.446	1748.04	505.613	878.967	288.015	1416.54	631.485	1387.99	3131.83	1526.86	1663.97	1877.51	429.82	1245.69	1700.95	456.712	469.263	1992.44	1502.21	672.246	860.315	1076.01	1222.98	330.376	1446.48	924.581	349.09	1904.12	2226.48	323.15	2325.66	237.427	892.757	2435.59	1159.68	290.198	1083.41	1155.68	1311.93
hsa-miR-181c-3p	0	22.4976	0	20.4833	22.6205	19.8334	0	18.1461	6.22417	0	8.25328	19.2367	44.0731	13.4787	24.4253	12.3706	23.6911	2.37002	17.8694	85.0308	12.6046	32.1613	39.5592	0	36.7084	5.00513	0	27.1313	6.16219	0	11.5411	0	7.4018	0	9.51402	23.4278	28.8338	25.3429	19.7398	5.90961
hsa-miR-181c-5p	38.3506	34.4963	47.4046	29.1078	12.926	31.9059	0	29.0338	74.69	18.5316	49.5197	38.4734	105.775	11.9811	48.8506	37.1117	36.8528	28.4402	71.4777	47.2393	50.4185	40.2017	23.7355	23.8864	66.7426	15.0154	23.7072	22.6094	98.595	93.8879	36.272	49.1336	17.6505	39.6781	85.6262	58.5696	55.8074	44.3501	16.1507	106.373
hsa-miR-181d-5p	3.06805	25.4973	35.5534	3.2342	6.463	1.72464	10.8965	0	24.8967	37.0631	16.5066	28.855	26.4438	4.49289	20.936	24.7411	18.4264	2.37002	8.93471	9.44787	0	8.04033	15.8237	23.8864	5.83998	20.0205	17.7804	7.23502	24.6488	40.2377	4.94618	16.3779	1.70811	0	19.028	0	4.65061	50.6858	1.79453	5.90961
hsa-miR-182-5p	95.1095	134.986	41.479	129.368	25.852	38.8045	10.8965	54.4384	49.7934	55.5947	16.5066	0	17.6292	68.891	87.2332	6.18529	38.169	127.981	62.543	18.8957	75.6277	28.1412	15.8237	38.2183	67.5769	35.0359	35.5608	43.4101	24.6488	80.4753	44.5156	16.3779	43.8414	19.839	85.6262	17.5709	55.8074	31.6787	120.233	124.102
hsa-miR-183-3p	4.60207	8.99904	0	7.54646	0	0.862322	0	10.8877	6.22417	0	8.25328	0	0	5.99053	6.97866	0	2.63234	9.48007	8.93471	9.44787	8.40308	8.04033	0	0	7.50854	0	0	2.71313	18.4866	0	3.29745	0	5.69369	0	0	5.85696	1.86025	0	0	0
hsa-miR-183-5p	118.12	83.991	11.8511	134.758	6.463	28.4566	76.2752	36.2922	56.0175	18.5316	107.293	76.9468	61.7023	71.8863	13.9573	49.4823	47.3822	111.391	62.543	56.6872	63.0231	24.121	23.7355	23.8864	86.7654	30.0308	35.5608	26.2269	6.16219	53.6502	39.5694	16.3779	30.1766	46.2911	76.1122	81.9975	57.6676	57.0216	166.891	88.6441
hsa-miR-185-3p	18.4083	8.99904	53.3302	9.70259	38.778	14.6595	54.4823	18.1461	37.345	37.0631	41.2664	28.855	105.775	17.9716	34.8933	80.4087	13.1617	26.0702	125.086	28.3436	33.6123	32.1613	47.471	28.6637	34.2056	70.0718	11.8536	16.2788	80.1085	147.538	14.8385	114.645	13.6649	46.2911	47.5701	23.4278	0.930123	50.6858	84.3428	47.2769
hsa-miR-185-5p	7907.9	4878.98	2500.59	5563.9	3809.94	4779.85	3563.14	2711.03	3771.85	3187.43	3482.88	2943.21	3076.3	4494.39	2850.78	2604.01	5385.78	2808.47	2403.44	3382.34	5201.51	3352.82	4778.75	3415.76	5648.93	3768.86	2459.62	4498.37	3376.88	2991	4746.68	2063.61	3819.33	4463.78	3282.34	4978.42	5314.72	3744.42	4812.92	3693.5
hsa-miR-186-3p	3.06805	0	0	0	0	0	0	7.25845	0	0	0	0	0	4.49289	3.48933	0	5.26469	0	0	0	0	0	0	0	0	5.00513	11.8536	4.52189	0	0	0	0	0.569369	0	0	0	0	0	3.58905	0
hsa-miR-186-5p	940.357	758.919	734.771	1022.01	526.734	710.553	621.098	914.564	759.349	741.262	784.061	586.719	634.652	735.337	813.014	946.349	1002.92	625.684	830.928	821.964	1071.39	687.448	664.594	511.169	988.625	820.841	503.778	839.262	597.732	509.677	756.765	999.05	600.115	806.788	608.898	948.828	870.595	367.472	739.345	986.904
hsa-miR-187-5p	0	0	0	0	0	0	0	0	0	0	0	0	0	0	0	0	1.31617	0	8.93471	0	4.20154	0	0	0	0	0	23.7072	1.80875	0	0	0	0	1.13874	0	0	0	3.72049	0	0	0
hsa-miR-188-3p	1.53402	0	0	1.07807	0	0.862322	0	0	0	0	0	0	0	1.49763	10.468	0	2.63234	0	44.6736	0	0	0	0	0	2.50285	0	0	4.52189	0	0	0	0	0	0	0	11.7139	3.72049	0	0	0
hsa-miR-188-5p	10.7382	11.9987	0	26.9516	9.69449	6.03625	0	0	0	0	0	0	0	4.49289	6.97866	18.5559	6.58086	4.74003	0	0	0	0	0	0	9.17711	20.0205	11.8536	24.4182	0	0	4.94618	16.3779	2.84685	6.61301	0	5.85696	14.882	12.6715	5.38358	0
hsa-miR-18a-3p	26.0784	11.9987	5.92557	16.171	0	15.5218	0	0	6.22417	0	24.7598	0	0	7.48816	13.9573	24.7411	13.1617	4.74003	0	9.44787	8.40308	0	0	0	15.8514	10.0103	0	34.3663	0	0	21.4334	0	14.8036	0	38.0561	17.5709	1.86025	0	0	5.90961
hsa-miR-18a-5p	869.792	947.899	260.725	1046.8	571.975	830.416	228.825	577.047	709.555	574.478	676.769	654.047	678.725	1037.86	903.736	562.861	1045.04	438.453	428.866	547.976	991.563	856.295	1226.33	496.837	1374.06	585.6	527.486	788.617	727.138	509.677	1051.89	343.935	677.55	555.493	475.701	790.69	1194.28	563.88	782.414	738.701
hsa-miR-18b-3p	26.0784	35.9961	0	6.4684	6.463	11.2102	0	3.62922	6.22417	0	0	0	8.81461	14.9763	0	0	11.8455	11.8501	0	18.8957	4.20154	4.02017	0	4.77728	4.17141	25.0257	0	11.7569	0	0	23.0822	81.8894	6.26306	13.226	0	0	5.58074	12.6715	39.4796	11.8192
hsa-miR-18b-5p	30.6805	26.9971	11.8511	25.8736	29.0835	30.1813	10.8965	50.8091	0	0	24.7598	28.855	17.6292	25.4597	24.4253	24.7411	31.5881	4.74003	8.93471	0	8.40308	28.1412	0	14.3318	26.697	10.0103	41.4876	11.7569	55.4597	26.8251	11.5411	16.3779	18.2198	26.4521	19.028	29.2848	31.6242	0	5.38358	23.6384
hsa-miR-1908-5p	6.1361	0	5.92557	6.4684	6.463	3.44929	0	3.62922	0	18.5316	8.25328	9.61834	8.81461	10.4834	10.468	0	18.4264	7.11005	0	9.44787	4.20154	28.1412	39.5592	14.3318	19.1885	35.0359	0	5.42626	18.4866	13.4126	1.64873	0	2.84685	6.61301	19.028	17.5709	15.8121	0	10.7672	17.7288
hsa-miR-190a-3p	52.1568	16.4982	5.92557	28.0297	54.9355	31.0436	10.8965	21.7753	56.0175	0	24.7598	115.42	0	16.4739	41.872	24.7411	38.169	14.2201	26.8041	0	25.2092	20.1008	63.2946	19.1091	41.7141	60.0616	5.9268	10.8525	36.9731	147.538	34.6232	49.1336	17.6505	66.1301	9.51402	40.9987	25.1133	190.072	50.2467	0
hsa-miR-190a-5p	4.60207	17.9981	5.92557	4.31226	9.69449	3.44929	0	10.8877	24.8967	0	0	0	0	19.4692	13.9573	18.5559	2.63234	7.11005	8.93471	47.2393	4.20154	8.04033	15.8237	14.3318	10.0114	45.0462	17.7804	9.94815	6.16219	0	18.136	16.3779	11.9568	19.839	0	5.85696	11.1615	0	3.58905	5.90961
hsa-miR-190b	0	0	0	1.07807	0	0	0	0	0	0	0	9.61834	0	0	3.48933	0	0	0	0	0	0	0	15.8237	0	1.66856	0	11.8536	1.80875	0	0	0	0	0	0	0	0	0	0	0	0
hsa-miR-191-3p	1.53402	0	0	0	0	1.72464	10.8965	0	12.4483	0	0	0	8.81461	0	3.48933	6.18529	1.31617	2.37002	0	18.8957	0	0	7.91183	4.77728	1.66856	0	0	0	0	0	1.64873	16.3779	0	13.226	0	0	1.86025	0	8.97263	0
hsa-miR-191-5p	11038.8	8139.63	14748.8	8768.99	13265.3	11557.7	9828.6	13899.9	16400.7	13287.1	22539.7	19429.1	15390.3	10431	14522.6	16873.5	12918.2	11293.1	9104.47	22967.8	9386.24	24836.6	41426.3	10825.3	16808.3	12472.8	10235.6	6480.77	18542	12366.4	10457.9	9351.76	4984.83	15970.4	5746.47	12879.5	15761.9	28054.6	12549.1	10672.7
hsa-miR-192-3p	9.20415	4.49952	0	10.7807	0	0	0	0	12.4483	0	16.5066	0	0	4.49289	6.97866	12.3706	2.63234	2.37002	8.93471	0	4.20154	0	15.8237	0	3.33713	0	0	6.33064	0	0	8.24363	0	5.12432	0	0	0	1.86025	0	0	5.90961
hsa-miR-192-5p	500.092	1252.37	657.739	1135.2	465.336	544.987	424.962	439.136	367.226	593.01	272.358	490.536	766.871	1099.26	980.502	952.534	402.749	841.356	571.822	349.571	1319.28	245.23	601.299	1031.89	622.375	510.523	628.241	655.674	659.354	415.789	1314.03	262.046	561.398	1150.66	1122.65	872.687	1056.62	380.144	683.715	975.085
hsa-miR-193a-3p	16.8743	56.9939	5.92557	38.8104	12.926	34.4929	0	7.25845	18.6725	0	8.25328	28.855	8.81461	22.4645	24.4253	24.7411	10.5294	9.48007	0	0	12.6046	8.04033	23.7355	14.3318	25.0285	10.0103	17.7804	22.6094	36.9731	53.6502	18.136	0	13.6649	33.0651	19.028	70.2835	20.4627	25.3429	12.5617	59.0961
hsa-miR-193a-5p	32.2145	139.485	118.511	126.134	48.4725	32.7682	54.4823	65.326	31.1208	37.0631	66.0262	19.2367	61.7023	104.834	52.3399	111.335	59.2277	49.7703	26.8041	18.8957	67.2246	40.2017	63.2946	105.1	57.5655	0	41.4876	85.9159	55.4597	26.8251	62.6516	65.5115	40.9946	92.5822	190.28	87.8544	136.728	38.0144	78.9592	94.5537
hsa-miR-193b-3p	15.3402	67.4928	77.0325	59.2936	45.241	29.3189	21.7929	36.2922	49.7934	203.847	123.799	76.9468	44.0731	80.8721	87.2332	179.373	22.3749	42.6603	116.151	28.3436	130.248	12.0605	47.471	28.6637	33.3713	65.0667	29.634	27.1313	67.7841	53.6502	23.0822	65.5115	23.9135	125.647	114.168	81.9975	46.5061	25.3429	8.97263	112.283
hsa-miR-193b-5p	0	5.99936	29.6279	7.54646	0	2.58697	43.5858	0	0	37.0631	8.25328	0	17.6292	4.49289	10.468	0	0	4.74003	0	0	16.8062	0	0	0	1.66856	0	0	5.42626	0	0	13.1898	0	3.41622	0	9.51402	11.7139	2.79037	0	32.3015	29.548
hsa-miR-194-5p	36.8166	304.467	219.246	131.524	38.778	62.9495	43.5858	50.8091	24.8967	74.1262	24.7598	57.7101	176.292	304.019	101.191	49.4823	111.875	42.6603	107.217	18.8957	138.651	28.1412	63.2946	100.323	74.2511	85.0872	71.1216	93.1509	92.4328	93.8879	171.467	131.023	91.6685	105.808	104.654	128.853	148.82	25.3429	57.4249	195.017
hsa-miR-195-5p	90.5075	265.472	112.586	224.238	138.954	144.008	87.1716	123.394	224.07	203.847	321.878	250.077	176.292	241.119	198.892	197.929	209.271	127.981	321.65	198.405	226.883	257.291	261.09	152.873	298.673	390.4	189.658	183.589	123.244	67.0628	333.043	98.2672	110.458	337.264	95.1402	245.992	230.67	228.086	188.425	455.04
hsa-miR-196b-3p	4.60207	4.49952	0	2.15613	0	0	10.8965	0	0	37.0631	24.7598	9.61834	0	1.49763	0	0	2.63234	0	0	0	0	4.02017	0	0	1.66856	5.00513	0	0.904377	0	0	3.29745	0	0	0	0	0	0	0	1.79453	0
hsa-miR-196b-5p	1.53402	0	0	0	3.2315	0	0	0	0	0	0	0	8.81461	0	0	0	6.58086	0	0	0	12.6046	0	7.91183	0	0	0	23.7072	0	0	0	1.64873	0	1.13874	0	9.51402	0	0.930123	0	0	5.90961
hsa-miR-1973	0	1.49984	0	1.07807	3.2315	1.72464	0	3.62922	0	0	0	0	8.81461	1.49763	0	0	5.26469	0	0	0	0	8.04033	0	0	2.50285	0	0	2.71313	0	13.4126	3.29745	0	3.41622	0	0	0	1.86025	12.6715	0	0
hsa-miR-197-3p	727.128	1294.36	1937.66	1004.76	2029.38	882.155	1253.09	1016.18	1344.42	1445.46	1997.29	1298.48	1604.26	1064.82	1298.03	2758.64	1824.21	1066.51	1358.08	2135.22	1575.58	2094.51	2254.87	836.025	1671.07	1751.8	1043.12	837.454	2002.71	1073	1528.37	851.649	713.989	1646.64	894.318	1013.25	1726.31	1450.88	1503.81	1696.06
hsa-miR-1976	21.4763	7.4992	0	19.4052	9.69449	0.862322	10.8965	0	18.6725	37.0631	8.25328	0	26.4438	1.49763	34.8933	12.3706	5.26469	0	0	0	0	8.04033	0	9.55457	8.34282	0	11.8536	3.61751	0	0	11.5411	32.7557	2.84685	0	0	11.7139	19.5326	0	37.6851	0
hsa-miR-199a-3p=hsa-miR-199b-3p	1751.86	3011.68	5516.71	2737.21	5861.94	2705.1	5873.19	4641.78	7051.98	8505.99	11992	6434.67	8400.32	2918.88	6497.13	5443.05	7396.89	2758.7	6432.99	9438.42	6798.09	9391.11	6598.47	3979.48	4857.19	6101.25	4373.98	2550.34	7443.92	6961.12	3165.55	8745.78	1757.07	5634.29	5908.21	6530.51	3660.96	8274.46	4066.4	6193.27
hsa-miR-199a-5p	105.848	173.981	159.991	241.487	116.334	247.486	76.2752	163.315	211.622	129.721	420.917	230.84	299.697	197.687	177.956	247.411	451.447	113.761	98.2819	264.54	289.906	442.218	371.856	66.882	387.941	180.185	171.877	150.127	271.136	80.4753	161.575	98.2672	135.51	165.325	114.168	251.849	270.666	297.779	69.9865	195.017
hsa-miR-199b-5p	3.06805	25.4973	35.5534	12.9368	6.463	9.48554	21.7929	7.25845	0	37.0631	41.2664	0	0	31.4503	10.468	12.3706	23.6911	30.8102	8.93471	28.3436	25.2092	0	7.91183	28.6637	24.1942	25.0257	11.8536	19.8963	12.3244	0	31.3258	0	11.3874	13.226	19.028	5.85696	37.2049	6.33573	10.7672	11.8192
hsa-miR-19a-3p	8995.52	8705.07	5990.76	10613.6	9461.83	8637.88	10101	7487.09	7954.49	7079.06	8335.81	8156.36	7351.39	7199.11	7686.99	6748.15	9785.74	8015.4	6459.8	7511.05	11478.6	9310.7	6772.53	8087.94	10043.9	9729.97	6288.34	8572.59	7178.95	7993.88	8932.8	6993.35	7145.59	8319.17	6593.22	11268.8	9136.6	8610.26	9776.58	8362.09
hsa-miR-19b-1-5p	1.53402	14.9984	0	15.0929	16.1575	1.72464	0	0	0	0	8.25328	0	0	2.99526	6.97866	6.18529	9.21321	2.37002	0	0	0	0	15.8237	4.77728	11.68	5.00513	0	5.42626	0	0	1.64873	16.3779	2.84685	19.839	0	17.5709	12.0916	0	0	0
hsa-miR-19b-3p	39510.3	32156.6	26884.3	36888.2	34092.3	33174.4	36339.7	30884.7	31008.8	28205	32451.9	30567.1	27536.8	28414.6	30050.1	27499.8	35003.6	33045.1	25660.5	31584.2	37759.2	36366.4	24993.5	33421.9	32633.8	34395.3	24934.1	31461.5	27175.3	24947.4	31500.6	24272	26947.7	32185.5	25668.8	39183.1	32558	34136.9	37378.2	33749.8
hsa-miR-200a-3p	0	10.4989	11.8511	25.8736	25.852	19.8334	21.7929	7.25845	31.1208	18.5316	41.2664	19.2367	52.8877	23.9621	10.468	18.5559	11.8455	33.1802	8.93471	28.3436	8.40308	40.2017	0	14.3318	10.0114	30.0308	0	15.3744	24.6488	26.8251	52.7592	49.1336	10.2486	26.4521	9.51402	11.7139	10.2313	31.6787	16.1507	59.0961
hsa-miR-200b-3p	665.767	668.928	2417.63	724.46	1851.65	328.545	2560.67	1197.64	2035.3	4966.46	2203.62	2683.52	2785.42	566.105	1758.62	2641.12	581.748	933.786	3261.17	2059.63	815.099	1157.81	1558.63	1437.96	484.718	2202.26	1760.26	384.36	2458.71	2414.26	506.159	3291.95	281.838	2076.49	3548.73	1569.67	365.538	1425.54	2189.32	2056.54
hsa-miR-200b-5p	0	0	0	5.39033	0	0	0	0	12.4483	0	0	0	17.6292	0	0	0	0	0	8.93471	0	0	4.02017	0	9.55457	4.17141	0	29.634	2.71313	0	0	3.29745	0	2.27748	0	0	5.85696	11.1615	0	7.17811	0
hsa-miR-200c-3p	1695.1	1484.84	5611.52	1180.48	3544.95	824.38	3868.24	1731.14	3871.43	10563	4770.39	4703.37	6073.27	1217.57	3785.92	5801.8	1289.85	1320.1	6593.82	4780.62	1722.63	2138.73	3726.47	2570.18	869.322	5245.38	2584.09	841.071	5373.43	5284.55	911.745	6862.33	548.872	3895.06	8134.49	3514.18	700.382	3123.52	3468.82	4709.96
hsa-miR-202-5p	0	0	0	7.54646	0	0	0	0	0	0	0	0	0	5.99053	10.468	0	9.21321	4.74003	0	0	0	0	15.8237	9.55457	2.50285	5.00513	0	3.61751	0	0	26.3796	0	1.70811	0	0	0	13.9518	0	0	0
hsa-miR-203a	64.429	46.495	242.949	51.7472	32.315	18.1088	54.4823	39.9215	62.2417	129.721	140.306	67.3284	193.921	67.3934	69.7866	61.8529	31.5881	14.2201	151.89	85.0308	46.2169	60.3025	87.0301	119.432	23.3599	80.0821	47.4144	39.7926	98.595	214.601	57.7054	229.29	6.26306	403.394	190.28	99.5683	23.2531	158.393	64.603	130.011
hsa-miR-204-3p	0	0	0	1.07807	0	0	0	3.62922	0	0	0	0	0	2.99526	0	0	0	0	8.93471	0	0	0	0	0	4.17141	0	0	9.04377	0	0	1.64873	0	1.70811	0	0	5.85696	2.79037	0	26.9179	5.90961
hsa-miR-204-5p	32.2145	49.4947	201.47	45.2788	38.778	37.9422	130.757	54.4384	99.5867	185.316	140.306	38.4734	88.1461	38.9384	143.063	111.335	19.7426	52.1404	169.76	28.3436	109.24	72.363	110.766	62.1047	68.4112	90.0923	130.39	56.0714	55.4597	80.4753	46.1643	81.8894	18.2198	92.5822	66.5982	35.1418	30.694	69.693	104.083	112.283
hsa-miR-205-5p	98.1776	427.454	509.599	658.698	355.465	283.704	217.929	312.113	435.692	889.515	264.105	557.864	431.916	354.939	317.529	556.676	354.05	227.522	545.018	255.092	499.983	317.593	363.944	253.196	489.724	470.482	391.169	851.924	375.894	187.776	631.462	1523.14	192.447	423.233	485.215	644.266	318.102	291.444	287.124	1270.57
hsa-miR-206	55.2249	73.4921	177.767	63.6059	210.047	32.7682	207.033	145.169	149.38	518.884	206.332	259.695	176.292	73.3839	143.063	228.856	94.7644	40.2903	232.303	179.509	46.2169	120.605	166.148	181.537	67.5769	265.272	118.536	50.6451	240.325	187.776	74.1927	327.557	30.1766	66.1301	390.075	99.5683	79.0604	247.093	170.48	153.65
hsa-miR-208a-3p	0	7.4992	17.7767	2.15613	6.463	0.862322	0	0	0	18.5316	8.25328	19.2367	0	0	20.936	6.18529	2.63234	0	8.93471	18.8957	0	0	0	0	0.834282	0	0	1.80875	6.16219	0	0	49.1336	2.27748	6.61301	19.028	0	8.3711	19.0072	5.38358	0
hsa-miR-208b-3p	0	2.99968	0	1.07807	0	5.17393	10.8965	0	0	0	0	9.61834	8.81461	2.99526	27.9146	6.18529	14.4779	2.37002	26.8041	0	0	0	0	0	2.50285	10.0103	5.9268	3.61751	0	0	3.29745	262.046	5.69369	0	0	0	22.3229	0	7.17811	0
hsa-miR-20a-3p	6.1361	5.99936	0	7.54646	9.69449	15.5218	0	10.8877	0	0	16.5066	9.61834	0	8.98579	0	6.18529	9.21321	4.74003	8.93471	0	0	0	7.91183	9.55457	26.697	10.0103	11.8536	2.71313	6.16219	0	1.64873	0	6.26306	13.226	0	0	14.882	6.33573	0	0
hsa-miR-20a-5p	4677.24	5591.4	7401.04	5499.21	7380.74	4095.17	9174.81	6688.66	6666.09	13027.7	8575.15	8781.55	9881.18	6068.4	6211.01	7125.45	4777.71	4197.3	8836.43	8777.07	6142.65	8993.11	6179.14	5995.49	5671.45	7272.45	6175.73	4043.47	7413.11	7618.33	5536.42	11251.6	3498.21	6143.49	11217	7737.05	5095.21	4808.82	9083.89	7481.56
hsa-miR-20b-3p	0	4.49952	0	0	0	0	0	0	0	0	0	0	0	2.99526	0	0	0	0	0	9.44787	0	0	0	0	8.34282	0	23.7072	0	0	0	0	0	0.569369	0	0	0	0	0	0	0
hsa-miR-20b-5p	458.673	575.938	343.683	456.022	400.706	528.603	424.962	304.855	105.811	259.442	222.838	269.314	211.551	525.669	334.976	148.447	338.256	265.442	241.237	122.822	231.085	217.089	205.708	286.637	335.381	310.318	337.828	336.428	332.758	187.776	408.884	163.779	325.679	257.908	342.505	281.134	314.381	133.05	421.714	295.48
hsa-miR-210-3p	33.7485	25.4973	5.92557	33.42	3.2315	24.145	54.4823	7.25845	0	0	16.5066	9.61834	0	7.48816	13.9573	12.3706	18.4264	21.3301	26.8041	28.3436	58.8216	16.0807	39.5592	4.77728	38.377	50.0513	5.9268	36.1751	135.568	26.8251	39.5694	65.5115	13.6649	6.61301	19.028	23.4278	29.7639	44.3501	7.17811	17.7288
hsa-miR-210-5p	3.06805	0	0	1.07807	0	0	0	0	6.22417	18.5316	0	0	0	0	3.48933	0	1.31617	0	0	0	0	0	0	0	2.50285	0	0	1.80875	0	0	3.29745	0	1.13874	0	0	0	3.72049	0	0	0
hsa-miR-2110	16.8743	8.99904	0	12.9368	12.926	17.2464	10.8965	18.1461	6.22417	0	0	9.61834	8.81461	14.9763	17.4466	12.3706	38.169	9.48007	0	0	46.2169	0	31.6473	14.3318	17.5199	10.0103	0	20.8007	36.9731	40.2377	8.24363	0	4.55496	52.9041	0	23.4278	35.3447	31.6787	35.8905	11.8192
hsa-miR-211-5p	3.06805	10.4989	0	23.7175	0	4.31161	0	7.25845	0	0	0	9.61834	0	0	3.48933	0	13.1617	0	0	0	0	4.02017	0	4.77728	6.67426	0	0	4.52189	0	0	4.94618	16.3779	0	0	0	5.85696	9.30123	0	0	29.548
hsa-miR-2116-3p	1.53402	4.49952	17.7767	12.9368	12.926	12.0725	0	0	0	0	0	9.61834	0	7.48816	3.48933	30.9264	1.31617	0	17.8694	47.2393	0	4.02017	0	4.77728	6.67426	20.0205	0	6.33064	12.3244	0	1.64873	0	3.41622	0	0	5.85696	3.72049	0	7.17811	0
hsa-miR-212-3p	3.06805	32.9965	53.3302	56.0594	3.2315	16.3841	32.6894	14.5169	31.1208	74.1262	8.25328	0	17.6292	20.9668	24.4253	18.5559	7.89703	26.0702	0	18.8957	8.40308	8.04033	23.7355	9.55457	30.8684	5.00513	11.8536	11.7569	43.1353	0	9.89235	0	4.55496	13.226	0	5.85696	10.2313	31.6787	0	17.7288
hsa-miR-21-3p	70.5651	79.4915	165.916	68.9962	174.501	50.0147	141.654	65.326	143.156	426.226	156.812	182.749	423.101	41.9337	150.041	204.114	69.7571	45.0303	303.78	122.822	96.6354	56.2823	189.884	100.323	72.5826	215.221	65.1948	41.6014	166.379	241.426	37.9207	278.424	31.8847	105.808	256.879	146.424	77.2002	120.379	82.5482	260.023
hsa-miR-214-3p	93.5755	169.482	260.725	202.676	145.417	75.8843	196.136	108.877	280.088	500.352	173.319	269.314	123.405	136.284	143.063	253.597	128.985	146.941	366.323	47.2393	138.651	148.746	174.06	143.318	153.508	215.221	136.316	103.099	326.596	93.8879	229.173	180.157	68.8937	257.908	161.738	146.424	135.798	177.4	118.439	555.503
hsa-miR-214-5p	0	4.49952	0	9.70259	0	1.72464	10.8965	0	0	0	16.5066	0	17.6292	5.99053	3.48933	0	0	2.37002	0	0	0	0	7.91183	0	0.834282	5.00513	0	6.33064	0	0	1.64873	0	2.84685	0	0	0	0.930123	0	0	0
hsa-miR-215-5p	41.4187	155.983	195.544	106.729	51.704	37.9422	152.55	79.8429	118.259	259.442	165.066	144.275	202.736	59.9053	157.02	265.967	27.6396	180.121	241.237	245.645	92.4339	36.1815	150.325	296.192	54.2284	195.2	124.463	55.167	160.217	281.664	276.986	704.248	21.636	112.421	152.224	140.567	54.8772	101.372	136.384	195.017
hsa-miR-21-5p	3785.97	10197.4	9937.19	12771.8	8388.97	8709.45	6864.76	7421.76	7948.26	9914.38	8822.75	6011.47	10048.7	13514.6	7690.48	9123.3	14655.6	4657.08	7362.2	7303.2	8562.74	11236.4	15776.2	6411.11	12723.6	7362.55	5197.81	8152.96	10703.7	6813.58	9763.75	12136	5806.43	8186.91	8172.55	11421.1	17323.5	7653.56	6264.69	7989.79
hsa-miR-216b-5p	609.008	425.954	1730.27	376.245	1069.63	214.718	2299.15	787.542	1170.14	2742.67	1757.95	1663.97	1789.37	507.697	1025.86	1744.25	359.315	782.105	1965.64	1643.93	630.231	1185.95	870.301	1012.78	328.707	1451.49	1286.12	295.731	2175.25	2146.01	445.156	2980.77	189.031	952.274	2559.27	942.971	225.09	734.945	1554.06	1501.04
hsa-miR-217	3.06805	7.4992	5.92557	1.07807	0	0	0	0	0	18.5316	8.25328	19.2367	8.81461	4.49289	10.468	6.18529	2.63234	0	8.93471	0	4.20154	4.02017	0	0	7.50854	5.00513	5.9268	0	18.4866	0	8.24363	0	0.569369	0	9.51402	11.7139	2.79037	6.33573	0	0
hsa-miR-218-5p	0	1.49984	0	8.62453	3.2315	0.862322	0	3.62922	0	0	0	0	0	1.49763	27.9146	0	2.63234	0	17.8694	0	0	16.0807	0	4.77728	3.33713	5.00513	0	7.23502	0	0	3.29745	0	3.41622	0	28.5421	0	2.79037	0	0	5.90961
hsa-miR-219a-5p	1.53402	0	0	1.07807	0	0.862322	0	0	0	0	0	9.61834	0	2.99526	0	0	0	0	0	0	4.20154	0	0	0	1.66856	5.00513	5.9268	4.52189	0	0	0	0	2.27748	13.226	0	0	2.79037	6.33573	0	0
hsa-miR-219b-5p	3.06805	4.49952	0	0	0	2.58697	0	0	0	0	0	9.61834	0	1.49763	0	0	1.31617	0	0	9.44787	16.8062	0	0	0	3.33713	0	0	1.80875	0	0	0	16.3779	2.84685	6.61301	0	0	3.72049	0	0	11.8192
hsa-miR-221-3p	653.495	1175.87	989.571	1949.14	1156.88	742.459	1471.02	1037.96	1182.59	1482.52	2277.9	1308.09	1727.66	1217.57	1489.94	1793.73	2213.8	981.187	1116.84	2135.22	2151.19	1917.62	1875.1	917.238	2166.63	1736.78	1043.12	1495.84	1780.87	871.816	1325.58	4012.58	635.416	1388.73	1056.06	1634.09	1660.27	1590.27	866.756	1636.96
hsa-miR-221-5p	7.67012	7.4992	0	12.9368	3.2315	5.17393	0	14.5169	0	0	16.5066	0	26.4438	10.4834	3.48933	12.3706	17.1102	26.0702	8.93471	9.44787	42.0154	8.04033	15.8237	23.8864	20.8571	10.0103	29.634	7.23502	6.16219	80.4753	24.7309	0	5.12432	6.61301	9.51402	17.5709	17.6723	0	1.79453	5.90961
hsa-miR-222-3p	2821.07	3671.61	12005.2	3444.42	7823.46	1912.63	10722.1	5850.31	11514.7	25425.3	14179.1	12561.6	16597.9	3258.85	10799.5	9865.53	3214.09	3877.35	13366.3	14011.2	5415.78	6050.35	8805.87	6941.39	2835.73	12477.8	7135.87	2396.6	13316.5	13546.7	2570.36	19571.6	1644.91	7485.93	14841.9	8451.6	2082.54	9243.83	9695.83	9272.17
hsa-miR-223-3p	67316.1	94840.9	178941	93058.7	156375	103653	85384.6	119169	176281	87691.3	194249	150864	142629	89160	106787	253516	193198	82666.2	85237.2	216564	175650	222902	264856	62639.7	162013	141991	84344.3	77385.8	183498	124670	126680	57895.8	56202.5	133748	45905.2	181027	169567	309988	104547	155192
hsa-miR-223-5p	35.2826	23.9974	88.8836	81.933	67.8615	17.2464	43.5858	58.0676	74.69	37.0631	66.0262	28.855	0	76.3792	48.8506	86.594	86.8674	28.4402	44.6736	103.927	63.0231	56.2823	79.1183	286.637	55.8969	40.041	59.268	53.3583	228.001	26.8251	79.1388	0	30.1766	52.9041	38.0561	99.5683	53.017	63.3573	30.507	88.6441
hsa-miR-22-3p	1724.24	1658.82	1884.33	2574.42	1822.56	1406.45	1787.02	1382.73	1419.11	1556.65	1625.9	1779.39	1877.51	1827.11	2212.23	2319.48	2408.6	1616.35	2126.46	1851.78	2424.29	1612.09	1471.6	1767.59	2451.12	1791.84	1410.58	2017.67	1860.98	1394.91	1678.4	7877.76	1235.53	2050.03	2093.09	2817.2	2217.41	1539.58	1274.11	1950.17
hsa-miR-224-3p	0	0	0	0	16.1575	1.72464	0	0	0	0	16.5066	0	0	8.98579	0	0	0	0	0	0	0	0	0	4.77728	1.66856	0	0	2.71313	0	0	1.64873	0	1.13874	6.61301	0	5.85696	4.65061	0	3.58905	0
hsa-miR-224-5p	32.2145	31.4966	148.139	45.2788	32.315	26.732	21.7929	148.798	56.0175	55.5947	247.598	96.1834	70.5169	181.213	66.2973	86.594	84.235	30.8102	26.8041	47.2393	92.4339	52.2621	197.796	14.3318	121.805	30.0308	59.268	21.7051	154.055	120.713	36.272	0	39.8559	72.7431	38.0561	87.8544	43.7158	38.0144	23.3288	59.0961
hsa-miR-22-5p	42.9527	133.486	165.916	196.208	158.343	80.1959	228.825	105.247	80.9142	148.252	123.799	153.894	114.59	131.792	129.105	185.559	180.316	106.651	187.629	85.0308	205.875	148.746	102.854	138.541	196.891	30.0308	148.17	220.668	135.568	93.8879	108.816	81.8894	94.5153	165.325	161.738	134.71	164.632	44.3501	105.877	70.9153
hsa-miR-2355-3p	0	0	0	7.54646	0	2.58697	0	0	6.22417	18.5316	0	0	0	4.49289	6.97866	0	5.26469	4.74003	17.8694	18.8957	4.20154	8.04033	15.8237	0	5.83998	5.00513	11.8536	0.904377	0	26.8251	0	0	1.70811	0	0	5.85696	4.65061	6.33573	5.38358	0
hsa-miR-2355-5p	1.53402	16.4982	0	14.0149	19.389	17.2464	0	3.62922	24.8967	0	16.5066	0	8.81461	19.4692	6.97866	6.18529	32.9043	2.37002	17.8694	0	16.8062	36.1815	55.3828	14.3318	26.697	15.0154	5.9268	24.4182	18.4866	120.713	11.5411	0	6.83243	0	0	11.7139	20.4627	31.6787	17.9453	11.8192
hsa-miR-23a-3p	17181.1	28859.9	34795	38703.6	46986	32513.8	30422.9	35109.1	47882.5	33727.4	64590.1	40637.5	45501	26650.4	37325.4	50880.2	62453.7	26548.9	36319.6	62960.6	54809.1	67333.7	64679.2	26619	53938	43024.1	28187.9	27015.6	48816.9	31600	38872	30888.7	17553.7	46727.6	20236.3	48372.6	45513.7	67576.9	30013.5	52843.7
hsa-miR-23a-5p	1.53402	0	0	8.62453	0	0	0	0	0	18.5316	0	0	0	4.49289	0	0	0	0	0	9.44787	8.40308	0	7.91183	0	5.83998	0	0	1.80875	0	0	0	0	3.41622	0	9.51402	11.7139	2.79037	0	3.58905	0
hsa-miR-23b-3p	546.113	1381.35	1872.48	1916.8	2100.47	1423.69	1253.09	1342.81	2178.46	1667.84	2517.25	1837.1	2150.77	2023.3	2522.79	2437	2642.87	1493.11	2608.94	2305.28	2247.82	3179.95	4042.95	1485.74	2646.34	2467.53	1535.04	1601.65	2310.82	2132.6	1871.3	1179.21	1104.01	2142.62	1255.85	2044.08	2312.28	2502.61	1372.81	2056.54
hsa-miR-23b-5p	1.53402	4.49952	0	2.15613	9.69449	0	0	0	0	0	0	0	0	5.99053	20.936	37.1117	5.26469	2.37002	8.93471	0	12.6046	0	0	23.8864	5.83998	0	0	2.71313	0	0	0	16.3779	0.569369	0	0	0	0	0	0	5.90961
hsa-miR-24-1-5p	1.53402	1.49984	0	1.07807	0	0	0	0	0	0	0	9.61834	0	1.49763	0	12.3706	1.31617	0	0	0	0	0	7.91183	0	3.33713	0	0	0.904377	6.16219	0	0	0	2.84685	0	0	0	3.72049	0	0	5.90961
hsa-miR-24-2-5p	4.60207	20.9978	35.5534	12.9368	12.926	15.5218	21.7929	10.8877	12.4483	74.1262	24.7598	9.61834	8.81461	23.9621	0	6.18529	17.1102	9.48007	0	0	54.62	0	15.8237	9.55457	41.7141	5.00513	5.9268	9.04377	30.8109	0	24.7309	16.3779	18.2198	33.0651	19.028	0	15.8121	6.33573	0	17.7288
hsa-miR-24-3p	2103.15	3589.12	2897.61	4831.89	4052.3	3255.26	3094.59	3346.14	4014.59	3150.37	5265.59	3895.43	3851.99	4341.63	3161.33	5436.87	6053.08	1957.63	3502.41	4053.13	5516.62	5696.57	6131.67	1867.92	7068.87	3448.53	3153.06	3678.1	4214.94	2870.29	4247.12	2391.17	2312.78	4318.3	2435.59	4802.71	5033.82	4327.3	2612.83	4538.58
hsa-miR-25-3p	848.316	692.926	485.897	627.434	526.734	560.509	675.58	776.654	417.019	463.289	437.424	278.932	396.657	417.839	561.782	265.967	559.373	748.925	437.801	340.123	525.192	229.149	269.002	377.405	551.461	430.441	474.144	629.447	591.57	549.915	506.159	737.004	623.459	575.332	599.383	603.267	493.895	259.765	733.961	407.763
hsa-miR-26a-1-3p	0	1.49984	0	0	0	1.72464	0	0	0	0	0	0	0	0	0	0	14.4779	0	0	0	4.20154	0	7.91183	0	1.66856	0	0	30.7488	0	0	3.29745	0	1.13874	0	0	0	2.79037	19.0072	1.79453	0
hsa-miR-26a-5p	1823.96	5229.94	4290.12	5309.48	3971.51	5616.3	3159.97	4652.67	5203.41	3632.19	6057.9	3905.05	6223.12	6438.32	5303.78	5863.65	6745.38	2780.03	3886.6	4893.99	6600.62	8337.82	11258.5	4141.9	9776.95	5675.82	4048.01	4146.57	6137.54	4573.68	5495.2	2964.39	2907.2	5700.42	3111.09	5511.4	10105.8	6329.39	3528.04	5271.37
hsa-miR-26b-3p	23.0104	34.4963	53.3302	31.2639	42.0095	37.0798	21.7929	47.1799	12.4483	0	57.7729	57.7101	17.6292	19.4692	3.48933	43.297	59.2277	45.0303	17.8694	9.44787	33.6123	20.1008	31.6473	0	43.3827	55.0564	5.9268	34.3663	12.3244	26.8251	26.3796	16.3779	34.7315	52.9041	47.5701	17.5709	26.9736	25.3429	5.38358	41.3672
hsa-miR-26b-5p	1308.52	1715.82	1143.64	1896.32	1690.07	1653.07	773.648	1335.55	1282.18	1278.68	1328.78	1471.61	1048.94	1588.99	1535.31	1540.14	1578.09	1270.33	1116.84	1190.43	1491.55	1306.55	2033.34	1428.41	2379.37	1436.47	1552.82	1530.21	1688.44	1153.48	1864.71	540.47	1257.17	1540.83	989.458	1552.09	1657.48	1089.75	1633.02	1459.67
hsa-miR-27a-3p	1359.15	4240.05	3857.55	6140.66	3496.48	2497.28	2004.95	2329.96	3112.08	3224.49	2575.02	2702.75	3525.84	3847.42	2739.12	5634.8	5617.42	1808.32	3439.86	2654.85	3642.73	3324.68	3528.68	2030.35	4931.44	4664.78	1932.14	4104.97	2933.2	2052.12	4355.93	2702.35	2251.29	3895.06	2464.13	5241.98	5165.9	2274.53	2679.23	4739.5
hsa-miR-27b-3p	259.25	1040.89	799.953	1147.06	655.994	556.198	359.583	504.462	647.314	1000.7	544.716	682.902	934.349	1054.33	903.736	933.978	1260.89	379.203	741.581	670.799	1197.44	679.408	783.271	668.82	873.494	765.785	397.096	728.024	560.759	563.327	738.629	835.271	571.078	846.466	1170.22	1200.68	1125.45	449.837	491.7	992.814
hsa-miR-27b-5p	0	0	0	3.2342	0	0	0	0	0	0	0	0	0	1.49763	0	0	2.63234	0	0	18.8957	0	0	0	0	4.17141	0	0	0	0	0	1.64873	0	0	6.61301	0	0	2.79037	0	0	5.90961
hsa-miR-28-3p	99.7116	176.981	130.363	152.007	184.195	149.182	130.757	152.427	242.743	37.0631	156.812	182.749	185.107	139.28	136.084	111.335	275.08	101.911	125.086	236.197	155.457	217.089	269.002	28.6637	221.085	155.159	142.243	109.43	160.217	134.126	174.765	49.1336	81.4198	79.3562	199.794	181.566	262.295	158.393	100.493	200.927
hsa-miR-28-5p	73.6332	122.987	82.958	132.602	93.7134	136.247	54.4823	112.506	130.708	129.721	148.559	201.985	176.292	80.8721	118.637	228.856	115.823	75.8405	80.4124	283.436	100.837	209.049	253.179	100.323	133.485	175.18	124.463	112.143	166.379	201.188	100.572	65.5115	81.9892	119.034	57.0841	152.281	147.89	171.065	86.1373	153.65
hsa-miR-296-5p	35.2826	7.4992	5.92557	26.9516	19.389	19.8334	43.5858	14.5169	12.4483	37.0631	24.7598	9.61834	52.8877	19.4692	0	12.3706	21.0588	7.11005	35.7389	9.44787	8.40308	28.1412	23.7355	9.55457	19.1885	10.0103	0	13.5657	18.4866	26.8251	24.7309	16.3779	11.3874	6.61301	0	5.85696	17.6723	12.6715	8.97263	0
hsa-miR-299-3p	0	0	0	0	0	0	0	0	0	0	0	28.855	0	0	0	0	1.31617	0	0	0	0	0	0	0	0	10.0103	0	0.904377	0	0	0	0	2.27748	0	0	0	0	0	0	0
hsa-miR-299-5p	4.60207	4.49952	0	2.15613	0	0	0	0	0	0	0	9.61834	0	1.49763	0	0	15.7941	0	0	0	8.40308	0	31.6473	0	12.5142	0	0	11.7569	12.3244	0	4.94618	0	5.12432	0	0	0	10.2313	6.33573	1.79453	0
hsa-miR-29a-3p	1095.29	3995.57	4189.38	6000.52	4094.31	2963.8	3138.18	2678.37	2713.74	3354.21	2814.37	2866.27	3472.96	3905.82	3391.63	6581.14	3873.49	2588.06	3511.34	2144.67	3819.2	2802.06	2436.84	3110.01	4571.03	4329.44	2477.4	3759.5	3426.18	1850.93	4522.45	3865.18	2327.01	3723.13	2778.09	4504	4897.1	2477.27	3188.87	5360.01
hsa-miR-29a-5p	3.06805	2.99968	5.92557	3.2342	0	6.03625	0	14.5169	0	0	0	0	0	4.49289	6.97866	12.3706	2.63234	4.74003	0	9.44787	0	4.02017	7.91183	0	3.33713	5.00513	0	0.904377	0	0	0	0	0.569369	0	9.51402	0	4.65061	0	0	5.90961
hsa-miR-29b-1-5p	0	1.49984	0	23.7175	0	0.862322	0	0	0	0	0	0	0	1.49763	0	0	2.63234	0	0	0	4.20154	0	0	0	0.834282	0	11.8536	0.904377	6.16219	0	3.29745	0	0	0	0	11.7139	2.79037	0	0	0
hsa-miR-29b-2-5p	6.1361	5.99936	17.7767	6.4684	0	6.03625	0	10.8877	12.4483	0	16.5066	0	0	4.49289	0	12.3706	6.58086	2.37002	0	0	0	0	7.91183	0	10.0114	0	0	9.04377	0	0	8.24363	16.3779	5.69369	6.61301	0	11.7139	18.6025	0	1.79453	0
hsa-miR-29b-3p	42245.5	36999.5	168577	36156.2	110734	20982.9	182101	79603.4	128940	310052	200373	181027	197976	42944.6	133460	159587	35311.6	69171.3	212030	157430	73547.9	94932.2	106066	105716	31837.9	162376	119816	28011.3	148293	204823	32090.8	284303	18246	120304	223513	104418	21228.2	108107	117588	127476
hsa-miR-29c-3p	1431.25	2902.19	1540.65	4266.99	2284.67	2148.91	1895.98	2112.21	2016.63	1723.44	1890	1798.63	1498.48	2796.08	2194.79	3624.58	2892.95	1585.54	2117.53	1464.42	2453.7	1909.58	1408.31	2020.79	3345.47	2272.33	1576.53	3399.55	1928.77	1354.67	2947.92	1703.3	1515.09	1911.16	2016.97	2869.91	3315.89	1558.59	2076.27	3067.09
hsa-miR-29c-5p	19.9423	44.9952	23.7023	39.8884	22.6205	37.0798	54.4823	76.2137	56.0175	37.0631	49.5197	38.4734	26.4438	28.455	48.8506	18.5559	46.066	9.48007	62.543	28.3436	25.2092	8.04033	55.3828	19.1091	34.2056	30.0308	35.5608	51.5495	36.9731	67.0628	19.7847	0	20.4973	26.4521	19.028	52.7127	30.694	19.0072	25.1234	35.4576
hsa-miR-301a-3p	173.345	164.982	130.363	243.643	142.186	214.718	141.654	130.652	205.398	111.189	222.838	153.894	246.809	245.612	104.68	197.929	257.97	137.461	107.217	141.718	243.689	196.988	443.063	167.205	361.244	150.154	219.292	111.238	320.434	53.6502	227.524	49.1336	204.973	132.26	104.654	281.134	292.059	399.151	154.329	183.198
hsa-miR-301a-5p	3.06805	4.49952	0	3.2342	0	1.72464	0	0	0	0	0	9.61834	17.6292	2.99526	27.9146	0	6.58086	0	0	37.7915	0	24.121	15.8237	14.3318	12.5142	5.00513	5.9268	8.1394	6.16219	0	8.24363	0	1.70811	19.839	0	29.2848	12.0916	0	0	0
hsa-miR-301b	3.06805	10.4989	0	20.4833	12.926	17.2464	0	14.5169	12.4483	0	8.25328	28.855	0	26.9574	20.936	12.3706	6.58086	2.37002	0	0	21.0077	4.02017	55.3828	4.77728	13.3485	5.00513	11.8536	22.6094	12.3244	0	16.4873	0	6.83243	66.1301	0	0	17.6723	19.0072	17.9453	0
hsa-miR-302c-5p	1.53402	2.99968	5.92557	0	0	2.58697	10.8965	0	6.22417	18.5316	0	0	0	2.99526	0	6.18529	2.63234	0	0	9.44787	4.20154	8.04033	7.91183	0	0.834282	0	5.9268	0	0	13.4126	3.29745	32.7557	0	0	0	0	0	0	3.58905	0
hsa-miR-3065-5p	0	11.9987	5.92557	15.0929	12.926	0	0	0	12.4483	0	33.0131	9.61834	44.0731	10.4834	0	49.4823	9.21321	4.74003	8.93471	37.7915	16.8062	0	7.91183	0	0	0	0	17.1832	24.6488	0	9.89235	0	3.98559	13.226	9.51402	23.4278	11.1615	19.0072	7.17811	5.90961
hsa-miR-3074-3p	0	0	0	1.07807	0	0.862322	0	0	0	0	0	0	0	0	0	0	0	0	8.93471	0	0	0	7.91183	0	0	25.0257	5.9268	0	6.16219	0	0	0	0	0	0	0	0.930123	0	0	0
hsa-miR-30a-3p	0	10.4989	35.5534	17.2491	0	10.3479	65.3787	7.25845	0	0	24.7598	9.61834	17.6292	14.9763	3.48933	12.3706	32.9043	0	8.93471	9.44787	21.0077	12.0605	15.8237	23.8864	28.3656	30.0308	11.8536	28.9401	55.4597	0	28.0283	0	11.9568	13.226	0	17.5709	27.9037	6.33573	23.3288	23.6384
hsa-miR-30a-5p	556.851	1937.79	2305.05	2815.91	1324.91	1179.66	1634.47	1223.05	946.074	1612.25	1287.51	1231.15	1322.19	2276.4	1409.69	2529.78	3397.04	1175.53	2197.94	906.995	1920.1	1571.88	1234.25	1041.45	2699.74	1751.8	889.021	2005	1096.87	885.229	2685.77	1817.94	1188.27	1686.32	1408.08	1311.96	1943.96	728.609	1245.4	2547.04
hsa-miR-30b-5p	929.619	1856.8	1913.96	2445.05	2220.04	2494.7	2255.57	2181.16	2726.19	2297.91	3301.31	2596.95	2864.75	2101.18	2578.61	2622.56	2298.04	2313.14	2028.18	2456.45	2903.26	4088.51	5918.05	2445.97	3684.19	2963.04	2347.01	1724.65	3204.34	2253.31	1919.12	1310.23	1366.49	2638.59	1874.26	3074.9	3255.43	3592.36	2052.94	2558.86
hsa-miR-30c-5p	2012.64	2525.73	3430.91	3105.91	2559.35	2408.46	3268.94	2867.09	3385.95	3039.18	3342.58	3462.6	3755.02	2719.7	3430.01	3643.13	2881.1	2801.36	3564.95	3089.45	3394.84	4213.13	5285.1	2923.7	3689.2	4124.23	2649.28	2281.74	3537.1	3393.38	2753.37	2260.15	2099.83	3756.19	2169.2	3637.17	3416.34	3288.24	2837.15	3516.22
hsa-miR-30d-5p	6083.94	10158.4	7241.05	11900.8	9148.37	11537	9534.39	9269.04	8738.73	7653.53	10721	9195.14	11071.2	10826.4	11022.8	8084.17	16561.4	7302.02	7317.53	12612.9	15037.3	15738.9	13734.9	8642.11	15771.3	8443.65	5180.03	9209.28	9052.26	6183.19	11887.3	8139.8	6916.13	8973.86	5575.22	11028.7	11322.4	11676.8	8222.52	10613.7
hsa-miR-30e-3p	19.9423	31.4966	23.7023	37.7323	32.315	15.5218	0	14.5169	12.4483	0	8.25328	19.2367	44.0731	14.9763	17.4466	0	27.6396	21.3301	0	75.5829	42.0154	80.4033	23.7355	14.3318	59.234	20.0205	5.9268	8.1394	49.2975	0	29.6771	0	3.98559	13.226	19.028	23.4278	21.3928	19.0072	16.1507	11.8192
hsa-miR-30e-5p	2636.99	3182.66	2370.23	4525.72	2559.35	2884.47	3726.59	2634.82	2695.07	2483.23	3416.86	1904.43	2529.79	2923.38	3088.06	2696.78	4676.36	2685.23	2072.85	2324.18	4067.09	4285.5	2666.29	1953.91	5496.25	2557.62	1795.82	3394.13	2378.6	2025.3	3675.01	1834.32	2399.89	2526.17	1940.86	2975.34	3447.03	2382.23	2706.15	2612.05
hsa-miR-3115	0	0	0	0	0	0	0	0	0	55.5947	0	0	0	0	0	0	1.31617	0	0	0	0	0	0	0	0	0	0	0	0	0	0	0	0	0	0	0	1.86025	0	0	0
hsa-miR-3120-3p	3.06805	7.4992	0	1.07807	16.1575	8.62322	0	10.8877	18.6725	0	8.25328	38.4734	0	10.4834	0	0	10.5294	2.37002	0	9.44787	12.6046	28.1412	15.8237	0	15.8514	0	0	2.71313	30.8109	13.4126	24.7309	16.3779	3.41622	13.226	19.028	0	13.0217	57.0216	5.38358	5.90961
hsa-miR-3138	1.53402	4.49952	0	2.15613	3.2315	2.58697	0	0	0	0	16.5066	0	17.6292	2.99526	0	0	0	9.48007	8.93471	0	4.20154	4.02017	31.6473	0	0.834282	0	0	0.904377	0	0	1.64873	0	1.13874	0	0	0	6.51086	12.6715	0	11.8192
hsa-miR-31-3p	18.4083	32.9965	118.511	77.6208	93.7134	15.5218	98.0681	43.5507	99.5867	74.1262	264.105	125.038	185.107	22.4645	108.169	136.076	48.6984	40.2903	98.2819	113.374	37.8139	52.2621	102.854	124.209	19.1885	120.123	106.682	25.3226	203.352	120.713	42.8669	114.645	10.2486	85.9692	152.224	76.1405	13.0217	107.707	71.7811	147.74
hsa-miR-3140-5p	4.60207	1.49984	0	0	6.463	4.31161	0	0	0	0	0	9.61834	0	2.99526	0	0	0	0	0	0	0	8.04033	7.91183	0	0	0	0	1.80875	0	0	1.64873	0	1.13874	0	0	0	0.930123	6.33573	0	0
hsa-miR-3143	6.1361	8.99904	0	17.2491	0	6.03625	0	0	0	0	8.25328	0	0	5.99053	6.97866	0	5.26469	28.4402	8.93471	9.44787	0	0	7.91183	19.1091	7.50854	0	5.9268	17.1832	0	0	0	32.7557	18.2198	6.61301	0	0	7.44098	0	19.7398	11.8192
hsa-miR-3145-5p	1.53402	0	0	0	0	0	0	0	0	0	0	0	17.6292	1.49763	0	6.18529	1.31617	2.37002	0	0	0	0	0	0	0	0	0	0	18.4866	0	0	0	0	0	0	0	0	0	0	0
hsa-miR-3150a-5p	1.53402	0	0	0	0	0	0	0	6.22417	0	0	0	0	0	0	0	0	2.37002	0	0	0	0	31.6473	0	0	0	0	0	0	0	3.29745	0	1.13874	0	0	0	0	6.33573	0	0
hsa-miR-3157-5p	12.2722	11.9987	77.0325	18.3271	32.315	12.0725	43.5858	29.0338	80.9142	55.5947	33.0131	28.855	105.775	10.4834	10.468	18.5559	7.89703	9.48007	89.3471	66.1351	8.40308	8.04033	23.7355	9.55457	5.83998	60.0616	11.8536	20.8007	49.2975	67.0628	4.94618	131.023	6.26306	39.6781	171.252	46.8557	0	76.0288	19.7398	47.2769
hsa-miR-3158-3p	18.4083	4.49952	65.1813	5.39033	48.4725	12.9348	10.8965	29.0338	24.8967	92.6578	16.5066	38.4734	8.81461	1.49763	24.4253	55.6676	10.5294	23.7002	53.6083	47.2393	25.2092	28.1412	23.7355	42.9955	15.8514	110.113	53.3412	7.23502	86.2706	67.0628	8.24363	81.8894	2.84685	52.9041	85.6262	40.9987	2.79037	76.0288	23.3288	41.3672
hsa-miR-31-5p	1.53402	5.99936	23.7023	18.3271	0	6.03625	10.8965	7.25845	6.22417	18.5316	8.25328	19.2367	8.81461	31.4503	0	18.5559	1.31617	11.8501	44.6736	28.3436	12.6046	0	7.91183	0	3.33713	10.0103	11.8536	8.1394	24.6488	0	21.4334	0	10.818	6.61301	0	0	7.44098	12.6715	3.58905	17.7288
hsa-miR-3173-5p	0	0	11.8511	3.2342	0	0	0	3.62922	0	0	0	0	0	0	0	0	0	0	8.93471	0	4.20154	0	0	0	5.00569	0	5.9268	4.52189	0	0	0	0	1.13874	0	0	0	0	0	0	0
hsa-miR-3177-3p	3.06805	13.4986	11.8511	0	0	0	0	0	0	0	0	0	0	0	0	24.7411	0	0	8.93471	9.44787	0	0	0	0	0	5.00513	0	0.904377	0	0	0	0	0.569369	0	0	0	0.930123	0	0	0
hsa-miR-3190-3p	0	0	0	0	0	0	0	0	0	55.5947	0	0	0	0	0	0	2.63234	0	0	0	0	0	0	0	0	0	0	0	0	0	0	0	0	13.226	0	0	0	0	0	0
hsa-miR-3194-5p	0	2.99968	0	1.07807	0	0.862322	0	0	0	0	8.25328	19.2367	0	0	0	0	2.63234	0	0	9.44787	0	0	0	0	0.834282	0	0	0.904377	6.16219	0	3.29745	0	0.569369	0	28.5421	0	0	0	1.79453	5.90961
hsa-miR-3200-3p	15.3402	2.99968	11.8511	16.171	0	2.58697	0	0	0	0	0	9.61834	0	8.98579	0	0	2.63234	16.5901	0	0	0	0	0	4.77728	4.17141	0	5.9268	9.04377	0	0	3.29745	0	5.69369	0	9.51402	11.7139	4.65061	0	5.38358	5.90961
hsa-miR-3200-5p	15.3402	13.4986	0	6.4684	0	9.48554	10.8965	0	0	0	0	9.61834	0	4.49289	0	0	1.31617	7.11005	17.8694	0	8.40308	0	0	23.8864	1.66856	0	5.9268	4.52189	0	13.4126	1.64873	0	7.4018	6.61301	0	0	1.86025	0	0	5.90961
hsa-miR-320a	3048.11	2692.21	2346.53	2934.5	2546.42	2001.45	2190.19	2329.96	2060.2	2538.82	3466.38	2000.62	2256.54	2718.2	2505.34	2183.41	2688.94	1945.78	1813.75	2447	3008.3	3678.45	2911.55	1576.5	3789.31	1496.53	1321.68	2627.22	2261.52	2025.3	2629.72	6731.3	1463.85	2255.04	1588.84	2319.36	2798.74	2090.79	1812.47	2452.49
hsa-miR-320b	49.0888	23.9974	35.5534	40.9665	42.0095	19.8334	21.7929	123.394	0	55.5947	49.5197	96.1834	17.6292	22.4645	27.9146	12.3706	10.5294	28.4402	17.8694	18.8957	29.4108	68.3428	23.7355	33.441	35.0399	20.0205	5.9268	16.2788	43.1353	0	23.0822	131.023	16.5117	46.2911	0	29.2848	39.0652	0	3.58905	23.6384
hsa-miR-320c	18.4083	5.99936	5.92557	8.62453	9.69449	11.2102	10.8965	18.1461	12.4483	18.5316	57.7729	19.2367	0	4.49289	27.9146	12.3706	5.26469	0	0	0	4.20154	16.0807	39.5592	0	4.17141	50.0513	11.8536	10.8525	0	26.8251	4.94618	16.3779	4.55496	0	28.5421	11.7139	6.51086	0	14.3562	11.8192
hsa-miR-320d	10.7382	56.9939	65.1813	21.5613	3.2315	12.9348	21.7929	32.663	0	37.0631	8.25328	28.855	17.6292	10.4834	3.48933	55.6676	30.272	11.8501	17.8694	9.44787	12.6046	12.0605	0	19.1091	10.0114	20.0205	11.8536	13.5657	18.4866	0	4.94618	32.7557	12.5261	13.226	19.028	23.4278	29.7639	6.33573	64.603	29.548
hsa-miR-320e	4.60207	1.49984	0	2.15613	3.2315	4.31161	0	0	12.4483	0	8.25328	0	0	1.49763	3.48933	0	1.31617	9.48007	0	0	12.6046	4.02017	0	14.3318	1.66856	0	5.9268	4.52189	0	0	9.89235	0	0.569369	0	0	5.85696	1.86025	0	0	5.90961
hsa-miR-323a-3p	104.314	103.489	29.6279	80.8549	54.9355	36.2175	10.8965	116.135	99.5867	92.6578	16.5066	67.3284	105.775	46.4266	41.872	12.3706	171.102	63.9904	80.4124	37.7915	226.883	281.412	395.592	33.441	104.285	60.0616	65.1948	107.621	123.244	40.2377	74.1927	16.3779	49.5351	13.226	47.5701	17.5709	77.2002	158.393	14.3562	88.6441
hsa-miR-323b-3p	47.5548	23.9974	11.8511	58.2156	19.389	12.0725	0	47.1799	18.6725	55.5947	8.25328	67.3284	17.6292	47.9242	52.3399	0	60.5439	49.7703	26.8041	9.44787	42.0154	60.3025	134.501	0	30.8684	95.0975	23.7072	73.2546	18.4866	0	31.3258	16.3779	48.9658	6.61301	123.682	0	26.0434	139.386	28.7124	5.90961
hsa-miR-32-3p	0	0	11.8511	3.2342	6.463	0	10.8965	0	0	0	0	0	0	4.49289	0	0	1.31617	0	8.93471	0	0	0	7.91183	0	3.33713	5.00513	5.9268	2.71313	0	0	3.29745	0	1.13874	0	0	5.85696	1.86025	0	0	0
hsa-miR-324-3p	159.539	142.485	47.4046	163.866	71.093	68.9857	141.654	87.1014	43.5692	18.5316	115.546	134.657	70.5169	88.3603	83.7439	80.4087	117.139	92.4306	71.4777	132.27	88.2323	112.565	63.2946	42.9955	174.365	145.149	41.4876	81.394	55.4597	120.713	90.6799	0	47.2577	112.421	66.5982	70.2835	117.195	57.0216	73.5756	35.4576
hsa-miR-324-5p	27.6124	58.4937	17.7767	39.8884	19.389	25.8697	21.7929	3.62922	43.5692	18.5316	8.25328	0	26.4438	71.8863	20.936	18.5559	59.2277	61.6204	26.8041	18.8957	50.4185	28.1412	31.6473	19.1091	40.0456	50.0513	65.1948	24.4182	43.1353	26.8251	28.0283	16.3779	41.564	39.6781	76.1122	17.5709	53.017	31.6787	12.5617	53.1865
hsa-miR-32-5p	228.57	271.471	254.8	282.453	216.51	204.37	239.722	413.732	143.156	129.721	74.2795	105.802	132.219	206.673	170.977	117.52	211.904	234.632	71.4777	170.062	138.651	128.645	110.766	310.523	211.073	250.257	165.951	214.337	191.028	134.126	189.603	262.046	239.135	132.26	161.738	163.995	266.015	171.065	131	236.384
hsa-miR-326	245.444	157.483	118.511	275.985	155.112	276.805	196.136	79.8429	566.399	129.721	519.956	221.222	290.882	187.204	209.36	315.45	565.954	101.911	205.498	472.393	369.735	365.835	490.533	95.5457	680.774	420.431	136.316	228.807	277.298	187.776	323.15	81.8894	109.888	211.616	95.1402	286.991	381.35	342.129	156.124	307.3
hsa-miR-328-3p	23.0104	22.4976	0	23.7175	35.5465	25.8697	0	14.5169	6.22417	0	99.0393	19.2367	35.2584	19.4692	10.468	0	50.0145	0	17.8694	47.2393	54.62	36.1815	47.471	0	45.8855	20.0205	5.9268	22.6094	24.6488	13.4126	14.8385	0	7.4018	33.0651	0	11.7139	21.3928	12.6715	21.5343	35.4576
hsa-miR-329-3p	27.6124	38.9958	65.1813	54.9814	54.9355	20.6957	32.6894	50.8091	43.5692	37.0631	33.0131	163.512	88.1461	44.9289	3.48933	18.5559	113.191	37.9203	107.217	66.1351	142.852	124.625	47.471	9.55457	45.0512	80.0821	53.3412	107.621	110.919	107.3	29.6771	16.3779	39.8559	19.839	47.5701	17.5709	54.8772	253.429	28.7124	76.8249
hsa-miR-330-3p	16.8743	7.4992	0	23.7175	45.241	27.5943	0	14.5169	24.8967	0	74.2795	28.855	17.6292	41.9337	10.468	18.5559	40.8013	21.3301	35.7389	75.5829	29.4108	56.2823	63.2946	14.3318	30.8684	40.041	11.8536	16.2788	36.9731	0	31.3258	0	17.6505	39.6781	19.028	17.5709	37.2049	95.036	19.7398	47.2769
hsa-miR-331-3p	23.0104	16.4982	47.4046	16.171	32.315	11.2102	43.5858	10.8877	12.4483	0	16.5066	0	0	17.9716	41.872	18.5559	36.8528	4.74003	26.8041	18.8957	21.0077	4.02017	7.91183	23.8864	34.2056	15.0154	5.9268	17.1832	12.3244	13.4126	21.4334	0	14.8036	6.61301	0	17.5709	16.7422	12.6715	0	35.4576
hsa-miR-331-5p	4.60207	10.4989	11.8511	10.7807	3.2315	5.17393	0	0	6.22417	0	33.0131	0	0	10.4834	0	0	10.5294	0	0	0	4.20154	0	0	4.77728	22.5256	20.0205	0	4.52189	0	0	0	0	7.4018	0	0	0	19.5326	0	0	17.7288
hsa-miR-335-3p	18.4083	10.4989	5.92557	6.4684	19.389	26.732	0	10.8877	87.1384	0	24.7598	28.855	79.3315	19.4692	20.936	12.3706	40.8013	9.48007	0	18.8957	16.8062	24.121	39.5592	14.3318	19.1885	10.0103	23.7072	11.7569	92.4328	0	6.5949	0	9.10991	6.61301	0	17.5709	20.4627	38.0144	0	11.8192
hsa-miR-335-5p	1504.88	2756.71	3306.47	2228.36	4246.19	2498.15	4772.65	3092.1	6018.77	3280.09	6619.13	4703.37	5350.47	2682.26	4846.68	3890.55	4875.1	2367.65	3082.48	7284.31	2680.58	5539.79	5530.37	2589.29	3368.83	3788.88	2696.7	1469.61	4301.21	2320.37	2308.22	5863.28	1329.48	3498.28	1855.23	4299.01	3684.22	9738.02	3687.75	2860.25
hsa-miR-337-3p	12.2722	61.4934	35.5534	19.4052	6.463	9.48554	0	79.8429	24.8967	18.5316	33.0131	9.61834	0	86.8626	3.48933	6.18529	36.8528	23.7002	8.93471	0	67.2246	44.2218	15.8237	0	15.8514	0	0	32.5576	0	120.713	13.1898	16.3779	17.6505	6.61301	28.5421	17.5709	13.0217	76.0288	0	0
hsa-miR-337-5p	12.2722	23.9974	5.92557	17.2491	0	6.03625	21.7929	14.5169	12.4483	37.0631	0	0	8.81461	10.4834	0	12.3706	35.5366	0	8.93471	0	46.2169	16.0807	0	0	17.5199	10.0103	23.7072	15.3744	49.2975	26.8251	6.5949	0	4.55496	26.4521	0	5.85696	24.1832	12.6715	10.7672	11.8192
hsa-miR-338-3p	16.8743	37.496	35.5534	86.2453	84.0189	34.4929	65.3787	29.0338	43.5692	37.0631	41.2664	0	44.0731	38.9384	41.872	61.8529	102.661	63.9904	44.6736	122.822	25.2092	72.363	63.2946	33.441	80.0911	55.0564	47.4144	54.2626	67.7841	26.8251	67.5978	16.3779	49.5351	46.2911	38.0561	87.8544	51.1567	82.3645	64.603	100.463
hsa-miR-338-5p	10.7382	49.4947	23.7023	38.8104	61.3985	16.3841	0	54.4384	18.6725	18.5316	57.7729	28.855	61.7023	38.9384	17.4466	37.1117	47.3822	16.5901	62.543	151.166	25.2092	64.3226	39.5592	28.6637	39.2113	5.00513	5.9268	59.6889	30.8109	13.4126	14.8385	81.8894	23.3441	66.1301	0	64.4266	37.2049	38.0144	53.8358	47.2769
hsa-miR-339-3p	26.0784	20.9978	5.92557	45.2788	16.1575	26.732	32.6894	14.5169	6.22417	37.0631	24.7598	19.2367	26.4438	14.9763	27.9146	30.9264	42.1175	18.9601	26.8041	9.44787	50.4185	4.02017	23.7355	4.77728	43.3827	10.0103	23.7072	23.5138	6.16219	13.4126	8.24363	98.2672	16.5117	6.61301	47.5701	35.1418	45.576	44.3501	17.9453	29.548
hsa-miR-339-5p	190.219	134.986	148.139	221.004	93.7134	195.747	98.0681	214.124	118.259	55.5947	321.878	134.657	158.663	143.773	188.424	129.891	260.602	63.9904	98.2819	160.614	197.472	100.504	284.826	28.6637	314.524	260.267	118.536	153.744	80.1085	67.0628	148.385	114.645	126.969	105.808	152.224	281.134	276.246	120.379	53.8358	106.373
hsa-miR-33a-3p	13.8062	28.497	47.4046	50.6691	3.2315	44.8407	21.7929	61.6968	43.5692	37.0631	82.5328	48.0917	17.6292	38.9384	45.3613	86.594	59.2277	21.3301	8.93471	18.8957	84.0308	96.484	94.942	38.2183	69.2454	60.0616	35.5608	39.7926	55.4597	26.8251	32.9745	16.3779	13.6649	105.808	19.028	70.2835	54.8772	126.715	68.192	53.1865
hsa-miR-33a-5p	9.20415	7.4992	5.92557	16.171	19.389	3.44929	0	18.1461	24.8967	0	16.5066	28.855	79.3315	28.455	48.8506	43.297	27.6396	11.8501	8.93471	103.927	58.8216	8.04033	63.2946	19.1091	30.8684	25.0257	5.9268	27.1313	49.2975	0	8.24363	32.7557	6.83243	26.4521	19.028	40.9987	16.7422	38.0144	23.3288	41.3672
hsa-miR-33b-5p	0	0	0	7.54646	0	0	21.7929	0	6.22417	0	0	0	0	1.49763	0	0	0	0	17.8694	0	0	4.02017	0	0	2.50285	0	0	0	0	0	0	0	1.13874	0	0	0	0	0	0	0
hsa-miR-340-3p	23.0104	14.9984	23.7023	24.7955	16.1575	18.9711	0	47.1799	24.8967	0	24.7598	28.855	8.81461	29.9526	13.9573	49.4823	28.9558	9.48007	0	28.3436	12.6046	52.2621	47.471	14.3318	35.0399	5.00513	11.8536	28.9401	43.1353	0	18.136	16.3779	9.67928	19.839	19.028	23.4278	40.9254	25.3429	35.8905	35.4576
hsa-miR-340-5p	319.077	739.421	468.12	1113.64	836.958	639.843	871.716	656.89	827.815	555.947	1279.26	711.757	996.051	795.242	896.758	760.79	1266.16	530.884	446.736	1303.81	1168.03	1193.99	988.979	535.056	1344.03	1041.07	610.461	642.108	468.326	509.677	891.961	442.202	413.932	806.788	399.589	1042.54	951.515	1305.16	755.496	803.707
hsa-miR-342-3p	2115.42	4061.57	9421.66	6654.9	4908.65	4700.52	6025.74	5266	6435.79	6319.26	5125.28	3933.9	6672.66	5779.36	4616.38	12673.7	3468.11	5991.4	7826.81	5498.66	5260.33	5169.93	5071.48	4094.13	3918.62	6832	5263	2584.71	6045.11	3245.84	6789.45	3881.56	1987.67	6130.26	7316.28	4451.29	6565.74	6785.57	5850.16	7842.05
hsa-miR-342-5p	9.20415	4.49952	53.3302	10.7807	0	15.5218	0	3.62922	18.6725	18.5316	16.5066	0	0	13.4787	34.8933	49.4823	14.4779	14.2201	17.8694	9.44787	4.20154	16.0807	31.6473	19.1091	5.83998	0	0	6.33064	36.9731	0	6.5949	0	4.55496	13.226	38.0561	23.4278	11.1615	12.6715	0	11.8192
hsa-miR-345-5p	88.9734	109.488	106.66	194.052	116.334	75.022	98.0681	79.8429	68.4659	111.189	74.2795	125.038	70.5169	76.3792	115.148	210.3	117.139	71.1005	214.433	66.1351	113.442	96.484	150.325	100.323	168.525	175.18	130.39	106.717	55.4597	201.188	120.357	196.534	71.1712	205.003	19.028	122.996	160.911	88.7002	102.288	165.469
hsa-miR-34a-3p	7.67012	43.4953	0	51.7472	19.389	11.2102	21.7929	10.8877	12.4483	18.5316	8.25328	0	0	37.4408	10.468	12.3706	21.0588	26.0702	0	9.44787	58.8216	12.0605	0	14.3318	28.3656	25.0257	23.7072	12.6613	24.6488	0	19.7847	0	14.2342	13.226	38.0561	11.7139	37.2049	19.0072	0	29.548
hsa-miR-34a-5p	432.595	529.443	2281.35	489.442	1282.9	281.979	1765.23	1183.13	1954.39	3243.02	2575.02	1885.2	2838.3	572.095	1633.01	1905.07	465.925	556.954	2582.13	1955.71	970.556	868.356	1590.28	1232.54	425.484	2152.21	1179.43	271.313	1934.93	2548.39	314.907	4159.98	202.696	1448.25	2587.81	1458.38	261.364	1659.96	1315.39	1524.68
hsa-miR-34b-3p	0	0	23.7023	0	0	0	0	0	0	18.5316	0	0	0	4.49289	0	37.1117	0	0	8.93471	9.44787	0	0	0	0	7.50854	0	0	0	0	0	0	0	0	0	0	0	0	0	0	5.90961
hsa-miR-34b-5p	0	0	0	4.31226	0	0	0	0	0	0	0	0	0	1.49763	0	0	0	0	26.8041	9.44787	0	0	0	0	0	0	0	0	0	0	0	16.3779	0	0	0	0	0	0	0	0
hsa-miR-34c-3p	0	0	0	1.07807	0	0.862322	0	0	0	0	0	0	0	4.49289	0	18.5559	5.26469	4.74003	8.93471	0	0	0	0	0	0	0	0	0.904377	0	0	0	0	0	0	0	0	3.72049	0	0	0
hsa-miR-34c-5p	13.8062	8.99904	65.1813	17.2491	113.102	5.17393	43.5858	14.5169	80.9142	37.0631	57.7729	48.0917	79.3315	7.48816	38.3826	80.4087	15.7941	18.9601	107.217	18.8957	42.0154	16.0807	23.7355	33.441	30.8684	55.0564	23.7072	9.94815	117.082	53.6502	13.1898	98.2672	2.27748	33.0651	66.5982	81.9975	6.51086	12.6715	71.7811	65.0057
hsa-miR-3529-3p	0	0	11.8511	2.15613	0	0	0	3.62922	0	0	0	48.0917	0	0	0	6.18529	2.63234	0	0	0	0	0	0	0	0	0	0	0	0	0	0	0	0	0	19.028	5.85696	0	0	0	5.90961
hsa-miR-3605-3p	1.53402	0	0	10.7807	3.2315	1.72464	21.7929	0	0	0	0	9.61834	0	1.49763	6.97866	6.18529	0	7.11005	8.93471	0	0	0	0	0	3.33713	0	0	2.71313	0	0	1.64873	0	0	0	38.0561	5.85696	0.930123	12.6715	8.97263	0
hsa-miR-3605-5p	0	0	0	0	0	0	0	0	0	18.5316	0	0	0	0	0	6.18529	0	0	0	0	0	0	0	0	0	0	0	0	0	0	0	0	0	6.61301	0	0	8.3711	0	0	5.90961
hsa-miR-3613-3p	141.13	47.9949	94.8092	52.8252	103.408	79.3336	65.3787	47.1799	74.69	74.1262	123.799	67.3284	88.1461	73.3839	38.3826	154.632	68.441	80.5806	62.543	75.5829	176.465	88.4436	87.0301	66.882	64.2397	50.0513	35.5608	45.2189	55.4597	80.4753	62.6516	32.7557	35.3009	92.5822	85.6262	58.5696	82.7809	133.05	123.822	76.8249
hsa-miR-361-3p	26.0784	107.988	159.991	63.6059	67.8615	45.7031	43.5858	50.8091	37.345	92.6578	49.5197	28.855	96.9607	61.4029	31.404	18.5559	96.0806	16.5901	44.6736	94.4787	100.837	108.544	47.471	19.1091	129.314	40.041	5.9268	57.8802	30.8109	67.0628	47.813	65.5115	31.3153	13.226	47.5701	35.1418	65.1086	6.33573	32.3015	47.2769
hsa-miR-3615	110.45	49.4947	154.065	52.8252	71.093	49.1523	21.7929	39.9215	24.8967	55.5947	41.2664	28.855	52.8877	73.3839	27.9146	105.15	55.2792	21.3301	125.086	66.1351	33.6123	36.1815	55.3828	14.3318	62.5712	145.149	41.4876	50.6451	86.2706	0	62.6516	49.1336	33.0234	52.9041	133.196	93.7114	66.9688	82.3645	52.0413	23.6384
hsa-miR-361-5p	185.617	508.446	598.483	478.661	536.429	355.277	359.583	420.99	572.624	407.694	610.742	586.719	652.281	405.858	474.549	538.12	567.27	274.922	473.54	689.694	563.006	767.852	625.035	382.183	562.306	465.477	325.974	355.42	665.516	321.901	398.992	376.691	200.418	542.267	266.393	427.558	511.567	595.559	346.344	407.763
hsa-miR-3617-5p	0	2.99968	0	3.2342	0	3.44929	43.5858	0	0	0	0	0	0	0	20.936	0	5.26469	2.37002	0	18.8957	0	0	7.91183	33.441	4.17141	0	0	5.42626	0	26.8251	8.24363	0	0	0	0	0	0.930123	0	8.97263	0
hsa-miR-3620-3p	10.7382	1.49984	5.92557	15.0929	3.2315	26.732	21.7929	25.4046	12.4483	0	0	0	17.6292	13.4787	0	18.5559	5.26469	11.8501	8.93471	18.8957	25.2092	8.04033	39.5592	9.55457	19.1885	0	0	16.2788	0	13.4126	3.29745	0	19.3586	0	0	35.1418	15.8121	6.33573	5.38358	0
hsa-miR-3622a-3p	1.53402	0	0	0	0	0	0	0	0	0	33.0131	9.61834	0	0	0	0	0	0	0	0	0	0	0	0	0	0	0	0	0	0	0	0	0	0	0	0	0	0	0	0
hsa-miR-362-3p	150.334	115.488	154.065	149.851	113.102	82.7829	98.0681	97.989	74.69	55.5947	132.052	288.55	229.18	134.787	198.892	278.338	122.404	180.121	366.323	170.062	222.682	88.4436	118.677	95.5457	126.811	195.2	148.17	91.3421	154.055	53.6502	90.6799	294.802	98.5009	185.164	161.738	240.135	98.593	126.715	235.083	260.023
hsa-miR-362-5p	3.06805	0	17.7767	1.07807	84.0189	3.44929	10.8965	0	18.6725	18.5316	16.5066	28.855	35.2584	0	3.48933	6.18529	2.63234	7.11005	8.93471	9.44787	4.20154	4.02017	7.91183	4.77728	4.17141	10.0103	5.9268	1.80875	0	13.4126	3.29745	49.1336	4.55496	19.839	9.51402	5.85696	6.51086	0	1.79453	0
hsa-miR-363-3p	256.182	293.969	195.544	251.189	100.176	233.689	119.861	243.158	112.035	185.316	82.5328	134.657	149.848	206.673	167.488	98.9646	128.985	237.002	178.694	85.0308	130.248	104.524	134.501	191.091	156.011	170.174	118.536	206.198	98.595	134.126	103.87	409.447	214.652	185.164	152.224	122.996	134.868	25.3429	172.275	141.831
hsa-miR-363-5p	0	0	11.8511	0	3.2315	0	10.8965	0	0	37.0631	16.5066	0	0	0	0	0	0	0	0	0	0	16.0807	0	0	2.50285	0	5.9268	0.904377	0	0	1.64873	0	0.569369	0	0	17.5709	0	0	0	0
hsa-miR-365a-3p=hsa-miR-365b-3p	101.246	539.942	835.506	688.884	323.15	291.465	130.757	148.798	236.518	574.478	321.878	490.536	361.399	507.697	485.017	618.529	276.396	346.022	276.976	94.4787	781.486	217.089	379.768	138.541	551.461	450.462	154.097	295.731	234.163	375.552	422.074	131.023	220.346	423.233	256.879	644.266	424.136	202.743	366.083	490.497
hsa-miR-3667-5p	3.06805	4.49952	0	1.07807	0	2.58697	32.6894	3.62922	12.4483	0	0	0	0	1.49763	0	24.7411	5.26469	0	0	18.8957	0	0	0	0	6.67426	0	0	17.1832	6.16219	0	0	0	2.27748	0	0	5.85696	6.51086	6.33573	0	47.2769
hsa-miR-3679-5p	1.53402	7.4992	5.92557	1.07807	0	3.44929	0	0	0	0	0	0	0	4.49289	0	6.18529	3.94852	0	26.8041	18.8957	4.20154	24.121	31.6473	0	0.834282	0	0	1.80875	0	0	1.64873	0	0.569369	0	0	5.85696	1.86025	0	0	0
hsa-miR-3684	0	0	0	0	0	0	0	7.25845	0	0	0	28.855	0	0	0	0	0	0	0	0	4.20154	0	0	0	0	0	5.9268	0	0	0	0	0	0.569369	0	0	0	6.51086	0	0	0
hsa-miR-369-3p	46.0207	43.4953	59.2557	92.7137	74.3245	18.9711	21.7929	76.2137	93.3625	18.5316	8.25328	28.855	61.7023	31.4503	31.404	18.5559	114.507	16.5901	80.4124	18.8957	75.6277	76.3831	102.854	9.55457	66.7426	50.0513	88.9021	72.3502	49.2975	93.8879	39.5694	98.2672	43.2721	26.4521	0	23.4278	60.458	76.0288	0	23.6384
hsa-miR-369-5p	4.60207	13.4986	0	16.171	0	1.72464	0	0	12.4483	0	0	9.61834	0	8.98579	0	18.5559	19.7426	11.8501	17.8694	9.44787	12.6046	12.0605	47.471	0	5.00569	10.0103	0	18.0875	12.3244	26.8251	3.29745	0	4.55496	0	0	5.85696	21.3928	0	10.7672	5.90961
hsa-miR-370-3p	18.4083	0	0	3.2342	0	0	0	10.8877	12.4483	0	0	0	0	1.49763	0	0	21.0588	0	0	0	12.6046	8.04033	0	0	6.67426	0	0	0.904377	0	13.4126	0	0	1.70811	13.226	0	0	11.1615	6.33573	0	0
hsa-miR-373-3p	1.53402	4.49952	0	3.2342	0	0	0	0	0	0	0	9.61834	0	0	13.9573	0	0	0	0	0	4.20154	4.02017	0	0	0	5.00513	0	0.904377	0	0	0	0	0	6.61301	0	0	0.930123	12.6715	0	0
hsa-miR-373-5p	0	1.49984	0	0	0	0	0	0	6.22417	0	0	0	0	0	0	0	2.63234	0	8.93471	0	0	0	0	0	0	5.00513	0	0	0	0	0	16.3779	0.569369	0	0	0	3.72049	0	1.79453	5.90961
hsa-miR-374a-3p	0	0	0	0	6.463	2.58697	0	0	0	0	0	0	0	0	20.936	0	0	4.74003	8.93471	0	8.40308	0	0	0	0	0	5.9268	1.80875	6.16219	0	0	0	0.569369	0	0	0	0	12.6715	0	0
hsa-miR-374a-5p	30.6805	22.4976	29.6279	39.8884	48.4725	55.1886	10.8965	58.0676	105.811	18.5316	66.0262	96.1834	61.7023	38.9384	34.8933	55.6676	64.4924	52.1404	62.543	103.927	37.8139	76.3831	110.766	47.7728	77.5883	115.118	23.7072	39.7926	67.7841	120.713	57.7054	65.5115	36.4396	145.486	19.028	58.5696	77.2002	63.3573	41.2741	88.6441
hsa-miR-374b-3p	0	2.99968	0	1.07807	0	2.58697	0	0	0	0	0	9.61834	0	1.49763	0	0	1.31617	0	0	9.44787	0	0	7.91183	0	1.66856	0	0	3.61751	0	0	1.64873	0	0	0	0	0	0	0	0	0
hsa-miR-374b-5p	280.727	623.933	379.237	597.249	672.152	545.85	479.444	649.631	902.505	481.821	973.887	577.101	899.09	548.133	512.931	711.308	825.24	426.603	259.107	821.964	848.711	1258.31	1930.49	654.488	906.031	690.708	503.778	406.97	881.193	710.866	633.111	425.825	404.822	760.497	323.477	597.41	1039.88	1077.07	480.933	738.701
hsa-miR-374c-5p	0	1.49984	5.92557	1.07807	0	0.862322	0	7.25845	6.22417	0	0	0	0	2.99526	0	0	2.63234	0	0	0	8.40308	8.04033	7.91183	0	0.834282	0	0	0	18.4866	0	0	0	1.13874	0	0	0	6.51086	0	0	0
hsa-miR-375	13.8062	56.9939	142.214	45.2788	3.2315	9.48554	21.7929	21.7753	6.22417	37.0631	41.2664	9.61834	52.8877	49.4218	6.97866	74.2234	13.1617	23.7002	53.6083	47.2393	29.4108	24.121	15.8237	52.5501	31.7027	25.0257	41.4876	44.3145	49.2975	40.2377	107.167	131.023	39.2865	59.5171	47.5701	11.7139	83.711	6.33573	26.9179	41.3672
hsa-miR-376a-3p	733.264	967.396	628.111	820.408	707.698	338.892	305.101	805.688	946.074	333.568	709.782	1336.95	863.832	691.906	195.402	358.747	1676.8	580.654	571.822	774.725	1861.28	1716.61	1890.93	157.65	985.287	865.888	580.827	1228.14	1497.41	992.529	448.453	851.649	635.416	390.168	513.757	421.701	1236.13	2508.95	396.59	803.707
hsa-miR-376a-5p	0	5.99936	0	0	0	1.72464	0	3.62922	0	0	0	0	8.81461	1.49763	0	12.3706	11.8455	0	0	0	0	8.04033	0	0	2.50285	0	0	2.71313	0	0	0	0	0.569369	0	0	0	6.51086	0	0	0
hsa-miR-376b-3p	84.3714	194.979	130.363	176.803	142.186	59.5002	32.6894	152.427	93.3625	18.5316	214.585	288.55	246.809	104.834	38.3826	55.6676	417.227	80.5806	0	94.4787	264.697	389.956	419.327	0	187.714	155.159	124.463	242.373	178.703	214.601	102.221	98.2672	91.0991	59.5171	57.0841	76.1405	215.788	418.158	73.5756	100.463
hsa-miR-376c-3p	1994.23	2198.76	1623.61	1844.57	1583.43	906.3	1133.23	1854.53	2645.27	833.92	1477.34	3414.51	3014.6	1533.57	645.526	754.605	3822.16	1694.56	1384.88	2097.43	3869.62	5073.45	4359.42	415.624	2085.71	2157.21	1457.99	2744.79	4270.4	2588.62	1177.19	2669.59	1462.71	1018.4	1379.53	1036.68	2621.09	6487.79	1130.55	2405.21
hsa-miR-377-3p	7.67012	10.4989	41.479	15.0929	0	5.17393	0	3.62922	0	0	41.2664	9.61834	26.4438	16.4739	6.97866	0	34.2205	7.11005	26.8041	9.44787	37.8139	32.1613	23.7355	14.3318	10.0114	20.0205	35.5608	12.6613	30.8109	0	16.4873	0	5.69369	19.839	9.51402	5.85696	17.6723	12.6715	23.3288	23.6384
hsa-miR-377-5p	3.06805	0	0	1.07807	0	0	0	0	0	0	0	0	0	4.49289	0	0	6.58086	0	0	0	0	4.02017	0	0	5.00569	0	0	2.71313	18.4866	0	1.64873	0	1.13874	13.226	0	5.85696	0	0	0	0
hsa-miR-378a-3p	171.811	347.963	189.618	448.475	155.112	192.298	141.654	210.495	180.501	277.973	156.812	163.512	61.7023	217.157	216.338	334.005	256.654	199.081	312.715	113.374	319.317	152.766	87.0301	90.7684	259.462	215.221	124.463	250.513	258.812	93.8879	235.768	180.157	138.357	138.873	218.823	316.276	390.652	101.372	174.069	537.774
hsa-miR-378a-5p	21.4763	22.4976	53.3302	28.0297	0	11.2102	43.5858	0	0	0	0	9.61834	8.81461	14.9763	3.48933	30.9264	34.2205	18.9601	0	9.44787	16.8062	12.0605	7.91183	0	32.537	5.00513	0	14.47	24.6488	0	29.6771	0	13.0955	13.226	9.51402	23.4278	23.2531	6.33573	5.38358	17.7288
hsa-miR-378c	0	5.99936	5.92557	6.4684	0	9.48554	21.7929	10.8877	0	18.5316	16.5066	9.61834	0	1.49763	3.48933	0	21.0588	0	0	0	0	0	0	9.55457	6.67426	20.0205	0	8.1394	6.16219	0	8.24363	0	2.27748	0	19.028	17.5709	2.79037	0	1.79453	11.8192
hsa-miR-378d	0	0	5.92557	3.2342	0	0.862322	0	0	0	18.5316	0	0	0	0	6.97866	6.18529	2.63234	0	8.93471	0	8.40308	0	0	0	2.50285	0	0	0.904377	0	0	0	0	0	0	9.51402	5.85696	5.58074	0	0	0
hsa-miR-379-3p	1.53402	1.49984	5.92557	1.07807	0	2.58697	0	0	6.22417	0	0	9.61834	0	0	0	0	7.89703	0	0	0	0	8.04033	7.91183	0	2.50285	0	5.9268	3.61751	0	0	6.5949	0	2.27748	0	0	0	1.86025	12.6715	0	0
hsa-miR-379-5p	0	0	0	2.15613	0	1.72464	0	3.62922	0	18.5316	0	0	0	0	0	18.5559	5.26469	0	0	0	4.20154	4.02017	7.91183	4.77728	1.66856	0	0	3.61751	0	0	3.29745	0	1.13874	0	9.51402	0	4.65061	0	0	0
hsa-miR-380-3p	19.9423	11.9987	0	7.54646	16.1575	10.3479	32.6894	29.0338	56.0175	74.1262	8.25328	48.0917	61.7023	11.9811	10.468	12.3706	40.8013	2.37002	26.8041	37.7915	33.6123	52.2621	71.2065	47.7728	22.5256	30.0308	23.7072	23.5138	24.6488	13.4126	8.24363	16.3779	10.2486	26.4521	28.5421	35.1418	29.7639	44.3501	21.5343	17.7288
hsa-miR-381-3p	32.2145	70.4925	5.92557	21.5613	22.6205	14.6595	0	14.5169	18.6725	0	41.2664	134.657	96.9607	34.4455	3.48933	0	65.8086	26.0702	17.8694	18.8957	54.62	100.504	47.471	0	50.0569	15.0154	0	47.932	24.6488	13.4126	13.1898	49.1336	20.4973	33.0651	0	5.85696	28.8338	69.693	0	23.6384
hsa-miR-382-3p	56.7589	26.9971	53.3302	77.6208	58.167	24.145	54.4823	39.9215	18.6725	0	57.7729	67.3284	44.0731	47.9242	6.97866	49.4823	85.5512	35.5502	44.6736	47.2393	67.2246	84.4235	134.501	0	50.8912	30.0308	59.268	59.6889	67.7841	120.713	28.0283	98.2672	46.6883	33.0651	28.5421	29.2848	54.8772	114.043	12.5617	17.7288
hsa-miR-382-5p	35.2826	41.9955	41.479	92.7137	0	6.89857	0	36.2922	37.345	0	107.293	0	70.5169	88.3603	13.9573	18.5559	90.8159	52.1404	44.6736	28.3436	113.442	76.3831	71.2065	23.8864	30.0342	65.0667	17.7804	45.2189	43.1353	67.0628	41.2181	114.645	21.0667	26.4521	19.028	40.9987	47.4363	63.3573	12.5617	76.8249
hsa-miR-384	6.1361	1.49984	17.7767	0	0	0	10.8965	0	31.1208	55.5947	8.25328	9.61834	8.81461	1.49763	10.468	18.5559	3.94852	2.37002	0	37.7915	0	4.02017	7.91183	14.3318	0	0	0	0.904377	12.3244	0	11.5411	16.3779	1.13874	0	28.5421	11.7139	0	0	3.58905	0
hsa-miR-3909	0	1.49984	5.92557	2.15613	0	0	0	0	0	0	0	0	0	2.99526	0	0	0	0	8.93471	0	0	0	0	42.9955	0.834282	0	0	3.61751	0	0	6.5949	0	1.13874	0	0	0	0	0	0	0
hsa-miR-3912-3p	1.53402	0	5.92557	8.62453	0	1.72464	0	0	0	0	0	0	8.81461	2.99526	0	0	1.31617	0	0	0	0	0	0	9.55457	13.3485	0	0	1.80875	0	0	3.29745	0	3.41622	0	0	0	5.58074	0	0	11.8192
hsa-miR-3913-3p	1.53402	0	0	0	0	0	0	7.25845	0	0	8.25328	0	0	1.49763	3.48933	0	1.31617	7.11005	0	0	8.40308	0	0	0	0.834282	0	0	2.71313	0	0	0	0	0.569369	0	0	0	4.65061	0	0	0
hsa-miR-3928-3p	0	0	0	2.15613	0	3.44929	0	0	0	0	8.25328	0	0	0	0	0	0	0	0	0	0	0	23.7355	0	5.00569	0	0	6.33064	0	0	11.5411	0	0	0	0	0	0	0	0	0
hsa-miR-3940-3p	33.7485	13.4986	5.92557	9.70259	0	6.03625	10.8965	7.25845	0	55.5947	8.25328	9.61834	0	5.99053	20.936	0	5.26469	33.1802	0	9.44787	8.40308	4.02017	15.8237	14.3318	5.00569	0	0	8.1394	6.16219	26.8251	9.89235	0	14.2342	6.61301	19.028	11.7139	15.8121	6.33573	10.7672	11.8192
hsa-miR-3944-5p	3.06805	0	0	0	0	0	32.6894	0	0	0	0	0	0	0	0	0	0	0	0	9.44787	0	0	0	0	0.834282	0	0	0	0	0	0	0	0	0	0	17.5709	1.86025	12.6715	0	0
hsa-miR-409-3p	58.2929	139.485	65.1813	202.676	87.2504	43.1161	76.2752	156.057	56.0175	0	33.0131	96.1834	149.848	140.777	76.7653	49.4823	243.492	85.3206	89.3471	56.6872	277.302	406.037	229.443	38.2183	134.319	100.103	136.316	213.433	160.217	281.664	84.085	81.8894	88.8216	52.9041	66.5982	46.8557	307.871	177.4	37.6851	41.3672
hsa-miR-409-5p	24.5444	16.4982	0	73.3085	6.463	5.17393	0	14.5169	12.4483	18.5316	24.7598	9.61834	17.6292	19.4692	6.97866	6.18529	15.7941	26.0702	17.8694	9.44787	33.6123	36.1815	39.5592	0	10.0114	10.0103	5.9268	37.0795	18.4866	0	6.5949	0	11.9568	19.839	19.028	5.85696	31.6242	44.3501	25.1234	0
hsa-miR-410-3p	9.20415	11.9987	11.8511	17.2491	12.926	6.03625	0	0	0	0	0	9.61834	44.0731	13.4787	62.8079	0	28.9558	23.7002	8.93471	0	21.0077	4.02017	0	0	10.8457	10.0103	0	15.3744	0	13.4126	16.4873	0	25.0523	0	0	0	16.7422	25.3429	5.38358	0
hsa-miR-411-3p	3.06805	19.4979	5.92557	2.15613	3.2315	7.7609	0	21.7753	37.345	0	8.25328	19.2367	26.4438	14.9763	6.97866	6.18529	25.0073	33.1802	0	9.44787	21.0077	124.625	55.3828	0	10.0114	30.0308	11.8536	14.47	80.1085	26.8251	8.24363	0	9.67928	6.61301	0	0	18.6025	101.372	16.1507	0
hsa-miR-411-5p	0	5.99936	0	3.2342	12.926	1.72464	21.7929	7.25845	0	0	16.5066	9.61834	26.4438	1.49763	0	0	0	0	0	0	4.20154	32.1613	23.7355	4.77728	2.50285	10.0103	0	5.42626	12.3244	0	0	0	6.26306	0	0	0	5.58074	0	0	0
hsa-miR-412-5p	0	1.49984	0	7.54646	0	0	0	0	0	0	0	0	0	0	0	0	3.94852	0	0	0	0	0	0	0	0	0	0	3.61751	0	0	1.64873	16.3779	0.569369	6.61301	0	0	0	0	0	0
hsa-miR-421	127.324	106.489	171.842	86.2453	161.575	95.7177	174.343	112.506	180.501	259.442	239.345	115.42	132.219	74.8816	97.7012	142.262	180.316	63.9904	89.3471	255.092	218.48	261.311	300.65	81.2138	143.497	125.128	118.536	70.5414	147.893	80.4753	100.572	32.7557	67.1856	205.003	47.5701	93.7114	171.143	342.129	78.9592	141.831
hsa-miR-423-3p	451.003	482.948	319.981	742.787	378.085	466.516	566.615	232.27	628.641	463.289	668.515	394.352	555.32	423.83	387.316	581.417	809.446	343.652	536.083	557.424	642.836	651.267	965.243	229.31	1040.35	390.4	302.267	516.4	640.868	375.552	591.893	278.424	281.838	575.332	266.393	392.416	1038.95	475.18	312.248	472.769
hsa-miR-423-5p	2900.84	1643.82	2257.64	2270.41	2326.68	1739.3	2756.8	2017.85	2682.62	3521	2707.07	2241.07	2062.62	1747.74	2020.32	2084.44	2009.79	2265.74	2537.46	2654.85	2453.7	2311.59	2626.73	2168.89	1877.97	2497.56	1558.75	1946.22	1860.98	1515.62	1752.6	7304.53	1810.03	2512.94	1541.27	2208.07	1715.15	2249.18	2072.68	2511.58
hsa-miR-424-3p	7.67012	10.4989	41.479	15.0929	19.389	5.17393	0	7.25845	18.6725	37.0631	8.25328	28.855	0	2.99526	6.97866	12.3706	0	4.74003	17.8694	0	12.6046	8.04033	7.91183	38.2183	5.83998	35.0359	0	10.8525	18.4866	13.4126	4.94618	0	4.55496	19.839	0	0	6.51086	6.33573	16.1507	11.8192
hsa-miR-424-5p	671.903	610.435	2026.55	1345.43	1564.05	620.872	1155.02	638.743	871.384	908.046	635.502	894.506	564.135	748.816	1015.39	1830.84	1155.6	791.585	839.863	472.393	1268.86	791.973	545.916	764.365	941.905	1301.33	379.315	1093.39	899.68	630.39	822.714	786.138	659.33	991.952	437.645	1522.81	744.098	652.58	1021.09	1128.73
hsa-miR-425-3p	49.0888	80.9913	23.7023	59.2936	132.491	76.7466	76.2752	36.2922	130.708	18.5316	57.7729	76.9468	8.81461	61.4029	94.2119	129.891	89.4997	49.7703	35.7389	56.6872	92.4339	76.3831	94.942	9.55457	135.988	40.041	23.7072	101.29	80.1085	80.4753	70.8952	32.7557	43.8414	52.9041	114.168	81.9975	108.824	126.715	25.1234	65.0057
hsa-miR-425-5p	3965.45	3157.16	2826.5	3346.32	2866.34	3276.82	2963.83	2718.29	2863.12	2149.66	2575.02	2606.57	2415.2	3040.19	2142.45	3185.42	2994.29	2680.49	2376.63	2673.75	2243.62	2789.99	2634.64	2412.53	3235.35	2387.45	2186.99	3011.58	3284.45	1596.09	2763.26	1867.08	2789.91	3134.57	2264.34	2395.5	3670.26	2629.33	2943.02	2742.06
hsa-miR-4284	1.53402	8.99904	0	2.15613	3.2315	11.2102	10.8965	43.5507	0	55.5947	24.7598	0	0	7.48816	6.97866	12.3706	26.3234	2.37002	8.93471	9.44787	0	4.02017	31.6473	4.77728	15.8514	20.0205	0	2.71313	12.3244	13.4126	1.64873	0	3.41622	19.839	0	23.4278	7.44098	0	0	5.90961
hsa-miR-429	0	10.4989	29.6279	19.4052	0	4.31161	0	0	0	0	66.0262	0	0	5.99053	10.468	24.7411	3.94852	23.7002	0	0	21.0077	0	0	4.77728	19.1885	5.00513	0	5.42626	6.16219	0	16.4873	0	4.55496	0	19.028	0	3.72049	12.6715	12.5617	11.8192
hsa-miR-431-5p	1.53402	31.4966	0	9.70259	0	1.72464	0	3.62922	6.22417	0	0	0	0	2.99526	0	0	6.58086	0	8.93471	0	0	0	15.8237	0	4.17141	5.00513	0	4.52189	6.16219	0	11.5411	0	6.26306	0	0	5.85696	28.8338	12.6715	0	5.90961
hsa-miR-4324	0	1.49984	0	4.31226	6.463	1.72464	0	0	0	0	0	0	0	1.49763	10.468	0	2.63234	0	0	18.8957	0	0	0	0	1.66856	0	0	3.61751	0	0	3.29745	16.3779	0.569369	0	0	0	0.930123	0	7.17811	23.6384
hsa-miR-432-5p	18.4083	8.99904	0	4.31226	12.926	2.58697	0	10.8877	6.22417	0	16.5066	19.2367	8.81461	20.9668	0	0	31.5881	2.37002	26.8041	9.44787	29.4108	36.1815	63.2946	0	5.00569	0	0	16.2788	18.4866	26.8251	0	0	7.4018	6.61301	0	0	15.8121	25.3429	14.3562	0
hsa-miR-4326	0	2.99968	5.92557	0	0	0.862322	0	0	0	0	0	0	0	0	0	0	1.31617	0	0	0	0	0	0	0	0	0	0	2.71313	12.3244	0	0	0	0	6.61301	0	0	3.72049	0	0	5.90961
hsa-miR-433-3p	15.3402	10.4989	23.7023	7.54646	9.69449	7.7609	0	32.663	12.4483	0	0	19.2367	17.6292	7.48816	3.48933	0	26.3234	4.74003	0	9.44787	37.8139	52.2621	23.7355	0	4.17141	30.0308	17.7804	36.1751	6.16219	26.8251	6.5949	16.3779	9.67928	6.61301	38.0561	0	13.9518	50.6858	0	0
hsa-miR-4422	1.53402	2.99968	65.1813	1.07807	0	0.862322	0	0	0	0	0	0	0	0	10.468	0	6.58086	0	0	28.3436	12.6046	0	0	0	1.66856	0	0	0.904377	0	0	0	0	0.569369	6.61301	9.51402	0	0.930123	12.6715	0	0
hsa-miR-4429	95.1095	127.486	94.8092	185.427	145.417	102.616	174.343	79.8429	68.4659	296.505	66.0262	432.825	52.8877	74.8816	118.637	86.594	114.507	63.9904	35.7389	179.509	96.6354	180.907	656.682	47.7728	246.113	55.0564	47.4144	149.222	154.055	93.8879	97.2748	327.557	46.6883	99.1952	76.1122	568.125	93.0123	133.05	75.3701	59.0961
hsa-miR-4433-5p	125.79	52.4944	11.8511	17.2491	142.186	94.8554	21.7929	43.5507	87.1384	0	346.638	0	326.141	88.3603	150.041	167.003	156.624	59.2504	187.629	226.749	12.6046	148.746	79.1183	14.3318	92.6053	105.108	82.9753	48.8364	55.4597	134.126	65.949	16.3779	24.4829	132.26	0	0	98.593	95.036	39.4796	0
hsa-miR-4433b-3p	7.67012	2.99968	11.8511	7.54646	25.852	2.58697	32.6894	7.25845	12.4483	74.1262	8.25328	76.9468	0	1.49763	0	6.18529	31.5881	4.74003	8.93471	18.8957	8.40308	12.0605	126.589	9.55457	6.67426	0	0	9.04377	18.4866	26.8251	11.5411	0	1.13874	19.839	0	52.7127	16.7422	0	21.5343	5.90961
hsa-miR-4433b-5p	674.971	737.921	557.004	338.513	1282.9	1154.65	621.098	675.036	1468.9	277.973	3152.75	682.902	1939.21	1036.36	2554.19	1119.54	2055.86	348.392	956.014	3316.2	722.665	2174.91	2595.08	372.628	1311.49	820.841	574.9	648.439	1263.25	938.879	1168.95	638.737	479.978	978.726	66.5982	363.132	785.954	1267.15	917.003	555.503
hsa-miR-4446-3p	12.2722	8.99904	11.8511	5.39033	22.6205	11.2102	10.8965	10.8877	6.22417	0	33.0131	9.61834	35.2584	16.4739	52.3399	0	28.9558	4.74003	0	18.8957	16.8062	36.1815	110.766	9.55457	10.0114	5.00513	29.634	6.33064	30.8109	13.4126	3.29745	49.1336	4.55496	6.61301	0	0	18.6025	6.33573	10.7672	23.6384
hsa-miR-4454	1.53402	4.49952	0	10.7807	0	14.6595	0	0	0	0	8.25328	57.7101	0	8.98579	6.97866	0	7.89703	16.5901	8.93471	18.8957	67.2246	12.0605	7.91183	4.77728	18.3542	10.0103	0	2.71313	6.16219	13.4126	11.5411	0	6.83243	13.226	0	11.7139	13.9518	25.3429	0	0
hsa-miR-4466	0	7.4992	0	0	0	0	0	0	6.22417	0	0	0	8.81461	0	0	0	0	0	0	0	4.20154	0	7.91183	0	0.834282	5.00513	0	0	0	0	0	16.3779	0.569369	0	0	0	0	0	0	0
hsa-miR-4473	1.53402	0	0	0	0	0	0	7.25845	0	0	0	9.61834	0	0	0	0	0	0	0	0	0	0	0	4.77728	5.00569	0	0	0	0	13.4126	0	0	0	0	0	0	0	0	0	0
hsa-miR-4485	12.2722	5.99936	11.8511	4.31226	16.1575	6.89857	0	0	12.4483	18.5316	24.7598	0	0	11.9811	0	0	11.8455	2.37002	0	0	4.20154	0	7.91183	0	14.1828	25.0257	5.9268	1.80875	6.16219	0	14.8385	0	5.12432	13.226	0	5.85696	3.72049	12.6715	0	11.8192
hsa-miR-450a-5p	4.60207	5.99936	17.7767	2.15613	16.1575	0.862322	0	18.1461	0	0	24.7598	0	17.6292	0	3.48933	6.18529	9.21321	0	53.6083	0	8.40308	0	0	28.6637	0.834282	0	11.8536	2.71313	43.1353	13.4126	0	0	1.70811	0	0	17.5709	7.44098	0	8.97263	0
hsa-miR-450b-5p	0	7.4992	41.479	14.0149	22.6205	22.4204	21.7929	14.5169	6.22417	0	0	9.61834	0	5.99053	0	12.3706	7.89703	7.11005	0	28.3436	0	12.0605	23.7355	0	10.0114	20.0205	0	18.9919	6.16219	67.0628	6.5949	98.2672	11.3874	0	0	5.85696	9.30123	12.6715	17.9453	65.0057
hsa-miR-4511	0	2.99968	0	0	0	0	0	0	0	0	0	0	0	0	0	0	0	0	0	0	4.20154	0	0	0	2.50285	0	0	0	0	26.8251	0	16.3779	1.13874	0	0	5.85696	0.930123	0	0	0
hsa-miR-451a	548837	449226	240679	421697	339427	510824	341811	443513	259448	141099	125623	267698	200938	474625	356864	135105	297078	519887	293407	151780	298847	192373	86167.7	495380	316754	247659	479834	543622	225253	307711	436808	248763	654651	313979	352437	268132	346407	141192	398444	262156
hsa-miR-452-5p	12.2722	29.9968	11.8511	28.0297	0	11.2102	32.6894	7.25845	31.1208	0	24.7598	48.0917	44.0731	20.9668	6.97866	123.706	25.0073	11.8501	0	37.7915	33.6123	8.04033	47.471	23.8864	30.8684	35.0359	0	16.2788	24.6488	26.8251	32.9745	0	39.2865	26.4521	9.51402	46.8557	20.4627	19.0072	8.97263	53.1865
hsa-miR-454-3p	10.7382	64.4931	11.8511	48.513	9.69449	37.9422	32.6894	14.5169	24.8967	18.5316	41.2664	28.855	17.6292	70.3887	104.68	18.5559	13.1617	16.5901	8.93471	18.8957	42.0154	32.1613	7.91183	9.55457	44.217	0	17.7804	33.462	86.2706	0	42.8669	0	17.6505	0	9.51402	17.5709	52.0869	19.0072	37.6851	47.2769
hsa-miR-454-5p	15.3402	19.4979	17.7767	14.0149	29.0835	7.7609	21.7929	3.62922	56.0175	18.5316	8.25328	0	17.6292	13.4787	31.404	6.18529	25.0073	23.7002	35.7389	0	29.4108	12.0605	71.2065	47.7728	30.8684	30.0308	23.7072	25.3226	24.6488	53.6502	11.5411	0	17.6505	26.4521	0	35.1418	39.9953	6.33573	3.58905	35.4576
hsa-miR-455-3p	0	17.9981	41.479	14.0149	0	0.862322	0	0	0	18.5316	8.25328	9.61834	0	17.9716	34.8933	6.18529	17.1102	9.48007	8.93471	9.44787	4.20154	12.0605	0	4.77728	15.8514	15.0154	17.7804	10.8525	12.3244	0	18.136	32.7557	8.54054	19.839	0	17.5709	13.9518	0	0	0
hsa-miR-455-5p	0	0	17.7767	1.07807	0	0	0	0	0	0	0	0	8.81461	1.49763	0	0	0	0	0	0	0	0	0	0	0	0	0	3.61751	0	0	0	0	0	0	0	0	25.1133	0	0	0
hsa-miR-4646-3p	1.53402	11.9987	0	2.15613	6.463	5.17393	0	0	0	0	0	0	35.2584	2.99526	0	0	6.58086	0	8.93471	0	0	0	0	0	5.00569	20.0205	0	3.61751	0	0	1.64873	0	3.98559	0	0	0	0.930123	6.33573	0	0
hsa-miR-4659a-3p	0	0	0	0	3.2315	0	0	0	0	0	16.5066	0	0	1.49763	0	0	0	4.74003	0	0	0	0	31.6473	0	0	0	0	0	0	0	0	0	0	0	0	0	0	0	0	0
hsa-miR-4659b-3p	0	0	0	0	0	1.72464	0	0	0	0	0	0	0	0	0	0	3.94852	0	0	0	0	0	7.91183	0	4.17141	0	0	2.71313	0	53.6502	0	0	0	13.226	19.028	17.5709	11.1615	6.33573	0	0
hsa-miR-4659b-5p	0	0	0	1.07807	0	0	0	0	0	0	0	0	0	0	0	0	2.63234	0	0	0	0	8.04033	0	133.764	0.834282	0	0	1.80875	0	0	0	0	0	0	0	0	1.86025	0	0	0
hsa-miR-4662a-5p	1.53402	7.4992	17.7767	2.15613	9.69449	0	0	7.25845	0	0	0	0	0	4.49289	3.48933	0	0	0	8.93471	0	21.0077	0	7.91183	0	4.17141	0	0	3.61751	0	0	0	0	1.13874	0	0	0	2.79037	19.0072	3.58905	0
hsa-miR-4667-3p	0	0	5.92557	2.15613	0	0.862322	0	0	6.22417	0	0	9.61834	0	1.49763	0	0	0	0	0	0	0	8.04033	0	4.77728	0	0	0	0.904377	0	0	0	0	0.569369	0	0	0	0.930123	0	0	0
hsa-miR-4676-5p	0	8.99904	0	1.07807	3.2315	1.72464	0	3.62922	0	0	0	0	0	0	0	0	0	2.37002	0	0	0	4.02017	0	0	0.834282	0	5.9268	2.71313	0	0	1.64873	0	0	0	0	0	0	0	0	5.90961
hsa-miR-4677-3p	0	0	5.92557	0	0	0	0	0	0	0	0	9.61834	0	0	0	0	1.31617	2.37002	0	0	0	12.0605	0	0	4.17141	5.00513	5.9268	0	0	0	1.64873	0	0	0	0	0	0.930123	0	0	0
hsa-miR-4685-3p	7.67012	4.49952	0	4.31226	0	13.7971	21.7929	3.62922	6.22417	18.5316	0	9.61834	0	2.99526	6.97866	0	25.0073	7.11005	35.7389	9.44787	16.8062	8.04033	0	4.77728	10.0114	35.0359	11.8536	7.23502	6.16219	0	3.29745	0	3.98559	6.61301	9.51402	0	6.51086	0	30.507	11.8192
hsa-miR-4687-5p	1.53402	5.99936	0	2.15613	6.463	2.58697	0	0	12.4483	0	49.5197	9.61834	26.4438	4.49289	6.97866	24.7411	26.3234	7.11005	0	9.44787	0	4.02017	23.7355	0	2.50285	15.0154	11.8536	0	0	0	0	0	2.84685	19.839	0	0	0	0	1.79453	5.90961
hsa-miR-4701-5p	0	2.99968	0	1.07807	0	0	10.8965	0	0	0	0	0	0	0	0	0	0	0	0	18.8957	0	0	0	0	1.66856	0	0	0	0	0	0	0	0	0	0	0	5.58074	0	0	0
hsa-miR-4732-3p	7.67012	1.49984	0	16.171	3.2315	6.89857	10.8965	7.25845	0	0	33.0131	19.2367	0	2.99526	0	0	14.4779	0	0	0	12.6046	8.04033	0	0	10.0114	5.00513	0	11.7569	6.16219	0	3.29745	65.5115	5.12432	0	0	5.85696	3.72049	0	8.97263	0
hsa-miR-4732-5p	41.4187	43.4953	11.8511	19.4052	29.0835	37.0798	43.5858	25.4046	12.4483	18.5316	8.25328	19.2367	8.81461	28.455	48.8506	6.18529	18.4264	37.9203	0	37.7915	12.6046	4.02017	0	38.2183	20.8571	25.0257	0	39.7926	24.6488	0	24.7309	81.8894	27.8991	33.0651	38.0561	0	15.8121	19.0072	0	5.90961
hsa-miR-4742-3p	0	0	0	0	0	0	0	0	0	0	0	9.61834	0	0	0	0	3.94852	2.37002	0	0	0	12.0605	0	0	2.50285	0	5.9268	4.52189	0	0	0	0	0	0	0	0	3.72049	0	0	0
hsa-miR-4770	65.9631	62.9933	290.353	76.5427	200.353	50.0147	163.447	76.2137	286.312	833.92	519.956	221.222	370.214	32.9479	307.061	303.079	73.7056	47.4003	312.715	311.78	63.0231	60.3025	253.179	152.873	37.5427	370.38	165.951	55.167	375.894	362.139	37.9207	343.935	39.8559	264.521	513.757	322.133	21.3928	177.4	199.192	289.571
hsa-miR-4772-3p	0	1.49984	5.92557	3.2342	0	2.58697	119.861	7.25845	6.22417	0	0	0	0	1.49763	0	24.7411	0	2.37002	0	0	0	0	0	0	2.50285	0	0	2.71313	0	0	11.5411	0	1.13874	0	0	5.85696	6.51086	0	1.79453	0
hsa-miR-4772-5p	0	4.49952	5.92557	10.7807	25.852	1.72464	0	0	0	18.5316	0	0	8.81461	2.99526	0	0	3.94852	4.74003	26.8041	0	4.20154	0	0	9.55457	17.5199	0	0	16.2788	12.3244	0	4.94618	0	2.27748	0	0	11.7139	9.30123	19.0072	0	0
hsa-miR-4799-5p	4.60207	10.4989	0	1.07807	0	1.72464	0	0	0	0	0	9.61834	0	0	3.48933	0	0	0	0	0	0	4.02017	0	0	2.50285	0	0	0	49.2975	0	1.64873	0	0.569369	0	0	0	1.86025	6.33573	0	0
hsa-miR-483-3p	87.4394	193.479	391.088	334.2	229.436	220.754	163.447	185.09	199.173	111.189	165.066	96.1834	211.551	250.104	223.317	402.044	201.374	310.472	312.715	491.289	315.115	349.754	102.854	181.537	226.925	260.267	183.731	222.477	523.786	93.8879	239.065	343.935	192.447	449.685	266.393	409.987	277.177	50.6858	168.686	419.582
hsa-miR-483-5p	29.1465	29.9968	41.479	49.591	25.852	13.7971	32.6894	29.0338	62.2417	37.0631	8.25328	19.2367	70.5169	67.3934	27.9146	37.1117	22.3749	9.48007	26.8041	47.2393	25.2092	28.1412	47.471	4.77728	12.5142	30.0308	0	44.3145	55.4597	13.4126	16.4873	98.2672	17.6505	19.839	57.0841	52.7127	39.9953	12.6715	26.9179	106.373
hsa-miR-484	5675.89	5217.94	3496.09	4944.01	3612.81	4922.13	2811.28	3081.21	3790.52	4910.86	4597.08	4366.73	3525.84	3935.78	3252.06	3568.91	5506.86	3166.34	2403.44	4979.03	5806.53	4623.19	9209.37	2684.83	7263.26	3318.4	2287.75	4479.38	3389.2	2695.92	4426.83	2030.86	3327.96	3928.13	1722.04	4568.43	6393.66	2857.41	3535.22	2600.23
hsa-miR-485-3p	144.198	127.486	77.0325	353.606	155.112	76.7466	65.3787	174.203	87.1384	0	132.052	57.7101	334.955	131.792	20.936	49.4823	260.602	97.1707	142.955	141.718	306.712	293.472	577.564	19.1091	177.702	220.226	77.0485	119.378	388.218	174.363	85.7337	311.18	95.6541	66.1301	47.5701	40.9987	302.29	418.158	86.1373	165.469
hsa-miR-485-5p	6.1361	0	5.92557	8.62453	0	1.72464	0	14.5169	0	0	8.25328	0	0	0	0	0	10.5294	11.8501	0	0	0	12.0605	0	0	3.33713	0	0	7.23502	6.16219	0	1.64873	32.7557	5.69369	39.6781	0	0	5.58074	6.33573	0	0
hsa-miR-486-3p	193.287	50.9945	35.5534	133.68	96.9449	105.203	65.3787	65.326	49.7934	92.6578	57.7729	76.9468	123.405	32.9479	48.8506	37.1117	46.066	90.0606	17.8694	75.5829	79.8292	72.363	110.766	90.7684	85.9311	50.0513	59.268	156.457	49.2975	93.8879	69.2465	49.1336	53.5207	33.0651	85.6262	35.1418	60.458	57.0216	154.329	100.463
hsa-miR-486-5p	46108.2	25087.8	18487.8	22066.9	13956.8	25316.9	20703.3	16465.8	14577	16567.2	11191.4	11840.2	12023.1	15882.4	13147.8	7267.71	14487.1	24610.3	16243.3	11583.1	14827.2	12647.4	8932.46	17432.3	13049	16261.7	16369.8	21014.1	12657.1	12916.3	17636.4	14772.8	21917.3	15937.4	24146.6	15632.2	21121.2	7824.63	25459	14413.5
hsa-miR-487a-3p	10.7382	34.4963	0	81.933	42.0095	6.03625	0	18.1461	12.4483	0	8.25328	38.4734	61.7023	28.455	6.97866	0	77.6542	9.48007	0	9.44787	16.8062	24.121	110.766	0	13.3485	0	5.9268	16.2788	49.2975	13.4126	11.5411	16.3779	22.7748	26.4521	47.5701	11.7139	48.3664	50.6858	0	41.3672
hsa-miR-487a-5p	0	0	0	4.31226	0	2.58697	0	0	0	0	0	9.61834	0	0	0	0	1.31617	7.11005	0	0	0	0	0	0	0	0	0	3.61751	0	0	0	0	0.569369	0	0	0	0	19.0072	0	17.7288
hsa-miR-487b-3p	50.6228	65.9929	41.479	85.1672	158.343	24.145	10.8965	87.1014	118.259	37.0631	66.0262	144.275	167.478	109.327	6.97866	61.8529	130.301	54.5104	35.7389	66.1351	218.48	221.109	276.914	4.77728	125.977	70.0718	118.536	80.4896	166.379	80.4753	62.6516	49.1336	112.166	66.1301	38.0561	70.2835	109.754	278.772	14.3562	189.107
hsa-miR-489-3p	6.1361	7.4992	0	10.7807	6.463	3.44929	0	7.25845	0	18.5316	24.7598	0	0	1.49763	6.97866	0	1.31617	7.11005	0	0	16.8062	0	7.91183	14.3318	1.66856	5.00513	5.9268	6.33064	0	0	9.89235	0	0.569369	0	0	0	9.30123	6.33573	26.9179	0
hsa-miR-490-3p	9.20415	5.99936	11.8511	8.62453	29.0835	6.03625	10.8965	10.8877	43.5692	37.0631	24.7598	67.3284	17.6292	8.98579	20.936	18.5559	14.4779	7.11005	17.8694	9.44787	25.2092	16.0807	55.3828	23.8864	4.17141	40.041	53.3412	4.52189	18.4866	67.0628	1.64873	16.3779	11.9568	26.4521	0	5.85696	5.58074	6.33573	37.6851	5.90961
hsa-miR-491-3p	0	0	11.8511	1.07807	0	0	0	3.62922	0	0	0	0	0	0	0	0	0	2.37002	0	9.44787	0	0	0	0	5.00569	5.00513	0	0	0	0	0	0	0	0	0	0	0.930123	12.6715	0	0
hsa-miR-493-3p	0	14.9984	0	0	0	0	0	0	0	0	0	9.61834	0	0	0	0	5.26469	0	0	0	12.6046	0	7.91183	0	4.17141	0	0	1.80875	6.16219	0	0	0	0	0	0	0	3.72049	0	0	0
hsa-miR-493-5p	6.1361	2.99968	17.7767	4.31226	0	2.58697	0	3.62922	18.6725	0	8.25328	9.61834	8.81461	17.9716	0	0	19.7426	0	0	0	37.8139	0	7.91183	9.55457	17.5199	5.00513	17.7804	11.7569	0	0	9.89235	16.3779	5.69369	0	0	5.85696	9.30123	31.6787	0	11.8192
hsa-miR-494-3p	161.073	253.473	296.279	244.721	213.279	94.8554	87.1716	192.349	186.725	74.1262	115.546	394.352	273.253	238.123	76.7653	148.447	351.418	182.491	187.629	170.062	411.751	800.013	775.359	42.9955	291.165	240.246	148.17	238.756	474.489	563.327	181.36	81.8894	168.533	112.421	180.766	81.9975	377.63	627.237	222.521	200.927
hsa-miR-495-3p	82.8373	118.487	142.214	173.569	151.88	75.8843	196.136	199.607	143.156	37.0631	189.825	211.604	202.736	142.275	59.3186	98.9646	268.499	165.901	116.151	122.822	281.503	430.158	356.032	23.8864	229.428	240.246	142.243	162.788	184.866	496.265	103.87	163.779	89.9604	125.647	133.196	64.4266	192.535	437.165	50.2467	195.017
hsa-miR-495-5p	0	2.99968	0	0	0	0	10.8965	0	0	0	16.5066	0	0	1.49763	0	0	0	0	0	0	0	24.121	7.91183	0	0.834282	0	0	5.42626	0	0	0	0	1.13874	0	0	5.85696	1.86025	44.3501	0	0
hsa-miR-496	15.3402	37.496	11.8511	64.684	9.69449	11.2102	0	14.5169	31.1208	18.5316	8.25328	19.2367	26.4438	17.9716	3.48933	0	42.1175	16.5901	35.7389	18.8957	88.2323	76.3831	23.7355	0	23.3599	5.00513	29.634	31.6532	36.9731	13.4126	11.5411	16.3779	18.2198	0	19.028	17.5709	28.8338	126.715	12.5617	17.7288
hsa-miR-497-3p	0	0	0	6.4684	0	0.862322	0	3.62922	0	0	8.25328	0	0	4.49289	6.97866	0	9.21321	0	0	0	0	8.04033	0	4.77728	8.34282	5.00513	0	1.80875	0	0	0	0	1.70811	6.61301	0	5.85696	0	0	0	5.90961
hsa-miR-497-5p	87.4394	187.48	497.748	188.662	300.529	80.1959	631.994	68.9553	460.589	1223.08	437.424	529.009	652.281	149.763	617.611	309.264	275.08	175.381	786.255	529.081	268.899	209.049	395.592	210.2	187.714	655.672	278.56	202.581	480.651	563.327	227.524	851.649	75.1568	383.555	618.412	544.697	128.357	373.808	337.371	626.418
hsa-miR-498	9.20415	0	29.6279	0	0	1.72464	0	7.25845	0	37.0631	0	0	35.2584	0	6.97866	6.18529	5.26469	0	17.8694	9.44787	0	0	7.91183	0	0.834282	5.00513	17.7804	10.8525	18.4866	26.8251	0	0	1.13874	0	9.51402	23.4278	0	12.6715	0	5.90961
hsa-miR-499a-3p	12.2722	1.49984	29.6279	8.62453	25.852	2.58697	0	25.4046	56.0175	166.784	24.7598	67.3284	35.2584	10.4834	66.2973	24.7411	6.58086	2.37002	35.7389	56.6872	8.40308	12.0605	15.8237	62.1047	10.0114	50.0513	11.8536	5.42626	92.4328	53.6502	4.94618	81.8894	9.67928	39.6781	95.1402	70.2835	6.51086	44.3501	8.97263	65.0057
hsa-miR-499a-5p	0	0	0	9.70259	0	0	32.6894	7.25845	6.22417	0	33.0131	9.61834	0	10.4834	27.9146	0	5.26469	0	53.6083	0	8.40308	0	0	9.55457	7.50854	10.0103	0	7.23502	0	0	26.3796	16.3779	2.84685	0	9.51402	11.7139	26.9736	19.0072	8.97263	5.90961
hsa-miR-499b-3p	0	0	5.92557	0	0	0.862322	0	10.8877	0	0	0	38.4734	0	0	0	18.5559	0	0	0	0	0	0	0	0	0	5.00513	0	0.904377	0	0	0	0	0	0	0	0	0	0	1.79453	0
hsa-miR-500a-3p	9.20415	61.4934	71.1069	36.6542	38.778	10.3479	65.3787	10.8877	74.69	111.189	0	0	17.6292	67.3934	59.3186	18.5559	17.1102	42.6603	8.93471	18.8957	42.0154	36.1815	39.5592	9.55457	48.3884	70.0718	23.7072	43.4101	24.6488	0	14.8385	49.1336	15.373	6.61301	0	40.9987	25.1133	31.6787	0	23.6384
hsa-miR-500a-5p	1.53402	2.99968	0	1.07807	0	0.862322	0	0	18.6725	0	0	0	0	0	0	0	3.94852	2.37002	0	0	0	0	0	0	2.50285	0	0	4.52189	0	0	0	0	3.41622	0	0	11.7139	5.58074	0	0	0
hsa-miR-5010-3p	4.60207	1.49984	0	5.39033	0	3.44929	0	7.25845	0	0	24.7598	0	0	4.49289	0	6.18529	2.63234	2.37002	0	0	16.8062	0	0	0	38.377	0	0	6.33064	0	0	4.94618	0	4.55496	13.226	0	0	3.72049	0	10.7672	0
hsa-miR-5010-5p	9.20415	4.49952	0	7.54646	6.463	5.17393	0	3.62922	0	18.5316	0	28.855	0	1.49763	6.97866	6.18529	1.31617	0	0	0	0	4.02017	47.471	14.3318	7.50854	0	0	2.71313	6.16219	26.8251	3.29745	0	0	13.226	0	17.5709	8.3711	0	39.4796	5.90961
hsa-miR-501-3p	55.2249	16.4982	94.8092	78.6988	25.852	41.3914	43.5858	25.4046	31.1208	18.5316	41.2664	28.855	61.7023	52.4171	41.872	30.9264	53.9631	28.4402	53.6083	18.8957	50.4185	28.1412	63.2946	42.9955	45.0512	55.0564	53.3412	55.167	12.3244	40.2377	57.7054	49.1336	20.4973	79.3562	57.0841	58.5696	65.1086	0	30.507	41.3672
hsa-miR-501-5p	4.60207	0	0	0	0	0	0	0	0	0	0	0	0	10.4834	0	0	3.94852	0	0	0	4.20154	0	7.91183	0	0.834282	0	5.9268	1.80875	0	0	1.64873	0	3.41622	0	0	0	0.930123	0	0	0
hsa-miR-502-3p	124.256	14.9984	11.8511	78.6988	22.6205	30.1813	0	18.1461	18.6725	18.5316	16.5066	19.2367	8.81461	19.4692	20.936	24.7411	71.0733	11.8501	62.543	0	12.6046	8.04033	23.7355	28.6637	25.0285	30.0308	5.9268	8.1394	0	53.6502	42.8669	0	51.2432	72.7431	38.0561	5.85696	53.9471	12.6715	44.8632	59.0961
hsa-miR-502-5p	0	0	0	1.07807	12.926	26.732	0	0	0	0	0	0	0	0	0	0	0	0	0	0	0	0	0	0	2.50285	0	0	0.904377	0	0	1.64873	0	0	0	0	0	0.930123	0	0	0
hsa-miR-503-5p	88.9734	91.4902	213.321	94.8698	135.723	105.203	119.861	94.3598	267.639	444.757	90.786	250.077	141.034	106.332	129.105	265.967	132.933	73.4705	134.021	151.166	134.449	116.585	181.972	114.655	90.1025	140.144	53.3412	77.7765	154.055	321.901	57.7054	180.157	49.5351	132.26	247.365	128.853	56.7375	114.043	100.493	124.102
hsa-miR-504-5p	3.06805	0	0	0	0	0	0	3.62922	0	18.5316	0	0	0	0	0	0	1.31617	0	0	0	0	0	0	0	0	0	0	4.52189	0	0	0	0	0	6.61301	0	5.85696	0	0	0	0
hsa-miR-505-3p	118.12	385.459	361.46	462.49	297.298	231.965	326.894	210.495	261.415	296.505	255.852	278.932	211.551	345.953	303.572	402.044	376.425	234.632	223.368	359.019	533.596	297.492	229.443	205.423	407.964	315.323	242.999	289.401	320.434	134.126	290.176	442.202	191.877	231.455	285.421	363.132	408.324	278.772	206.371	265.932
hsa-miR-505-5p	38.3506	17.9981	29.6279	26.9516	48.4725	10.3479	0	18.1461	18.6725	18.5316	16.5066	19.2367	88.1461	25.4597	24.4253	55.6676	26.3234	23.7002	17.8694	18.8957	37.8139	44.2218	47.471	9.55457	40.0456	30.0308	29.634	34.3663	24.6488	107.3	18.136	0	14.2342	0	0	35.1418	30.694	107.707	16.1507	70.9153
hsa-miR-5100	9.20415	7.4992	0	0	0	4.31161	0	0	6.22417	0	0	9.61834	8.81461	0	3.48933	12.3706	0	14.2201	8.93471	9.44787	8.40308	8.04033	0	0	2.50285	10.0103	17.7804	0	0	13.4126	0	0	3.98559	0	0	17.5709	0.930123	6.33573	3.58905	11.8192
hsa-miR-511-3p	4.60207	5.99936	11.8511	7.54646	9.69449	0.862322	10.8965	0	24.8967	0	0	9.61834	8.81461	5.99053	0	0	1.31617	2.37002	0	0	0	0	0	9.55457	14.1828	10.0103	5.9268	10.8525	30.8109	0	1.64873	0	1.70811	0	9.51402	11.7139	4.65061	0	17.9453	11.8192
hsa-miR-511-5p	0	2.99968	0	5.39033	19.389	0.862322	0	0	0	0	0	0	0	0	3.48933	6.18529	2.63234	9.48007	8.93471	0	0	0	7.91183	0	3.33713	0	0	0	0	0	3.29745	0	2.84685	0	0	11.7139	0	0	0	5.90961
hsa-miR-515-5p	4.60207	2.99968	0	0	0	11.2102	0	0	0	0	0	0	0	2.99526	0	0	0	0	0	0	0	0	0	9.55457	0	0	0	5.42626	0	0	0	0	0.569369	6.61301	0	0	0	0	7.17811	0
hsa-miR-517a-3p=hsa-miR-517b-3p	1.53402	11.9987	0	2.15613	0	6.03625	0	97.989	0	0	0	0	0	0	0	0	0	0	0	0	0	4.02017	0	167.205	1.66856	0	0	56.9758	0	13.4126	0	0	1.70811	0	9.51402	0	1.86025	0	0	0
hsa-miR-5189-3p	0	5.99936	0	0	0	3.44929	0	0	0	0	0	0	0	0	0	0	1.31617	0	0	0	0	0	0	0	0.834282	0	5.9268	0	0	0	1.64873	0	3.41622	0	0	17.5709	1.86025	0	0	0
hsa-miR-5189-5p	0	22.4976	0	0	6.463	0	0	0	6.22417	0	0	0	0	2.99526	17.4466	0	6.58086	0	0	0	0	0	7.91183	0	0	0	0	0.904377	0	0	0	0	1.13874	0	19.028	5.85696	0	0	0	0
hsa-miR-518b	0	0	11.8511	2.15613	0	0	0	3.62922	12.4483	0	0	28.855	8.81461	1.49763	0	24.7411	0	0	8.93471	9.44787	0	12.0605	7.91183	0	3.33713	10.0103	0	1.80875	12.3244	0	1.64873	0	0	0	0	5.85696	0.930123	0	1.79453	0
hsa-miR-518e-3p	0	0	0	0	0	1.72464	0	32.663	0	0	0	0	0	0	0	0	0	14.2201	0	0	4.20154	0	0	0	4.17141	0	0	9.04377	0	0	0	0	1.70811	0	0	5.85696	6.51086	0	0	0
hsa-miR-518e-5p=hsa-miR-519a-5p=hsa-miR-519b-5p=hsa-miR-519c-5p=hsa-miR-522-5p=hsa-miR-523-5p	55.2249	98.9894	574.781	80.8549	158.343	45.7031	250.618	87.1014	230.294	796.857	330.131	307.787	405.472	97.346	279.146	402.044	123.72	54.5104	607.561	321.227	71.4262	96.484	229.443	128.987	29.1999	345.354	165.951	49.7408	412.867	549.915	32.9745	556.848	26.7604	138.873	466.187	263.563	23.2531	145.722	186.631	248.203
hsa-miR-518f-3p	0	0	0	0	0	0	0	0	0	0	0	0	0	0	0	0	0	0	0	28.3436	0	0	0	9.55457	0	0	0	3.61751	0	0	0	0	0.569369	0	0	0	0	0	0	0
hsa-miR-5193	16.8743	17.9981	0	10.7807	12.926	15.5218	10.8965	14.5169	43.5692	37.0631	57.7729	38.4734	26.4438	44.9289	55.8293	12.3706	42.1175	7.11005	8.93471	18.8957	46.2169	28.1412	47.471	19.1091	55.8969	40.041	5.9268	16.2788	67.7841	0	16.4873	0	10.2486	13.226	9.51402	5.85696	47.4363	57.0216	0	17.7288
hsa-miR-519a-3p	0	0	0	0	0	1.72464	0	10.8877	0	0	0	0	0	0	0	0	0	0	0	0	0	0	0	14.3318	4.17141	0	0	13.5657	0	0	0	0	0.569369	0	0	5.85696	0.930123	0	0	0
hsa-miR-519d-3p	0	0	0	0	0	0.862322	0	36.2922	0	0	0	0	0	0	0	0	0	0	0	0	0	0	0	23.8864	3.33713	0	5.9268	7.23502	0	0	9.89235	0	0	0	0	0	0	0	0	0
hsa-miR-519d-5p	0	0	0	0	0	0	0	0	0	0	0	9.61834	17.6292	0	0	0	0	0	8.93471	0	0	0	0	0	0	0	0	0	0	0	0	0	0	0	19.028	0	0	0	0	0
hsa-miR-520c-3p	9.20415	14.9984	59.2557	16.171	42.0095	6.03625	0	14.5169	31.1208	0	0	0	0	17.9716	111.659	0	19.7426	21.3301	0	0	4.20154	12.0605	63.2946	0	0	100.103	47.4144	13.5657	80.1085	0	11.5411	0	6.26306	0	0	58.5696	6.51086	0	61.0139	0
hsa-miR-520f-3p	0	0	0	0	0	0	65.3787	0	0	185.316	57.7729	57.7101	70.5169	0	0	74.2234	0	0	71.4777	28.3436	0	0	0	119.432	10.0114	0	0	0.904377	0	53.6502	0	163.779	0	39.6781	114.168	0	0	63.3573	0	94.5537
hsa-miR-520h	0	0	0	0	0	0	0	0	0	74.1262	0	9.61834	35.2584	0	0	0	0	0	0	37.7915	0	0	0	19.1091	0	0	0	0	0	13.4126	0	0	0	0	0	0	0	6.33573	0	0
hsa-miR-521	0	4.49952	0	11.8587	0	0	0	18.1461	12.4483	0	66.0262	0	17.6292	1.49763	38.3826	0	1.31617	7.11005	62.543	28.3436	0	0	0	9.55457	0	30.0308	11.8536	4.52189	43.1353	0	0	32.7557	1.13874	6.61301	0	11.7139	0	0	0	0
hsa-miR-522-3p	1.53402	0	47.4046	0	0	6.03625	10.8965	0	0	0	0	9.61834	0	0	0	0	0	0	0	0	0	0	0	0	0	0	0	4.52189	18.4866	13.4126	0	0	7.97117	0	0	0	0.930123	6.33573	0	0
hsa-miR-525-5p	1.53402	19.4979	41.479	4.31226	19.389	0	0	14.5169	24.8967	18.5316	16.5066	19.2367	17.6292	2.99526	6.97866	12.3706	0	4.74003	0	0	4.20154	0	7.91183	4.77728	5.00569	5.00513	0	1.80875	18.4866	13.4126	8.24363	0	5.12432	26.4521	19.028	0	1.86025	12.6715	14.3562	11.8192
hsa-miR-526b-5p	0	0	0	0	0	0.862322	0	7.25845	0	0	0	0	0	0	0	0	0	0	0	0	0	0	0	28.6637	0	0	0	2.71313	0	0	0	0	0	0	0	0	0.930123	0	0	0
hsa-miR-532-3p	70.5651	92.9901	130.363	163.866	48.4725	87.9568	98.0681	14.5169	80.9142	148.252	57.7729	48.0917	141.034	76.3792	101.191	80.4087	110.558	47.4003	98.2819	28.3436	63.0231	48.242	87.0301	66.882	132.651	95.0975	47.4144	113.047	49.2975	13.4126	61.0029	81.8894	69.4631	46.2911	66.5982	111.282	119.986	57.0216	78.9592	100.463
hsa-miR-532-5p	21.4763	25.4973	0	33.42	3.2315	24.145	32.6894	18.1461	0	0	0	0	0	14.9763	10.468	0	26.3234	28.4402	17.8694	28.3436	8.40308	16.0807	23.7355	9.55457	48.3884	10.0103	11.8536	21.7051	30.8109	13.4126	29.6771	0	15.373	33.0651	0	17.5709	12.0916	25.3429	25.1234	17.7288
hsa-miR-539-3p	3.06805	10.4989	0	2.15613	0	0.862322	0	0	0	0	0	0	17.6292	4.49289	0	0	14.4779	9.48007	0	0	12.6046	8.04033	0	0	10.0114	5.00513	0	1.80875	0	0	1.64873	49.1336	1.13874	0	0	0	4.65061	6.33573	0	0
hsa-miR-539-5p	0	2.99968	11.8511	6.4684	0	0	0	0	0	0	0	19.2367	0	5.99053	0	0	3.94852	0	0	0	25.2092	36.1815	7.91183	0	7.50854	0	0	1.80875	0	0	0	0	0.569369	0	47.5701	0	1.86025	0	23.3288	0
hsa-miR-542-3p	3.06805	17.9981	100.735	25.8736	45.241	19.8334	10.8965	58.0676	37.345	0	33.0131	48.0917	0	23.9621	10.468	49.4823	28.9558	26.0702	0	28.3436	21.0077	20.1008	7.91183	9.55457	20.0228	5.00513	5.9268	12.6613	24.6488	40.2377	13.1898	65.5115	11.9568	39.6781	0	23.4278	10.2313	69.693	21.5343	23.6384
hsa-miR-542-5p	4.60207	1.49984	0	2.15613	0	0	0	0	12.4483	0	16.5066	0	0	4.49289	0	0	1.31617	0	0	0	0	0	7.91183	0	0	0	0	2.71313	0	0	1.64873	0	1.70811	0	0	0	0	6.33573	0	0
hsa-miR-543	16.8743	16.4982	11.8511	37.7323	22.6205	18.9711	0	29.0338	31.1208	0	33.0131	28.855	17.6292	13.4787	6.97866	18.5559	30.272	9.48007	8.93471	75.5829	54.62	104.524	55.3828	4.77728	32.537	15.0154	17.7804	31.6532	6.16219	0	31.3258	65.5115	18.2198	6.61301	9.51402	11.7139	68.8291	114.043	14.3562	0
hsa-miR-545-3p	9.20415	31.4966	0	25.8736	0	30.1813	43.5858	18.1461	37.345	0	0	0	0	19.4692	31.404	68.0382	44.7499	28.4402	8.93471	9.44787	33.6123	32.1613	39.5592	14.3318	60.9026	20.0205	47.4144	21.7051	49.2975	0	19.7847	0	16.5117	0	38.0561	11.7139	61.3881	44.3501	10.7672	17.7288
hsa-miR-545-5p	12.2722	22.4976	0	19.4052	9.69449	12.0725	0	0	6.22417	0	16.5066	38.4734	0	20.9668	24.4253	0	39.4852	9.48007	8.93471	9.44787	16.8062	52.2621	15.8237	0	29.1999	15.0154	0	24.4182	12.3244	0	9.89235	0	11.9568	33.0651	19.028	5.85696	14.882	0	12.5617	0
hsa-miR-548a-5p	1.53402	0	0	1.07807	0	1.72464	0	0	0	0	0	0	0	0	0	0	2.63234	0	0	9.44787	0	0	7.91183	0	1.66856	0	0	2.71313	0	40.2377	1.64873	0	0.569369	0	0	0	4.65061	0	0	0
hsa-miR-548ac	0	0	0	0	0	0	0	0	0	0	0	0	0	1.49763	17.4466	0	1.31617	4.74003	0	9.44787	0	0	0	0	0	0	0	0	0	0	0	0	0.569369	0	0	0	1.86025	0	8.97263	0
hsa-miR-548ai=hsa-miR-570-5p	0	1.49984	5.92557	0	0	1.72464	0	3.62922	18.6725	0	0	0	0	0	0	0	0	0	0	0	12.6046	8.04033	7.91183	0	1.66856	20.0205	0	3.61751	6.16219	0	0	0	1.13874	0	0	0	0	0	12.5617	0
hsa-miR-548ao-5p	0	2.99968	29.6279	0	0	0.862322	0	0	0	18.5316	0	0	0	0	0	0	0	2.37002	0	0	0	0	0	0	0.834282	0	11.8536	1.80875	0	0	0	0	0	6.61301	0	0	0	0	0	0
hsa-miR-548aq-5p	0	0	0	0	0	0.862322	0	0	74.69	0	0	0	0	0	0	0	0	0	0	0	0	0	0	0	1.66856	5.00513	0	0	0	0	0	0	0	0	0	0	0	0	0	0
hsa-miR-548as-3p	0	0	0	0	0	0.862322	0	0	0	0	24.7598	0	0	0	0	0	3.94852	0	0	0	0	0	0	0	2.50285	0	0	0	0	0	8.24363	0	2.27748	19.839	0	0	4.65061	0	5.38358	0
hsa-miR-548at-5p	0	0	0	0	0	0	0	0	0	0	0	0	0	0	0	0	0	0	0	0	0	0	0	0	3.33713	15.0154	17.7804	0	0	0	0	0	1.13874	0	19.028	0	0	0	10.7672	0
hsa-miR-548av-5p	4.60207	0	0	0	0	2.58697	21.7929	0	0	0	0	0	0	0	0	0	0	0	0	0	4.20154	0	0	4.77728	0.834282	0	5.9268	0	0	0	0	0	1.13874	6.61301	0	0	0.930123	0	0	0
hsa-miR-548aw	0	2.99968	11.8511	0	0	1.72464	0	7.25845	0	0	0	0	8.81461	0	0	0	0	0	0	0	0	0	0	0	0.834282	0	0	0	0	0	3.29745	0	4.55496	0	0	0	0	0	0	0
hsa-miR-548ax	1.53402	1.49984	0	0	0	3.44929	0	0	6.22417	0	0	0	0	4.49289	3.48933	6.18529	2.63234	0	0	0	0	4.02017	0	0	5.83998	0	0	0	0	0	6.5949	0	1.13874	0	0	17.5709	9.30123	6.33573	3.58905	0
hsa-miR-548b-3p	4.60207	4.49952	0	2.15613	16.1575	3.44929	0	0	18.6725	0	24.7598	0	44.0731	1.49763	13.9573	0	3.94852	2.37002	0	0	0	0	15.8237	33.441	1.66856	10.0103	29.634	9.94815	12.3244	13.4126	6.5949	0	4.55496	0	66.5982	5.85696	0	6.33573	5.38358	65.0057
hsa-miR-548d-3p	32.2145	14.9984	5.92557	23.7175	25.852	25.0073	0	3.62922	12.4483	18.5316	24.7598	19.2367	26.4438	5.99053	38.3826	30.9264	19.7426	23.7002	26.8041	0	29.4108	44.2218	47.471	0	35.0399	5.00513	17.7804	25.3226	0	40.2377	8.24363	16.3779	10.818	52.9041	0	17.5709	10.2313	19.0072	52.0413	5.90961
hsa-miR-548e-3p	13.8062	4.49952	5.92557	16.171	0	12.0725	10.8965	0	12.4483	18.5316	8.25328	0	44.0731	13.4787	6.97866	18.5559	10.5294	21.3301	0	9.44787	4.20154	0	15.8237	9.55457	20.0228	25.0257	11.8536	9.04377	6.16219	13.4126	21.4334	16.3779	7.97117	19.839	0	17.5709	24.1832	31.6787	12.5617	5.90961
hsa-miR-548i	0	0	0	0	0	0	0	0	0	0	0	0	0	0	0	0	7.89703	0	0	0	0	0	0	0	0	0	0	0	0	0	0	0	0	0	47.5701	0	0	0	0	0
hsa-miR-548j-3p	0	0	0	0	0	3.44929	0	0	6.22417	0	0	0	8.81461	0	3.48933	0	0	0	0	9.44787	0	0	0	0	3.33713	0	0	1.80875	0	0	0	0	0.569369	0	0	11.7139	0	0	0	0
hsa-miR-548j-5p	0	2.99968	0	0	0	0.862322	10.8965	0	0	18.5316	8.25328	0	17.6292	1.49763	10.468	12.3706	3.94852	0	0	0	0	0	7.91183	0	1.66856	0	0	4.52189	0	0	0	0	0	0	0	11.7139	0.930123	0	0	0
hsa-miR-548l	1.53402	0	0	0	0	0	21.7929	0	0	18.5316	0	0	0	4.49289	0	0	1.31617	0	8.93471	0	0	0	0	0	2.50285	0	0	15.3744	0	0	0	0	0	0	0	0	0	0	0	11.8192
hsa-miR-548o-3p	0	4.49952	17.7767	4.31226	0	3.44929	0	0	0	18.5316	0	9.61834	0	0	0	0	3.94852	0	17.8694	0	0	4.02017	0	9.55457	5.00569	0	0	3.61751	6.16219	0	1.64873	0	0.569369	0	0	5.85696	13.9518	0	0	0
hsa-miR-548q	0	0	0	2.15613	0	0	0	0	0	0	24.7598	0	44.0731	1.49763	0	0	0	0	0	0	4.20154	0	0	4.77728	2.50285	0	5.9268	3.61751	0	0	4.94618	65.5115	0	0	0	0	2.79037	0	10.7672	0
hsa-miR-550a-3-5p	0	1.49984	0	2.15613	0	3.44929	10.8965	0	0	0	0	0	8.81461	0	0	0	0	0	0	0	0	0	0	0	0	0	17.7804	0	0	0	0	0	0.569369	33.0651	0	0	1.86025	0	0	11.8192
hsa-miR-550a-3p	105.848	68.9926	47.4046	80.8549	54.9355	62.9495	119.861	39.9215	62.2417	111.189	74.2795	9.61834	35.2584	44.9289	69.7866	43.297	78.9703	92.4306	71.4777	66.1351	71.4262	72.363	39.5592	47.7728	88.4339	65.0667	71.1216	51.5495	30.8109	26.8251	100.572	32.7557	50.6739	59.5171	57.0841	64.4266	72.5496	50.6858	62.8084	76.8249
hsa-miR-550a-5p	7.67012	0	0	16.171	0	0.862322	0	3.62922	12.4483	0	0	0	0	0	3.48933	0	10.5294	0	0	0	0	0	0	0	6.67426	0	0	3.61751	0	0	6.5949	0	3.41622	0	0	11.7139	0	0	0	0
hsa-miR-551a	0	0	17.7767	7.54646	12.926	0.862322	10.8965	10.8877	12.4483	0	0	0	0	5.99053	0	0	5.26469	18.9601	0	0	8.40308	0	0	0	5.00569	10.0103	0	6.33064	92.4328	13.4126	3.29745	0	6.26306	6.61301	19.028	29.2848	0.930123	25.3429	0	5.90961
hsa-miR-551b-3p	9.20415	32.9965	29.6279	23.7175	38.778	11.2102	32.6894	43.5507	24.8967	74.1262	41.2664	67.3284	35.2584	23.9621	48.8506	30.9264	36.8528	21.3301	71.4777	56.6872	37.8139	48.242	63.2946	28.6637	29.1999	75.077	53.3412	21.7051	86.2706	80.4753	14.8385	16.3779	9.67928	19.839	142.71	46.8557	46.5061	12.6715	32.3015	47.2769
hsa-miR-551b-5p	3.06805	0	0	0	0	0	0	7.25845	0	0	0	0	0	0	0	12.3706	1.31617	0	0	0	0	0	0	4.77728	0	0	0	0	0	0	1.64873	0	0	0	19.028	0	0	0	0	0
hsa-miR-552-3p	7.67012	14.9984	17.7767	1.07807	0	3.44929	32.6894	7.25845	6.22417	0	16.5066	28.855	176.292	4.49289	27.9146	61.8529	6.58086	2.37002	17.8694	37.7915	0	16.0807	31.6473	0	0.834282	45.0462	0	2.71313	86.2706	67.0628	3.29745	605.981	2.84685	19.839	47.5701	17.5709	2.79037	31.6787	14.3562	53.1865
hsa-miR-556-3p	4.60207	2.99968	0	8.62453	3.2315	10.3479	10.8965	0	6.22417	0	8.25328	0	0	8.98579	0	6.18529	21.0588	18.9601	0	9.44787	12.6046	76.3831	7.91183	4.77728	6.67426	0	5.9268	6.33064	6.16219	26.8251	6.5949	0	5.12432	0	0	0	13.9518	6.33573	17.9453	11.8192
hsa-miR-558	10.7382	5.99936	41.479	18.3271	61.3985	13.7971	21.7929	14.5169	37.345	129.721	82.5328	76.9468	167.478	11.9811	34.8933	74.2234	10.5294	4.74003	44.6736	28.3436	37.8139	8.04033	47.471	62.1047	3.33713	35.0359	17.7804	14.47	61.6219	40.2377	9.89235	49.1336	5.12432	79.3562	104.654	40.9987	6.51086	44.3501	14.3562	35.4576
hsa-miR-5581-3p	6.1361	5.99936	0	4.31226	3.2315	7.7609	10.8965	10.8877	31.1208	0	0	0	0	2.99526	52.3399	0	5.26469	0	0	0	0	8.04033	0	0	3.33713	0	0	1.80875	0	0	18.136	0	3.41622	13.226	9.51402	5.85696	3.72049	0	19.7398	11.8192
hsa-miR-5583-5p	0	0	0	1.07807	0	4.31161	0	0	0	0	0	0	0	1.49763	0	0	2.63234	0	0	9.44787	79.8292	0	0	4.77728	0	0	0	0	0	0	0	0	0	0	0	0	0	0	0	0
hsa-miR-5589-3p	0	2.99968	41.479	1.07807	0	10.3479	0	0	0	0	0	0	0	11.9811	0	0	3.94852	0	0	0	0	0	0	0	0.834282	0	0	2.71313	0	0	0	0	0	0	0	0	0	0	0	0
hsa-miR-559	3.06805	4.49952	0	1.07807	0	0.862322	0	10.8877	0	37.0631	16.5066	0	17.6292	1.49763	3.48933	6.18529	0	0	0	9.44787	0	4.02017	0	23.8864	0.834282	20.0205	0	0	12.3244	0	1.64873	49.1336	2.27748	13.226	19.028	5.85696	0.930123	6.33573	7.17811	0
hsa-miR-564	10.7382	5.99936	41.479	2.15613	12.926	2.58697	0	3.62922	12.4483	166.784	0	0	96.9607	1.49763	48.8506	6.18529	9.21321	14.2201	44.6736	9.44787	4.20154	0	39.5592	0	0	20.0205	11.8536	3.61751	6.16219	26.8251	0	0	1.70811	26.4521	47.5701	35.1418	0	12.6715	3.58905	11.8192
hsa-miR-5683	0	0	0	1.07807	0	5.17393	0	0	0	0	0	0	0	0	31.404	6.18529	1.31617	0	0	0	8.40308	0	0	0	3.33713	0	0	4.52189	0	0	1.64873	0	3.98559	0	0	5.85696	13.0217	0	0	0
hsa-miR-570-3p	0	8.99904	5.92557	1.07807	29.0835	2.58697	0	0	12.4483	0	24.7598	0	17.6292	1.49763	3.48933	0	2.63234	0	0	0	0	12.0605	0	0	11.68	5.00513	5.9268	10.8525	6.16219	13.4126	1.64873	0	7.4018	6.61301	0	0	1.86025	38.0144	12.5617	11.8192
hsa-miR-574-3p	300.669	478.449	716.995	525.018	908.051	586.379	697.373	718.586	1363.09	722.731	1048.17	1327.33	951.978	423.83	757.185	1305.1	458.028	661.235	777.32	774.725	1327.69	1101.53	1439.95	482.506	694.957	715.734	598.607	290.305	1411.14	979.117	573.757	343.935	271.589	1011.79	561.327	673.551	657.597	1647.29	586.81	1004.63
hsa-miR-576-3p	42.9527	1.49984	11.8511	19.4052	3.2315	4.31161	0	0	6.22417	18.5316	0	0	8.81461	1.49763	3.48933	0	3.94852	11.8501	0	9.44787	0	4.02017	0	19.1091	1.66856	10.0103	5.9268	13.5657	0	26.8251	8.24363	16.3779	11.9568	13.226	9.51402	11.7139	9.30123	12.6715	17.9453	0
hsa-miR-576-5p	116.586	59.9936	17.7767	95.9479	35.5465	63.8118	65.3787	39.9215	68.4659	0	74.2795	38.4734	52.8877	89.8579	87.2332	49.4823	80.2865	82.9506	134.021	56.6872	75.6277	68.3428	55.3828	81.2138	64.2397	165.169	88.9021	96.7684	43.1353	93.8879	72.5439	81.8894	96.7928	13.226	133.196	58.5696	28.8338	69.693	53.8358	65.0057
hsa-miR-579-3p	23.0104	20.9978	11.8511	38.8104	22.6205	26.732	10.8965	76.2137	18.6725	55.5947	8.25328	28.855	35.2584	7.48816	13.9573	18.5559	52.6469	9.48007	8.93471	56.6872	25.2092	16.0807	15.8237	9.55457	40.0456	50.0513	0	13.5657	36.9731	26.8251	18.136	16.3779	14.8036	13.226	66.5982	0	27.9037	0	26.9179	17.7288
hsa-miR-581	3.06805	10.4989	5.92557	5.39033	0	1.72464	0	7.25845	24.8967	18.5316	0	19.2367	35.2584	2.99526	3.48933	12.3706	0	2.37002	0	9.44787	4.20154	12.0605	39.5592	23.8864	0	30.0308	0	0.904377	6.16219	0	0	49.1336	0.569369	0	0	0	0.930123	50.6858	10.7672	5.90961
hsa-miR-582-3p	1.53402	8.99904	88.8836	20.4833	87.2504	8.62322	0	14.5169	18.6725	18.5316	0	0	44.0731	4.49289	3.48933	24.7411	17.1102	47.4003	0	18.8957	16.8062	4.02017	15.8237	0	15.8514	20.0205	35.5608	11.7569	12.3244	13.4126	36.272	0	8.54054	6.61301	0	11.7139	19.5326	12.6715	10.7672	5.90961
hsa-miR-582-5p	26.0784	40.4957	112.586	104.572	213.279	18.9711	65.3787	10.8877	56.0175	74.1262	74.2795	28.855	8.81461	11.9811	13.9573	179.373	38.169	40.2903	35.7389	47.2393	29.4108	52.2621	39.5592	28.6637	60.0683	30.0308	23.7072	32.5576	49.2975	93.8879	84.085	49.1336	31.3153	19.839	28.5421	40.9987	67.899	63.3573	28.7124	82.7345
hsa-miR-584-3p	9.20415	0	0	3.2342	0	1.72464	0	0	12.4483	0	8.25328	0	0	10.4834	13.9573	0	1.31617	0	17.8694	0	0	0	7.91183	0	2.50285	0	0	2.71313	18.4866	0	11.5411	0	3.41622	0	0	0	0	6.33573	0	0
hsa-miR-584-5p	88.9734	74.992	0	106.729	129.26	87.9568	141.654	79.8429	168.053	55.5947	247.598	48.0917	96.9607	164.739	160.509	111.335	251.389	42.6603	107.217	547.976	184.868	184.928	300.65	52.5501	243.61	115.118	71.1216	104.003	92.4328	67.0628	100.572	16.3779	47.827	72.7431	47.5701	175.709	222.299	177.4	66.3975	112.283
hsa-miR-587	0	2.99968	0	0	0	0	0	0	0	18.5316	0	0	0	0	6.97866	0	0	0	0	0	0	0	0	0	0.834282	0	0	0	6.16219	0	0	0	0	0	0	0	0	6.33573	0	0
hsa-miR-589-3p	4.60207	2.99968	0	7.54646	6.463	7.7609	21.7929	3.62922	0	0	24.7598	9.61834	0	1.49763	0	6.18529	17.1102	0	0	0	0	16.0807	15.8237	0	10.8457	20.0205	11.8536	9.04377	6.16219	13.4126	9.89235	32.7557	22.7748	6.61301	9.51402	29.2848	12.0916	6.33573	0	23.6384
hsa-miR-589-5p	13.8062	5.99936	5.92557	19.4052	22.6205	8.62322	21.7929	14.5169	12.4483	55.5947	0	9.61834	8.81461	10.4834	10.468	24.7411	13.1617	23.7002	0	0	12.6046	8.04033	31.6473	0	15.0171	20.0205	29.634	16.2788	12.3244	0	13.1898	0	30.1766	0	9.51402	23.4278	17.6723	19.0072	10.7672	17.7288
hsa-miR-590-3p	44.4867	109.488	94.8092	66.8401	148.649	76.7466	32.6894	83.4722	37.345	74.1262	189.825	86.5651	105.775	74.8816	111.659	117.52	193.477	56.8804	53.6083	217.301	130.248	104.524	158.237	52.5501	122.64	70.0718	100.756	84.1071	110.919	67.0628	103.87	0	75.1568	125.647	47.5701	52.7127	83.711	76.0288	98.699	17.7288
hsa-miR-590-5p	357.428	466.45	171.842	512.081	171.269	339.755	392.272	221.383	205.398	259.442	313.625	442.444	158.663	226.142	226.806	321.635	526.469	201.451	178.694	160.614	348.728	385.936	458.886	119.432	547.289	285.292	225.219	347.281	308.109	308.489	308.312	229.29	251.092	304.199	237.851	544.697	516.218	234.422	226.11	313.209
hsa-miR-596	18.4083	1.49984	23.7023	2.15613	0	9.48554	21.7929	3.62922	43.5692	74.1262	24.7598	19.2367	88.1461	2.99526	17.4466	55.6676	9.21321	9.48007	89.3471	28.3436	4.20154	4.02017	47.471	4.77728	5.00569	55.0564	0	3.61751	36.9731	26.8251	0	0	5.12432	13.226	57.0841	35.1418	5.58074	6.33573	26.9179	41.3672
hsa-miR-598-3p	42.9527	17.9981	17.7767	17.2491	42.0095	31.0436	10.8965	25.4046	24.8967	55.5947	8.25328	9.61834	61.7023	13.4787	0	37.1117	38.169	2.37002	8.93471	28.3436	21.0077	76.3831	15.8237	0	21.6913	25.0257	35.5608	22.6094	24.6488	0	37.9207	0	22.7748	6.61301	0	35.1418	18.6025	38.0144	44.8632	88.6441
hsa-miR-601	6.1361	0	23.7023	2.15613	12.926	0.862322	10.8965	3.62922	37.345	18.5316	16.5066	9.61834	17.6292	0	13.9573	6.18529	7.89703	4.74003	8.93471	18.8957	0	8.04033	0	0	4.17141	10.0103	5.9268	4.52189	24.6488	26.8251	6.5949	0	2.27748	33.0651	0	11.7139	0	19.0072	7.17811	5.90961
hsa-miR-605-5p	3.06805	0	11.8511	0	0	0.862322	0	0	0	0	0	9.61834	0	0	0	0	0	16.5901	0	9.44787	0	24.121	0	0	0	0	0	0	0	0	0	0	0	0	0	0	5.58074	0	0	29.548
hsa-miR-6070	0	0	0	0	0	0	0	0	0	0	0	0	0	0	0	0	0	0	0	0	0	0	0	0	0	0	0	0	0	0	0	0	0	0	47.5701	0	0	0	0	0
hsa-miR-613	7.67012	11.9987	47.4046	10.7807	42.0095	17.2464	21.7929	14.5169	62.2417	185.316	99.0393	57.7101	88.1461	7.48816	41.872	18.5559	30.272	18.9601	125.086	66.1351	4.20154	8.04033	31.6473	76.4365	5.00569	75.077	23.7072	13.5657	67.7841	134.126	11.5411	163.779	10.2486	6.61301	76.1122	52.7127	3.72049	69.693	44.8632	35.4576
hsa-miR-615-3p	0	1.49984	0	7.54646	0	0	0	0	6.22417	0	0	9.61834	0	1.49763	0	6.18529	1.31617	4.74003	0	0	0	4.02017	0	14.3318	1.66856	15.0154	0	1.80875	0	0	3.29745	0	1.70811	0	0	0	7.44098	0	0	5.90961
hsa-miR-616-5p	3.06805	10.4989	5.92557	14.0149	32.315	6.03625	0	10.8877	12.4483	0	41.2664	9.61834	0	13.4787	3.48933	6.18529	5.26469	9.48007	8.93471	9.44787	21.0077	16.0807	0	0	10.0114	15.0154	5.9268	3.61751	0	0	19.7847	0	4.55496	99.1952	38.0561	11.7139	8.3711	25.3429	5.38358	0
hsa-miR-620	1.53402	1.49984	5.92557	0	0	0.862322	0	10.8877	0	37.0631	8.25328	19.2367	8.81461	0	13.9573	24.7411	1.31617	2.37002	35.7389	18.8957	4.20154	8.04033	7.91183	4.77728	0.834282	0	11.8536	1.80875	0	26.8251	0	49.1336	2.84685	13.226	9.51402	5.85696	1.86025	6.33573	10.7672	0
hsa-miR-624-3p	0	2.99968	0	2.15613	6.463	0.862322	0	0	6.22417	0	0	0	0	0	0	0	7.89703	0	0	0	0	0	0	0	5.00569	0	0	5.42626	12.3244	0	0	0	4.55496	0	9.51402	0	0	12.6715	0	0
hsa-miR-624-5p	24.5444	34.4963	5.92557	40.9665	29.0835	18.9711	0	119.764	24.8967	0	0	0	0	4.49289	13.9573	37.1117	15.7941	4.74003	8.93471	18.8957	21.0077	24.121	39.5592	0	46.7198	20.0205	11.8536	37.0795	0	40.2377	21.4334	0	23.9135	19.839	38.0561	29.2848	14.882	6.33573	34.096	0
hsa-miR-625-3p	352.826	290.969	521.451	194.052	361.928	253.523	283.308	384.698	348.554	370.631	569.476	1038.78	387.843	399.868	216.338	432.97	773.909	497.703	366.323	406.258	890.726	687.448	664.594	305.746	321.199	725.744	675.656	331.907	708.652	348.726	583.649	278.424	253.369	337.264	180.766	603.267	314.381	912.345	421.714	431.401
hsa-miR-625-5p	58.2929	40.4957	59.2557	57.1375	61.3985	43.9784	21.7929	61.6968	56.0175	74.1262	8.25328	173.13	44.0731	134.787	48.8506	123.706	197.426	61.6204	80.4124	85.0308	163.86	52.2621	94.942	71.6592	134.319	50.0513	59.268	125.708	154.055	80.4753	126.952	81.8894	85.4054	158.712	47.5701	134.71	99.5231	107.707	118.439	29.548
hsa-miR-627-5p	6.1361	37.496	0	25.8736	0	8.62322	108.965	36.2922	0	0	0	28.855	0	13.4787	10.468	0	25.0073	16.5901	0	0	8.40308	12.0605	23.7355	23.8864	10.8457	35.0359	11.8536	16.2788	43.1353	0	9.89235	65.5115	13.6649	19.839	0	29.2848	14.882	0	12.5617	11.8192
hsa-miR-628-3p	21.4763	29.9968	17.7767	14.0149	12.926	23.2827	10.8965	47.1799	43.5692	0	66.0262	48.0917	35.2584	32.9479	31.404	30.9264	21.0588	47.4003	53.6083	66.1351	16.8062	24.121	55.3828	19.1091	25.8628	40.041	17.7804	15.3744	67.7841	0	14.8385	32.7557	15.373	13.226	0	29.2848	45.576	38.0144	0	11.8192
hsa-miR-628-5p	4.60207	8.99904	0	6.4684	3.2315	10.3479	10.8965	14.5169	0	0	16.5066	0	8.81461	4.49289	3.48933	0	10.5294	2.37002	0	0	0	12.0605	31.6473	47.7728	8.34282	0	5.9268	2.71313	0	26.8251	8.24363	0	1.70811	0	0	11.7139	6.51086	25.3429	0	0
hsa-miR-629-3p	7.67012	0	11.8511	8.62453	32.315	3.44929	32.6894	0	0	0	0	19.2367	26.4438	7.48816	10.468	74.2234	5.26469	7.11005	0	0	16.8062	8.04033	23.7355	14.3318	3.33713	15.0154	17.7804	0.904377	12.3244	26.8251	9.89235	0	5.69369	6.61301	0	11.7139	6.51086	6.33573	12.5617	5.90961
hsa-miR-629-5p	41.4187	11.9987	5.92557	25.8736	22.6205	15.5218	43.5858	47.1799	24.8967	37.0631	0	9.61834	26.4438	23.9621	38.3826	37.1117	25.0073	9.48007	0	18.8957	21.0077	24.121	15.8237	38.2183	18.3542	10.0103	17.7804	19.8963	12.3244	26.8251	8.24363	49.1336	21.0667	33.0651	0	46.8557	18.6025	57.0216	17.9453	17.7288
hsa-miR-630	0	0	0	0	0	0	0	0	12.4483	0	0	0	0	0	0	0	0	0	0	0	0	0	0	0	0.834282	0	0	0	6.16219	0	0	32.7557	0	0	0	0	0	0	0	0
hsa-miR-632	0	4.49952	17.7767	0	3.2315	0	0	3.62922	0	18.5316	0	0	17.6292	0	0	0	0	0	0	9.44787	0	0	23.7355	4.77728	1.66856	10.0103	0	0.904377	6.16219	13.4126	0	0	0.569369	0	9.51402	0	0	6.33573	0	5.90961
hsa-miR-633	0	0	0	0	3.2315	0	0	0	12.4483	0	0	0	0	0	3.48933	0	0	0	0	9.44787	0	0	7.91183	0	0	0	0	3.61751	18.4866	0	0	0	0	0	0	0	0	0	0	0
hsa-miR-637	0	0	5.92557	0	0	0.862322	0	3.62922	0	0	8.25328	0	0	0	6.97866	0	0	0	8.93471	0	21.0077	0	0	0	0	10.0103	0	0	6.16219	0	0	0	1.70811	0	0	0	0	6.33573	0	0
hsa-miR-641	1.53402	10.4989	0	4.31226	0	14.6595	0	0	0	0	8.25328	19.2367	0	0	3.48933	0	1.31617	0	0	0	0	8.04033	0	14.3318	5.00569	0	17.7804	2.71313	6.16219	0	3.29745	0	1.70811	0	9.51402	0	5.58074	6.33573	0	23.6384
hsa-miR-642a-3p	1.53402	1.49984	5.92557	0	0	2.58697	10.8965	0	24.8967	0	0	0	0	1.49763	3.48933	0	0	9.48007	26.8041	0	8.40308	0	0	0	7.50854	5.00513	0	2.71313	0	0	6.5949	0	1.70811	0	0	0	0	0	0	0
hsa-miR-642a-5p	0	2.99968	29.6279	31.2639	0	3.44929	0	10.8877	6.22417	0	16.5066	0	123.405	11.9811	0	55.6676	5.26469	21.3301	0	0	25.2092	12.0605	7.91183	0	8.34282	20.0205	0	18.0875	0	0	21.4334	49.1336	11.9568	6.61301	0	0	29.7639	0	25.1234	17.7288
hsa-miR-650	0	0	5.92557	0	0	0.862322	0	0	6.22417	0	0	0	0	1.49763	6.97866	0	1.31617	0	0	0	0	0	0	0	1.66856	0	0	0	0	0	0	0	0	0	0	17.5709	0	0	0	0
hsa-miR-6503-3p	3.06805	17.9981	11.8511	5.39033	3.2315	2.58697	0	0	0	0	8.25328	0	0	4.49289	0	0	0	9.48007	17.8694	0	0	0	0	0	1.66856	5.00513	0	4.52189	0	0	0	0	0	0	0	0	1.86025	0	0	5.90961
hsa-miR-6503-5p	1.53402	0	88.8836	6.4684	0	3.44929	0	0	6.22417	18.5316	0	28.855	0	7.48816	3.48933	0	9.21321	2.37002	0	28.3436	0	0	0	9.55457	3.33713	0	5.9268	6.33064	0	0	19.7847	0	3.41622	0	19.028	5.85696	10.2313	0	0	0
hsa-miR-6511a-3p	1.53402	0	11.8511	3.2342	35.5465	3.44929	0	7.25845	6.22417	129.721	0	9.61834	0	1.49763	6.97866	0	5.26469	0	8.93471	18.8957	0	12.0605	39.5592	9.55457	4.17141	0	11.8536	1.80875	6.16219	0	6.5949	0	2.84685	0	38.0561	17.5709	1.86025	0	10.7672	0
hsa-miR-6511b-3p	39.8846	5.99936	29.6279	6.4684	16.1575	8.62322	65.3787	21.7753	6.22417	55.5947	49.5197	0	26.4438	11.9811	24.4253	12.3706	9.21321	2.37002	0	0	8.40308	32.1613	7.91183	4.77728	18.3542	5.00513	17.7804	15.3744	12.3244	0	13.1898	0	24.4829	13.226	9.51402	0	11.1615	25.3429	21.5343	23.6384
hsa-miR-6513-3p	0	1.49984	0	2.15613	0	1.72464	0	0	0	0	0	0	0	4.49289	0	12.3706	0	0	0	0	16.8062	0	0	0	1.66856	0	0	5.42626	0	0	1.64873	0	5.69369	0	0	0	7.44098	0	0	5.90961
hsa-miR-6515-3p	1.53402	2.99968	0	10.7807	0	3.44929	0	10.8877	6.22417	0	8.25328	0	0	2.99526	0	0	5.26469	0	0	0	21.0077	16.0807	7.91183	0	4.17141	0	0	2.71313	0	0	6.5949	32.7557	10.818	6.61301	9.51402	0	8.3711	0	23.3288	0
hsa-miR-651-5p	10.7382	10.4989	23.7023	3.2342	22.6205	1.72464	54.4823	3.62922	43.5692	148.252	66.0262	76.9468	52.8877	1.49763	38.3826	49.4823	11.8455	2.37002	26.8041	9.44787	8.40308	32.1613	15.8237	4.77728	2.50285	15.0154	17.7804	5.42626	30.8109	93.8879	3.29745	180.157	3.41622	39.6781	85.6262	29.2848	0.930123	12.6715	25.1234	41.3672
hsa-miR-6516-3p	0	0	0	0	3.2315	0	0	0	0	0	41.2664	0	0	0	0	0	0	0	0	0	0	0	0	0	0	0	0	3.61751	0	0	0	0	0.569369	0	0	0	0	0	0	0
hsa-miR-6516-5p	1.53402	5.99936	0	1.07807	12.926	3.44929	0	3.62922	0	0	16.5066	0	8.81461	0	3.48933	6.18529	6.58086	0	0	9.44787	0	0	15.8237	0	2.50285	0	0	1.80875	0	0	0	0	2.84685	0	9.51402	0	10.2313	0	0	0
hsa-miR-652-3p	173.345	202.478	65.1813	214.535	142.186	159.53	130.757	177.832	267.639	166.784	239.345	115.42	185.107	206.673	143.063	210.3	340.889	85.3206	187.629	160.614	159.658	188.948	229.443	114.655	356.239	150.154	177.804	185.397	221.839	201.188	174.765	491.336	121.276	158.712	57.0841	234.278	221.369	152.058	89.7263	112.283
hsa-miR-652-5p	39.8846	55.4941	5.92557	59.2936	19.389	81.9206	87.1716	36.2922	68.4659	129.721	49.5197	105.802	61.7023	79.3745	31.404	37.1117	110.558	35.5502	8.93471	37.7915	75.6277	92.4638	47.471	14.3318	119.302	20.0205	71.1216	63.3064	30.8109	26.8251	79.1388	163.779	33.0234	6.61301	57.0841	35.1418	85.5713	57.0216	86.1373	135.921
hsa-miR-653-5p	0	0	0	6.4684	0	4.31161	0	0	12.4483	0	0	9.61834	8.81461	0	3.48933	0	0	0	0	0	8.40308	4.02017	7.91183	4.77728	5.83998	0	0	0.904377	0	0	0	0	6.26306	0	0	0	0	0	0	0
hsa-miR-654-3p	23.0104	28.497	29.6279	28.0297	42.0095	14.6595	21.7929	10.8877	37.345	18.5316	24.7598	67.3284	70.5169	17.9716	0	12.3706	68.441	37.9203	53.6083	37.7915	130.248	52.2621	55.3828	19.1091	29.1999	50.0513	47.4144	50.6451	80.1085	254.839	34.6232	32.7557	42.7027	13.226	28.5421	5.85696	57.6676	107.707	12.5617	17.7288
hsa-miR-654-5p	13.8062	2.99968	47.4046	7.54646	29.0835	2.58697	0	0	6.22417	18.5316	74.2795	48.0917	26.4438	14.9763	31.404	43.297	17.1102	2.37002	35.7389	28.3436	0	0	31.6473	14.3318	10.8457	15.0154	11.8536	11.7569	24.6488	67.0628	1.64873	49.1336	1.70811	13.226	28.5421	23.4278	8.3711	50.6858	8.97263	11.8192
hsa-miR-655-3p	4.60207	14.9984	23.7023	4.31226	6.463	0	0	14.5169	0	0	16.5066	0	8.81461	4.49289	6.97866	0	10.5294	0	17.8694	0	4.20154	0	7.91183	0	3.33713	0	0	14.47	24.6488	0	9.89235	0	9.67928	0	0	0	13.0217	6.33573	8.97263	5.90961
hsa-miR-656-3p	33.7485	41.9955	0	48.513	12.926	7.7609	10.8965	43.5507	80.9142	37.0631	41.2664	67.3284	88.1461	19.4692	3.48933	18.5559	72.3895	33.1802	44.6736	28.3436	46.2169	112.565	142.413	9.55457	55.8969	40.041	47.4144	38.8882	43.1353	40.2377	18.136	32.7557	39.2865	26.4521	9.51402	11.7139	50.2266	69.693	62.8084	47.2769
hsa-miR-659-3p	29.1465	32.9965	100.735	26.9516	84.0189	25.8697	239.722	36.2922	105.811	240.91	66.0262	96.1834	158.663	29.9526	38.3826	204.114	27.6396	21.3301	71.4777	47.2393	58.8216	28.1412	63.2946	62.1047	11.68	80.0821	35.5608	20.8007	147.893	120.713	16.4873	65.5115	10.818	72.7431	161.738	99.5683	13.0217	57.0216	93.3154	41.3672
hsa-miR-660-3p	10.7382	17.9981	0	7.54646	6.463	4.31161	0	10.8877	0	0	0	19.2367	0	0	0	0	3.94852	14.2201	17.8694	0	4.20154	4.02017	0	0	5.00569	15.0154	0	16.2788	0	0	1.64873	0	2.84685	0	0	5.85696	1.86025	12.6715	0	5.90961
hsa-miR-660-5p	414.187	626.933	379.237	981.04	413.632	475.139	468.547	286.709	541.503	833.92	371.397	394.352	431.916	429.82	544.335	321.635	683.093	362.613	393.127	311.78	352.929	281.412	181.972	410.846	822.602	395.405	308.194	662.909	388.218	321.901	568.81	605.981	432.151	495.976	294.935	445.129	683.64	196.408	364.289	608.689
hsa-miR-664a-3p	144.198	230.975	207.395	254.424	384.548	237.138	196.136	323.001	410.795	518.884	313.625	317.405	211.551	265.081	355.912	426.785	338.256	248.852	169.76	415.706	340.325	454.279	538.004	229.31	328.707	350.359	136.316	150.127	400.542	174.363	244.011	98.2672	149.744	376.942	57.0841	222.565	236.251	247.093	161.507	307.3
hsa-miR-664a-5p	21.4763	25.4973	23.7023	6.4684	12.926	6.03625	21.7929	14.5169	18.6725	0	24.7598	9.61834	26.4438	5.99053	24.4253	18.5559	13.1617	21.3301	26.8041	75.5829	8.40308	20.1008	0	19.1091	9.17711	5.00513	0	0.904377	18.4866	0	16.4873	16.3779	11.9568	6.61301	0	0	14.882	38.0144	3.58905	65.0057
hsa-miR-664b-3p	4.60207	7.4992	0	30.1858	6.463	35.3552	0	25.4046	6.22417	0	24.7598	0	0	7.48816	0	37.1117	11.8455	4.74003	8.93471	18.8957	21.0077	40.2017	0	0	16.6856	5.00513	17.7804	18.9919	12.3244	13.4126	9.89235	114.645	3.41622	6.61301	9.51402	23.4278	14.882	0	8.97263	5.90961
hsa-miR-665	7.67012	16.4982	0	16.171	6.463	11.2102	0	21.7753	18.6725	0	0	9.61834	0	0	0	6.18529	36.8528	0	17.8694	0	21.0077	4.02017	15.8237	0	19.1885	35.0359	0	24.4182	18.4866	0	6.5949	0	12.5261	0	0	0	14.882	31.6787	0	0
hsa-miR-671-3p	0	8.99904	0	2.15613	0	2.58697	0	0	0	0	0	0	0	2.99526	0	0	1.31617	0	0	0	8.40308	8.04033	0	0	7.50854	10.0103	5.9268	1.80875	12.3244	0	3.29745	0	3.98559	0	0	0	9.30123	0	0	0
hsa-miR-671-5p	3.06805	13.4986	11.8511	14.0149	12.926	6.03625	0	3.62922	6.22417	0	0	0	8.81461	22.4645	17.4466	12.3706	18.4264	9.48007	0	28.3436	33.6123	4.02017	0	0	11.68	20.0205	11.8536	9.94815	12.3244	0	8.24363	0	5.12432	0	0	5.85696	11.1615	0	0	0
hsa-miR-6716-3p	0	0	0	0	0	0	0	0	0	0	0	0	0	0	0	0	1.31617	0	0	0	37.8139	0	0	0	0	0	0	0	0	0	3.29745	0	0.569369	0	0	0	0	0	0	0
hsa-miR-6731-3p	0	0	5.92557	14.0149	0	0	0	0	0	0	0	0	0	1.49763	3.48933	6.18529	0	0	0	0	4.20154	4.02017	0	0	2.50285	0	5.9268	0	0	0	1.64873	0	11.9568	0	0	0	13.0217	0	0	5.90961
hsa-miR-6734-3p	3.06805	14.9984	0	1.07807	0	2.58697	0	0	0	0	0	0	0	8.98579	3.48933	0	0	0	0	0	0	16.0807	0	4.77728	5.00569	0	5.9268	0.904377	0	0	1.64873	0	2.27748	0	9.51402	0	1.86025	0	17.9453	0
hsa-miR-6735-5p	1.53402	2.99968	0	0	0	0.862322	0	0	0	0	0	9.61834	0	0	0	0	0	4.74003	0	0	4.20154	0	15.8237	0	0	0	0	0	0	0	0	0	0	0	0	0	0.930123	0	0	0
hsa-miR-6743-3p	1.53402	0	0	1.07807	0	0.862322	43.5858	0	12.4483	0	0	0	0	0	0	0	1.31617	0	0	0	0	0	7.91183	0	0.834282	0	0	0	0	0	0	0	0	6.61301	0	0	3.72049	0	0	0
hsa-miR-6747-3p	6.1361	2.99968	0	2.15613	0	0	0	0	0	0	0	0	0	0	0	0	2.63234	0	0	18.8957	0	0	0	0	2.50285	5.00513	0	1.80875	0	0	0	0	0	0	0	0	1.86025	12.6715	7.17811	0
hsa-miR-6752-3p	0	2.99968	11.8511	1.07807	0	2.58697	0	0	0	0	0	0	0	25.4597	3.48933	0	0	0	0	0	0	0	0	0	0	0	0	1.80875	0	0	0	0	0	0	0	0	2.79037	0	0	0
hsa-miR-675-3p	0	0	0	10.7807	0	2.58697	0	3.62922	0	18.5316	0	0	0	1.49763	3.48933	0	2.63234	0	8.93471	0	0	0	0	0	6.67426	25.0257	0	6.33064	0	0	0	0	1.13874	26.4521	19.028	0	3.72049	0	0	11.8192
hsa-miR-6756-3p	1.53402	0	35.5534	2.15613	0	6.03625	0	3.62922	0	0	0	0	0	0	0	0	6.58086	0	26.8041	0	0	0	0	0	7.50854	0	5.9268	4.52189	0	0	0	0	0.569369	6.61301	0	0	0.930123	0	0	0
hsa-miR-6765-5p	0	0	0	0	0	0	0	0	0	0	0	0	0	0	0	0	0	0	0	0	0	0	0	0	0	0	0	0	0	0	0	65.5115	0	0	0	0	0	0	0	0
hsa-miR-6777-3p	0	14.9984	0	3.2342	0	0	0	0	31.1208	0	0	19.2367	0	0	0	0	0	0	0	0	0	0	0	0	1.66856	5.00513	0	1.80875	0	0	0	0	0	6.61301	0	0	0	0	0	0
hsa-miR-6793-3p	4.60207	0	0	5.39033	0	10.3479	0	0	12.4483	18.5316	24.7598	0	0	2.99526	0	18.5559	7.89703	4.74003	0	9.44787	0	0	7.91183	0	5.83998	0	0	8.1394	6.16219	0	3.29745	0	2.27748	0	0	0	3.72049	19.0072	0	0
hsa-miR-6797-3p	0	2.99968	0	1.07807	3.2315	1.72464	0	0	18.6725	0	0	0	0	2.99526	0	12.3706	3.94852	4.74003	0	0	0	4.02017	7.91183	0	0.834282	5.00513	0	0	0	0	0	0	0	13.226	0	0	0	0	0	5.90961
hsa-miR-6799-3p	3.06805	0	0	0	0	1.72464	0	0	0	0	0	0	0	0	0	0	0	0	0	0	0	0	0	0	0.834282	0	0	0	0	0	1.64873	0	0	0	0	0	0	0	0	35.4576
hsa-miR-6802-3p	1.53402	1.49984	0	1.07807	12.926	1.72464	0	0	0	0	0	0	0	1.49763	0	0	2.63234	0	0	0	4.20154	0	0	0	6.67426	0	17.7804	0.904377	0	0	0	0	1.70811	0	0	0	0.930123	0	0	0
hsa-miR-6803-3p	33.7485	35.9961	0	36.6542	22.6205	16.3841	10.8965	7.25845	24.8967	37.0631	16.5066	28.855	17.6292	10.4834	52.3399	24.7411	42.1175	16.5901	35.7389	37.7915	25.2092	8.04033	31.6473	0	17.5199	10.0103	0	11.7569	30.8109	0	14.8385	16.3779	12.5261	0	9.51402	5.85696	9.30123	31.6787	102.288	0
hsa-miR-6810-3p	0	5.99936	0	0	0	2.58697	0	0	0	0	0	0	0	34.4455	6.97866	0	15.7941	0	0	9.44787	29.4108	0	31.6473	0	6.67426	15.0154	0	9.94815	18.4866	0	0	0	1.70811	0	0	5.85696	4.65061	0	3.58905	0
hsa-miR-6815-5p	1.53402	0	0	0	0	0	0	0	0	0	0	0	0	0	0	0	0	0	0	0	12.6046	0	0	0	0.834282	10.0103	0	0	0	0	6.5949	0	1.13874	13.226	0	0	0.930123	0	0	0
hsa-miR-6833-3p	4.60207	0	0	0	9.69449	0	0	3.62922	0	0	0	9.61834	0	1.49763	0	0	0	0	0	0	0	0	0	0	0.834282	0	0	0	0	13.4126	1.64873	0	0.569369	6.61301	0	0	0	0	5.38358	5.90961
hsa-miR-6852-5p	0	0	0	0	0	0	0	0	0	0	16.5066	48.0917	0	0	6.97866	0	3.94852	0	0	0	0	0	0	0	5.00569	0	0	0	0	0	0	0	1.13874	6.61301	9.51402	11.7139	3.72049	0	0	0
hsa-miR-6877-5p	0	0	0	0	0	3.44929	0	3.62922	0	0	0	0	0	0	0	0	3.94852	0	0	9.44787	8.40308	0	0	0	2.50285	0	0	6.33064	0	0	0	0	0	6.61301	0	0	3.72049	0	0	0
hsa-miR-6882-5p	1.53402	0	0	4.31226	0	0	0	3.62922	6.22417	0	8.25328	0	0	0	0	0	0	4.74003	0	0	0	0	0	0	0.834282	5.00513	5.9268	0	0	0	0	0	0	0	0	0	0	0	0	0
hsa-miR-6884-3p	0	0	0	0	0	0	0	0	0	0	0	0	0	0	0	0	0	0	71.4777	0	0	0	0	0	0	0	0	0	0	0	0	16.3779	0	0	0	0	0	0	0	0
hsa-miR-6886-3p	0	0	0	0	0	0	0	0	0	0	0	0	0	1.49763	3.48933	0	1.31617	0	0	0	0	8.04033	0	0	1.66856	0	0	0	0	0	0	0	1.70811	0	0	0	0.930123	6.33573	17.9453	0
hsa-miR-6891-5p	1.53402	0	0	2.15613	0	0	0	0	0	0	0	0	0	13.4787	0	0	0	0	8.93471	9.44787	0	0	15.8237	0	0	0	0	1.80875	0	0	0	0	0	0	19.028	0	6.51086	0	7.17811	0
hsa-miR-6892-3p	0	0	0	0	0	0	0	0	0	0	0	0	8.81461	1.49763	3.48933	0	3.94852	0	0	0	0	4.02017	15.8237	0	0.834282	0	0	0	0	0	0	0	1.13874	0	0	0	0.930123	0	0	0
hsa-miR-6894-3p	0	2.99968	0	0	16.1575	0	0	0	0	0	0	0	0	0	0	0	0	0	0	0	0	0	0	0	1.66856	0	0	0	0	0	0	0	0	13.226	0	0	1.86025	0	0	5.90961
hsa-miR-708-5p	1.53402	0	17.7767	4.31226	0	0	0	0	0	0	0	0	0	0	0	0	3.94852	0	0	0	0	0	0	0	0	0	0	1.80875	6.16219	0	1.64873	0	4.55496	6.61301	9.51402	0	0.930123	0	0	0
hsa-miR-7110-3p	1.53402	1.49984	0	0	0	6.89857	0	0	12.4483	0	16.5066	0	8.81461	0	0	6.18529	5.26469	7.11005	0	9.44787	16.8062	0	7.91183	0	9.17711	0	17.7804	2.71313	18.4866	0	3.29745	0	2.84685	0	0	0	4.65061	0	7.17811	0
hsa-miR-7111-3p	0	1.49984	0	4.31226	0	0	0	0	0	0	0	0	0	0	0	0	0	0	8.93471	9.44787	4.20154	0	0	0	0	0	0	0.904377	0	0	0	0	0	0	19.028	0	0.930123	0	0	0
hsa-miR-7-1-3p	105.848	98.9894	189.618	99.1821	222.973	70.7104	250.618	246.787	236.518	203.847	297.118	201.985	202.736	64.3982	216.338	303.079	167.154	170.641	134.021	160.614	147.054	329.654	189.884	128.987	77.5883	260.267	148.17	62.402	178.703	134.126	89.0312	98.2672	76.2955	264.521	133.196	210.851	85.5713	449.837	262.001	265.932
hsa-miR-7-2-3p	0	0	0	0	0	0	10.8965	0	0	0	8.25328	0	0	2.99526	0	0	2.63234	0	0	0	0	0	0	0	0.834282	0	0	0.904377	6.16219	0	0	16.3779	0	0	0	0	0.930123	0	0	5.90961
hsa-miR-744-3p	1.53402	8.99904	5.92557	8.62453	16.1575	8.62322	0	3.62922	0	0	0	9.61834	0	1.49763	10.468	37.1117	21.0588	2.37002	8.93471	28.3436	16.8062	12.0605	23.7355	4.77728	17.5199	0	0	0.904377	18.4866	0	13.1898	0	8.54054	0	0	17.5709	26.0434	25.3429	10.7672	17.7288
hsa-miR-744-5p	165.675	119.987	41.479	164.944	132.491	143.145	76.2752	130.652	168.053	111.189	156.812	192.367	167.478	175.223	237.274	191.744	244.808	30.8102	44.6736	273.988	121.845	213.069	474.71	90.7684	295.336	130.133	77.0485	88.629	203.352	107.3	245.66	65.5115	83.1279	72.7431	76.1122	228.421	238.111	152.058	143.562	94.5537
hsa-miR-758-3p	0	4.49952	0	0	0	2.58697	0	3.62922	6.22417	0	0	0	0	5.99053	0	0	0	2.37002	0	0	16.8062	20.1008	7.91183	0	6.67426	0	0	2.71313	0	13.4126	1.64873	0	4.55496	0	0	0	0.930123	6.33573	0	5.90961
hsa-miR-758-5p	3.06805	1.49984	0	0	0	0	0	3.62922	24.8967	0	0	0	0	0	0	0	3.94852	0	0	0	8.40308	0	7.91183	0	0.834282	0	5.9268	0	0	0	1.64873	0	0.569369	0	9.51402	0	0	0	0	0
hsa-miR-7-5p	35.2826	56.9939	35.5534	33.42	3.2315	16.3841	32.6894	32.663	12.4483	55.5947	8.25328	0	8.81461	35.9432	76.7653	6.18529	14.4779	28.4402	26.8041	9.44787	25.2092	12.0605	7.91183	52.5501	24.1942	10.0103	17.7804	24.4182	12.3244	40.2377	26.3796	0	18.7892	46.2911	28.5421	29.2848	19.5326	19.0072	220.727	11.8192
hsa-miR-760	3.06805	5.99936	5.92557	0	0	0	0	3.62922	0	0	8.25328	9.61834	0	0	0	0	0	0	0	0	4.20154	0	0	0	7.50854	0	0	0	0	0	1.64873	0	0	0	0	0	0	0	0	0
hsa-miR-766-3p	312.941	266.971	515.525	340.669	294.066	300.088	294.204	268.563	367.226	426.226	602.489	288.55	449.545	304.019	380.337	736.049	460.66	251.222	348.454	803.069	499.983	603.025	1131.39	320.078	515.586	480.493	237.072	203.485	603.895	388.964	283.581	180.157	150.314	403.394	190.28	609.124	492.965	652.58	333.782	514.136
hsa-miR-766-5p	4.60207	2.99968	0	5.39033	3.2315	0	0	3.62922	6.22417	0	0	0	0	1.49763	0	0	3.94852	2.37002	0	0	0	8.04033	0	0	0.834282	0	0	0.904377	0	0	0	0	1.13874	0	0	0	9.30123	0	14.3562	0
hsa-miR-769-5p	13.8062	2.99968	5.92557	15.0929	3.2315	6.03625	0	10.8877	6.22417	0	16.5066	38.4734	8.81461	7.48816	24.4253	49.4823	32.9043	4.74003	8.93471	75.5829	8.40308	48.242	31.6473	0	21.6913	0	11.8536	12.6613	0	0	18.136	0	5.12432	0	9.51402	0	10.2313	12.6715	17.9453	0
hsa-miR-7975	1.53402	0	0	0	22.6205	0.862322	0	0	0	0	0	0	0	0	0	0	0	0	0	0	0	0	15.8237	0	0	10.0103	0	0	0	0	1.64873	0	1.70811	6.61301	0	0	0	0	3.58905	0
hsa-miR-7977	3.06805	20.9978	29.6279	17.2491	22.6205	13.7971	0	7.25845	0	18.5316	33.0131	28.855	52.8877	14.9763	10.468	30.9264	51.3307	9.48007	8.93471	18.8957	50.4185	8.04033	7.91183	4.77728	21.6913	85.0872	11.8536	12.6613	43.1353	0	19.7847	0	8.54054	13.226	28.5421	11.7139	4.65061	44.3501	0	11.8192
hsa-miR-873-5p	0	0	17.7767	12.9368	0	1.72464	21.7929	0	6.22417	0	8.25328	0	0	8.98579	0	6.18529	0	0	0	0	4.20154	0	0	4.77728	16.6856	0	0	5.42626	0	0	1.64873	0	5.69369	6.61301	0	5.85696	0.930123	12.6715	0	5.90961
hsa-miR-874-5p	0	0	0	6.4684	0	0	0	0	0	18.5316	8.25328	0	0	0	0	0	0	2.37002	8.93471	0	0	4.02017	7.91183	0	1.66856	0	0	0	0	0	0	0	0.569369	0	9.51402	0	0.930123	0	0	0
hsa-miR-877-3p	19.9423	74.992	65.1813	17.2491	38.778	60.3625	54.4823	47.1799	49.7934	74.1262	99.0393	48.0917	70.5169	23.9621	27.9146	12.3706	94.7644	21.3301	0	122.822	21.0077	84.4235	63.2946	19.1091	73.4168	65.0667	71.1216	22.6094	12.3244	13.4126	49.4618	0	20.4973	6.61301	38.0561	35.1418	63.2483	19.0072	66.3975	5.90961
hsa-miR-877-5p	53.6909	23.9974	35.5534	23.7175	3.2315	24.145	10.8965	10.8877	43.5692	18.5316	16.5066	9.61834	8.81461	31.4503	20.936	0	39.4852	7.11005	35.7389	47.2393	33.6123	100.504	39.5592	9.55457	32.537	40.041	5.9268	22.6094	67.7841	26.8251	24.7309	0	9.67928	26.4521	0	0	11.1615	38.0144	69.9865	17.7288
hsa-miR-885-3p	0	0	0	4.31226	0	0.862322	0	0	0	0	0	0	0	5.99053	6.97866	6.18529	3.94852	0	8.93471	0	0	0	7.91183	0	1.66856	5.00513	0	0	0	0	0	0	1.13874	6.61301	0	5.85696	2.79037	0	1.79453	0
hsa-miR-885-5p	102.78	679.427	645.888	533.643	155.112	177.638	849.923	431.878	99.5867	222.379	181.572	230.84	643.467	1042.35	872.332	593.787	184.264	293.882	223.368	217.301	579.812	104.524	316.473	520.724	241.108	155.159	337.828	197.154	412.867	26.8251	390.748	131.023	347.885	390.168	970.43	1024.97	708.753	82.3645	175.864	460.949
hsa-miR-887-3p	0	11.9987	0	11.8587	0	0	0	7.25845	0	0	0	0	0	10.4834	0	0	2.63234	0	0	0	12.6046	0	0	0	5.83998	0	0	1.80875	12.3244	0	0	0	1.13874	0	0	5.85696	2.79037	0	0	0
hsa-miR-889-3p	3.06805	5.99936	0	16.171	9.69449	1.72464	0	50.8091	12.4483	0	8.25328	9.61834	26.4438	1.49763	0	0	5.26469	2.37002	0	0	29.4108	16.0807	23.7355	9.55457	7.50854	25.0257	0	3.61751	12.3244	13.4126	3.29745	0	7.4018	0	9.51402	0	12.0916	19.0072	10.7672	5.90961
hsa-miR-922	0	0	5.92557	0	0	3.44929	0	0	0	18.5316	0	0	0	2.99526	0	0	2.63234	0	0	9.44787	4.20154	0	0	0	4.17141	0	0	0	0	0	0	16.3779	0	0	0	0	11.1615	0	0	0
hsa-miR-92a-1-5p	0	0	0	1.07807	0	0	0	0	0	0	0	0	17.6292	1.49763	3.48933	0	0	0	0	0	4.20154	0	0	0	0	0	0	1.80875	30.8109	0	0	16.3779	2.27748	0	9.51402	0	6.51086	0	7.17811	0
hsa-miR-92a-3p	4537.64	2881.19	2625.03	4291.78	2168.34	2462.79	3748.38	2743.69	2390.08	2927.99	3317.82	2192.98	2344.69	2271.91	2986.87	2208.15	3232.52	4225.74	2028.18	2229.7	3155.36	3063.37	2563.43	2111.56	3942.82	2537.6	2258.11	3588.57	2840.77	1837.52	2952.87	4553.05	2460.25	2440.2	3015.95	2389.64	3714.91	1501.57	2756.39	2487.94
hsa-miR-92b-3p	76.7012	88.4905	47.4046	100.26	100.176	43.9784	76.2752	148.798	105.811	74.1262	41.2664	86.5651	35.2584	41.9337	80.2546	129.891	89.4997	109.021	98.2819	75.5829	105.038	44.2218	79.1183	38.2183	83.4282	120.123	65.1948	51.5495	80.1085	40.2377	85.7337	163.779	56.3676	99.1952	28.5421	105.425	99.5231	88.7002	98.699	65.0057
hsa-miR-93-3p	67.4971	56.9939	29.6279	39.8884	51.704	74.1597	0	47.1799	37.345	55.5947	16.5066	0	8.81461	20.9668	55.8293	30.9264	67.1248	23.7002	0	94.4787	58.8216	80.4033	71.2065	23.8864	95.1082	25.0257	17.7804	39.7926	24.6488	26.8251	56.0567	32.7557	21.0667	13.226	9.51402	40.9987	57.6676	12.6715	57.4249	29.548
hsa-miR-935	0	2.99968	11.8511	5.39033	16.1575	4.31161	0	0	0	0	0	19.2367	0	4.49289	0	0	3.94852	0	0	0	4.20154	0	7.91183	0	5.83998	0	5.9268	6.33064	0	0	9.89235	32.7557	1.13874	0	0	0	1.86025	0	12.5617	23.6384
hsa-miR-93-5p	3373.32	3170.66	1878.41	3108.06	1551.12	2481.76	1645.36	2369.88	2134.89	2149.66	2467.73	1971.76	1807	2351.28	2104.07	1923.62	2827.14	1706.41	1358.08	2654.85	2777.22	2363.86	2057.08	1805.81	3857.72	1861.91	1736.55	2451.77	1854.82	1596.09	2911.65	1015.43	2338.97	2400.52	1398.56	2313.5	3013.6	2021.1	2338.27	2092
hsa-miR-939-5p	0	1.49984	0	0	0	0.862322	0	0	0	37.0631	0	0	0	0	0	0	0	0	0	0	0	0	0	0	0.834282	0	0	0.904377	0	0	0	0	0	0	0	0	0	6.33573	0	0
hsa-miR-9-3p	12.2722	8.99904	53.3302	38.8104	25.852	24.145	76.2752	36.2922	24.8967	18.5316	82.5328	38.4734	8.81461	34.4455	55.8293	43.297	57.9116	45.0303	80.4124	207.853	33.6123	8.04033	15.8237	23.8864	25.8628	20.0205	29.634	35.2707	36.9731	0	42.8669	32.7557	18.7892	105.808	19.028	58.5696	20.4627	31.6787	19.7398	147.74
hsa-miR-940	0	1.49984	0	1.07807	0	1.72464	0	0	0	0	0	0	8.81461	0	0	0	5.26469	0	0	0	0	4.02017	0	0	0.834282	0	0	1.80875	0	0	0	0	1.13874	13.226	0	5.85696	0	0	0	0
hsa-miR-941	10.7382	5.99936	17.7767	11.8587	6.463	7.7609	10.8965	29.0338	12.4483	0	16.5066	19.2367	17.6292	5.99053	24.4253	6.18529	14.4779	9.48007	26.8041	47.2393	12.6046	0	15.8237	14.3318	9.17711	20.0205	11.8536	8.1394	36.9731	0	3.29745	0	17.0811	0	19.028	0	19.5326	0	12.5617	0
hsa-miR-942-3p	4.60207	1.49984	11.8511	3.2342	0	3.44929	21.7929	0	0	0	0	0	0	0	3.48933	6.18529	0	0	0	9.44787	0	0	0	9.55457	0	0	0	0	0	0	3.29745	0	2.27748	0	0	0	3.72049	0	0	0
hsa-miR-942-5p	46.0207	8.99904	17.7767	5.39033	3.2315	10.3479	0	7.25845	24.8967	0	0	9.61834	0	7.48816	17.4466	6.18529	15.7941	18.9601	8.93471	47.2393	16.8062	12.0605	31.6473	4.77728	19.1885	0	11.8536	14.47	0	0	26.3796	16.3779	12.5261	0	9.51402	5.85696	7.44098	19.0072	28.7124	11.8192
hsa-miR-95-3p	3.06805	46.495	41.479	36.6542	19.389	20.6957	10.8965	3.62922	6.22417	111.189	0	9.61834	35.2584	28.455	24.4253	49.4823	35.5366	26.0702	0	37.7915	63.0231	12.0605	47.471	19.1091	55.8969	25.0257	29.634	28.0357	30.8109	0	29.6771	0	13.6649	6.61301	0	17.5709	56.7375	6.33573	21.5343	100.463
hsa-miR-9-5p	0	0	41.479	1.07807	3.2315	0	0	0	0	0	0	0	0	1.49763	0	0	1.31617	0	8.93471	0	0	0	7.91183	0	1.66856	10.0103	5.9268	0.904377	0	0	0	0	1.70811	0	0	5.85696	0	25.3429	0	0
hsa-miR-96-5p	30.6805	23.9974	5.92557	39.8884	0	18.1088	0	39.9215	0	18.5316	8.25328	9.61834	0	17.9716	31.404	24.7411	25.0073	33.1802	26.8041	0	21.0077	24.121	7.91183	0	22.5256	5.00513	17.7804	17.1832	6.16219	13.4126	41.2181	16.3779	13.0955	33.0651	9.51402	35.1418	9.30123	0	37.6851	29.548
hsa-miR-98-3p	23.0104	64.4931	71.1069	79.7769	74.3245	85.3698	98.0681	72.5845	56.0175	37.0631	132.052	48.0917	70.5169	26.9574	52.3399	61.8529	114.507	35.5502	44.6736	103.927	37.8139	140.706	71.2065	100.323	80.0911	115.118	47.4144	68.7327	30.8109	13.4126	89.0312	147.401	23.9135	19.839	28.5421	117.139	66.9688	114.043	57.4249	106.373
hsa-miR-98-5p	55.2249	109.488	142.214	61.4498	122.797	38.8045	98.0681	94.3598	211.622	148.252	132.052	125.038	202.736	74.8816	150.041	86.594	78.9703	68.7305	268.041	75.5829	100.837	88.4436	102.854	167.205	69.2454	130.133	77.0485	62.402	55.4597	174.363	54.408	49.1336	59.7838	92.5822	199.794	87.8544	42.7856	101.372	132.795	53.1865
hsa-miR-99a-3p	0	0	0	8.62453	0	0	0	0	12.4483	0	0	0	0	1.49763	6.97866	24.7411	5.26469	2.37002	0	0	4.20154	0	7.91183	4.77728	9.17711	20.0205	0	7.23502	0	0	4.94618	0	0	0	0	0	10.2313	0	0	17.7288
hsa-miR-99a-5p	260.784	718.423	527.376	1127.66	455.641	356.139	642.891	341.147	504.158	277.973	618.996	355.879	537.691	750.313	753.695	779.346	680.461	329.432	1027.49	368.467	798.292	422.117	450.974	611.492	737.506	370.38	509.705	733.45	560.759	348.726	766.657	671.493	375.214	1203.57	922.86	825.832	480.873	297.779	290.713	963.266
hsa-miR-99b-3p	3.06805	0	0	1.07807	0	1.72464	0	0	0	0	0	0	0	1.49763	0	0	5.26469	0	0	0	0	0	7.91183	0	13.3485	0	0	2.71313	12.3244	0	3.29745	0	0.569369	0	28.5421	0	5.58074	0	0	0
hsa-miR-99b-5p	105.848	169.482	242.949	178.959	303.761	123.312	130.757	170.574	118.259	277.973	206.332	182.749	246.809	155.754	163.998	290.708	217.168	194.341	241.237	245.645	243.689	233.17	308.561	114.655	256.959	200.205	82.9753	149.222	234.163	160.951	141.79	409.447	94.5153	211.616	190.28	204.994	206.487	221.751	186.631	289.571

## Sheet: AgeSex
ID	Sex	Age
FHS_1020_CVD	Female	61
FHS_1066_No_CVD	Male	63
FHS_1095_No_CVD	Male	79
FHS_1120_No_CVD	Female	73
FHS_1430_CVD	Male	73
FHS_1579_CVD	Female	72
FHS_1610_CVD	Male	57
FHS_172_CVD	Male	81
FHS_216_No_CVD	Male	65
FHS_21_No_CVD	Male	68
FHS_2303_No_CVD	Female	83
FHS_2616_No_CVD	Female	55
FHS_2768_CVD	Male	67
FHS_2918_No_CVD	Male	70
FHS_2938_CVD	Male	71
FHS_3132_No_CVD	Female	72
FHS_3170_No_CVD	Female	58
FHS_320_No_CVD	Male	56
FHS_3392_CVD	Male	68
FHS_3464_No_CVD	Male	75
FHS_3713_CVD	Female	80
FHS_3762_No_CVD	Male	68
FHS_4043_CVD	Female	66
FHS_4820_No_CVD	Female	64
FHS_4912_CVD	Female	83
FHS_500_No_CVD	Female	59
FHS_5237_CVD	Female	72
FHS_543_CVD	Female	64
FHS_590_No_CVD	Female	59
FHS_6077_No_CVD	Male	77
FHS_6136_CVD	Female	62
FHS_6355_CVD	Male	61
FHS_6684_CVD	Male	76
FHS_6758_CVD	Female	64
FHS_676_CVD	Male	64
FHS_6926_No_CVD	Female	81
FHS_7138_CVD	Male	58
FHS_7226_No_CVD	Male	70
FHS_728_CVD	Female	67
FHS_7326_No_CVD	Female	58
